# Supplementary material for: The role of introgression and ecotypic parallelism in delineating intraspecific conservation units
Source: Mol Ecol. 2020 Jul 11;29(15):2793–809. doi: 10.1111/mec.15522 (PMC7496186; doi:10.1111/mec.15522)
Supplement: Supplementary file 2 — Supplementary Material [file MEC-29-2793-s002.xlsx]

## Sheet: NWT Boreal all windows Grant's
Full results for test for introgression from NAL boreal (Ignace) into Northwest Territories boreal in 1000 SNP windows incremented by 250 SNPs when using Grant's caribou as the sister group. Results here show overlapping windows along the genome with their introgression scores (D, fd and fdm).
Scaffold	Window Start	Window End	D	f_d	f_dM
23	84097	1020436	0.138937	0.141286	0.109126
23	84463	261126	-0.046081	-0.056958	-0.037741
23	252786	695159	0.024192	0.025919	0.018772
23	253706	399123	-0.030901	-0.039279	-0.026318
23	261635	1207125	0.153396	0.157409	0.120013
29	401062	58691	0.167561	0.179502	0.136325
37	696688	952	0.224912	0.290258	0.215067
39	956	1040837	0.010795	0.013213	0.009399
39	63601	870026	0.041097	0.051244	0.037685
39	1020458	276325	0.117949	0.173656	0.121547
39	1208331	691426	0.054122	0.077392	0.05397
43	77203	1291338	0.119141	0.133281	0.093897
43	280870	76776	0.070494	0.080149	0.05732
43	332442	1458323	0.125064	0.135205	0.095652
43	609303	1606030	0.175334	0.195342	0.139707
43	691457	329886	0.117488	0.14532	0.100898
43	871756	608048	0.093552	0.11746	0.079321
43	952731	1768464	0.170741	0.214844	0.151607
43	1040900	952364	0.065283	0.074984	0.05159
43	1291367	1939659	0.079858	0.11176	0.074739
43	1458341	2084235	-0.022955	-0.034052	-0.022256
43	1606287	2197462	-0.017593	-0.026234	-0.01668
43	1768562	2344173	-0.028844	-0.042464	-0.025965
43	1939737	2469642	0.04664	0.066531	0.04229
43	2084320	2562872	0.09976	0.135983	0.089133
43	2198082	2749741	0.087986	0.110238	0.075485
64	2345177	21206	0.111957	0.153462	0.106487
64	2470531	159500	0.047179	0.065651	0.04333
67	22738	272866	0.090332	0.100673	0.074657
67	27937	626551	-0.042666	-0.042787	-0.03229
67	159551	438168	0.005919	0.006285	0.004718
67	2563010	27916	0.115945	0.14585	0.104219
67	2749757	133149	0.113827	0.151831	0.107834
72	134139	85012	-0.073507	-0.073298	-0.054319
78	14834	394487	0.057715	0.096128	0.065198
78	85189	269937	0.055593	0.090435	0.06397
78	130384	540429	0.030739	0.046659	0.030307
78	173176	684743	0.071985	0.091204	0.062338
78	270794	837565	0.007886	0.009901	0.006541
78	272867	14055	-0.094255	-0.102259	-0.073105
78	394624	1032782	0.083018	0.100527	0.069622
78	438380	130378	-0.02247	-0.025444	-0.018428
78	540549	1181219	0.099904	0.123223	0.086746
78	627580	173173	-0.030344	-0.047108	-0.031518
78	684804	1402727	0.06239	0.072964	0.052586
78	838965	1632640	0.082619	0.100162	0.072466
78	1034345	1790656	-0.028836	-0.037516	-0.025196
78	1181700	1978125	-0.01293	-0.016734	-0.011618
78	1402883	2148152	-0.019696	-0.031302	-0.018431
78	1632781	2320024	-0.012555	-0.020372	-0.011694
78	1791364	2499394	0.020668	0.032019	0.019317
78	1978964	2697956	0.011097	0.017365	0.010222
78	2149550	2872140	0.002292	0.002793	0.001915
78	2320030	3012755	-0.024841	-0.029922	-0.020443
78	2499533	3156971	0.023292	0.027676	0.019423
78	2698645	3322970	0.037567	0.045353	0.031473
79	2872363	19425	0.051851	0.07768	0.04994
86	3013166	19023	0.116665	0.189067	0.123585
88	19466	280544	0.0625	0.165568	0.105558
88	3158680	93369	0.055946	0.103548	0.063585
88	3324344	172563	0.030187	0.071617	0.04271
93	19057	148119	0.045665	0.088725	0.062107
93	93483	364868	0.078599	0.125388	0.091971
93	172597	552052	0.068534	0.092126	0.064194
95	280547	82238	0.015345	0.020724	0.013165
104	82802	758100	-0.039627	-0.057913	-0.035982
104	150072	897775	-0.014485	-0.020855	-0.012727
104	150389	149120	-0.011386	-0.016569	-0.010151
104	364954	514846	-0.038713	-0.055547	-0.033229
104	552229	659528	-0.013903	-0.020392	-0.012585
107	515394	52267	0.020181	0.029747	0.018103
107	659567	240265	0.086308	0.110247	0.071009
110	759290	325991	0.113797	0.130044	0.089166
117	899276	49751	0.123412	0.138057	0.09918
123	52368	75581	0.109755	0.123647	0.0894
130	240385	127935	0.026598	0.035914	0.024766
133	325998	69198	0.063457	0.093413	0.063715
141	49814	168026	-0.020535	-0.031038	-0.020313
142	70234	396366	0.09732	0.112226	0.081579
142	75738	131799	-0.016177	-0.024791	-0.016527
142	127956	255389	-0.030419	-0.042378	-0.027045
142	132059	760621	0.276661	0.28902	0.224235
142	168191	595141	0.250508	0.271067	0.206989
142	256795	889519	0.283186	0.26861	0.220941
142	396403	1139797	0.213925	0.222441	0.175466
142	595204	1373450	0.132633	0.141006	0.108578
142	761471	1470967	0.125709	0.143784	0.111379
142	890393	1703012	0.175845	0.234743	0.171142
142	1140125	1948293	-0.000879	-0.001097	-0.000735
142	1373720	2105193	-0.038228	-0.048902	-0.030796
142	1471244	2301694	-0.111158	-0.142487	-0.08405
142	1703819	2576686	-0.118596	-0.155366	-0.093361
152	135106	1744122	0.123736	0.154564	0.100719
152	322900	2135731	0.01169	0.016427	0.009949
152	700902	2594681	0.039233	0.051737	0.032924
152	1197944	2820094	0.14562	0.17243	0.12075
152	1744385	3041825	0.136941	0.173044	0.119482
152	1948734	125673	0.019342	0.026355	0.01705
152	2106459	322864	0.13884	0.169864	0.121046
152	2135910	3385879	0.20768	0.219262	0.169387
152	2302367	700495	0.158289	0.200374	0.140703
152	2577884	1195128	0.09083	0.11625	0.076163
152	2594859	3643518	0.228491	0.219644	0.17503
152	2821334	3872324	0.206897	0.191368	0.153997
152	3043389	4108488	0.103448	0.095263	0.075094
152	3387881	4354840	0.080802	0.073841	0.057224
152	3643740	4517506	0.020504	0.019364	0.014784
152	3873332	4805110	-0.026141	-0.027253	-0.019948
152	4109604	5123300	-0.016319	-0.016355	-0.01207
152	4355460	5304225	-0.052564	-0.058166	-0.041556
152	4519033	5490736	-0.019535	-0.021462	-0.015391
152	4806318	5710360	-0.024039	-0.024165	-0.01781
152	5123725	5960266	0.051167	0.049011	0.037255
152	5305194	6220368	0.074359	0.068975	0.052775
152	5494325	6502565	0.113922	0.102969	0.080696
152	5711268	6699225	0.113978	0.102976	0.080969
153	5960465	172381	0.075829	0.074517	0.055675
155	154967	787776	-0.090123	-0.183631	-0.090805
155	172444	622108	-0.052018	-0.088638	-0.047991
155	357617	944660	-0.015521	-0.030296	-0.016183
155	545533	1018668	-0.022838	-0.043687	-0.02381
155	622144	1118362	0.044252	0.071865	0.042859
155	787781	1210237	0.029225	0.047812	0.02964
155	945899	1376631	0.031525	0.052601	0.032439
155	1018901	1497641	0.051933	0.084826	0.053931
155	1119845	1639583	-0.002253	-0.003415	-0.002189
155	1210426	1796641	0.032347	0.044653	0.029543
155	1376929	1901713	0.050807	0.070799	0.047933
155	6220625	154494	0.076893	0.079117	0.056796
155	6503056	357298	-0.032882	-0.038695	-0.024924
155	6700654	543398	-0.054885	-0.078094	-0.04482
158	1497663	13815	-0.019405	-0.027556	-0.01782
164	14186	700636	-0.046799	-0.06976	-0.040783
164	111966	903904	-0.015514	-0.022691	-0.013348
164	269645	1060344	-0.071598	-0.107784	-0.060458
164	412552	1222950	-0.128257	-0.197435	-0.108272
164	700638	1372722	-0.024767	-0.034767	-0.020889
164	904461	1512946	-0.009945	-0.014631	-0.008511
164	1060349	1682370	0.024965	0.034516	0.021227
164	1223887	1893974	0.044737	0.059932	0.037762
164	1372723	2071949	0.059623	0.081545	0.052964
164	1513100	2300744	0.060373	0.080954	0.054017
164	1639872	110622	-0.04029	-0.060057	-0.038217
164	1685299	2513615	0.07	0.088389	0.061205
164	1797397	269464	-0.001693	-0.002499	-0.001574
164	1895295	2714559	0.080034	0.097325	0.069316
164	1902977	411612	-0.021007	-0.029772	-0.018283
164	2072256	2941508	0.072964	0.088493	0.061269
164	2301963	3091210	-0.003961	-0.005042	-0.003304
164	2513756	3215341	-0.057526	-0.086703	-0.051175
164	2714663	3340899	0.00637	0.010197	0.005936
164	2941775	3519677	-0.036738	-0.052986	-0.032505
164	3092315	3665345	0.026495	0.033831	0.022463
164	3215696	3822725	0.101217	0.116487	0.083094
164	3342370	3943507	0.097701	0.107961	0.075955
164	3520228	4108273	0.09735	0.117386	0.077888
164	3670215	4250439	0.03965	0.052521	0.033473
164	3824580	4373968	-0.01706	-0.024621	-0.014903
164	3944992	4529123	-0.094044	-0.145682	-0.084439
164	4108433	4712504	-0.096681	-0.145232	-0.089454
164	4250756	4838677	-0.105656	-0.154738	-0.096508
164	4374067	5063161	0.027087	0.031667	0.022861
164	4529533	5208987	0.069006	0.078686	0.059889
164	4712517	5338188	0.14304	0.15787	0.121531
164	4838849	5511346	0.186757	0.209223	0.161346
164	5064011	5678675	0.022018	0.030814	0.020376
164	5210909	5825121	-0.005485	-0.008192	-0.005092
164	5338609	5988347	0.008932	0.012527	0.008137
164	5511768	6193509	0.0214	0.02884	0.01931
164	5678849	6355479	0.007539	0.01013	0.006732
164	5825547	6477423	0.042606	0.05664	0.037581
164	5988889	6624839	0.006791	0.00939	0.005971
164	6193940	6797414	-0.007201	-0.009727	-0.006084
164	6356033	6976565	0.0369	0.047177	0.03089
164	6477871	7098645	0.009956	0.012977	0.008289
164	6624849	7282866	0.007211	0.009692	0.006042
164	6797494	7549684	0.008447	0.012205	0.007153
164	6979201	7711611	-0.01654	-0.025375	-0.01447
164	7098830	7886720	-0.101737	-0.167384	-0.088987
164	7283258	8095765	-0.122944	-0.192156	-0.105587
164	7549976	8217002	-0.046738	-0.068371	-0.040922
164	7711999	8372601	-0.026547	-0.036476	-0.021943
164	7887418	8551125	0.016178	0.020283	0.013184
164	8095816	8729799	0.01912	0.023888	0.015846
164	8217874	8981179	-0.074024	-0.098914	-0.063688
164	8373111	9118737	-0.094364	-0.130469	-0.081712
164	8551336	9359829	-0.026228	-0.032432	-0.02178
164	8730205	9539902	0.003745	0.004679	0.003107
164	8983101	9706944	0.043749	0.052983	0.034576
164	9119085	9842546	0.028821	0.037284	0.023846
164	9360789	9961240	0	0	0
164	9540069	10079143	0.010202	0.015743	0.009063
164	9707332	10228424	0.067811	0.099845	0.059957
164	9842660	10373949	0.068923	0.090013	0.057405
164	9961598	10497741	0.079393	0.098228	0.063877
164	10079333	10671512	0.145706	0.170357	0.118173
164	10228726	10809978	0.098216	0.114164	0.079784
164	10376315	10936691	0.152589	0.178191	0.123999
164	10498428	11039929	0.112676	0.137391	0.091729
164	10672578	11198067	0.028937	0.038256	0.023342
164	10810322	11359295	0.011775	0.015819	0.009616
164	10936752	11539495	-0.009851	-0.013487	-0.008314
164	11040125	11674222	-0.003136	-0.00454	-0.002756
164	11198228	11846942	0.000232	0.000313	0.000194
164	11359339	11990701	0.064409	0.085044	0.054391
164	11540359	12185765	0.07731	0.099121	0.064963
164	11680907	12427386	0.074673	0.089177	0.061097
164	11847146	12651430	0.048725	0.058654	0.040217
164	11990745	12827148	0.002526	0.002849	0.002006
164	12187210	13004802	-0.030505	-0.036359	-0.024539
164	12427633	13131925	-0.026491	-0.032195	-0.021773
164	12651856	13281904	-0.052251	-0.068874	-0.044994
164	12827448	13412688	-0.063944	-0.095765	-0.057896
164	13004913	13580113	-0.050609	-0.062559	-0.040918
164	13132012	13710241	-0.04958	-0.059935	-0.039853
164	13281982	13832766	0.005624	0.006489	0.004486
164	13413895	13978075	-0.045769	-0.054506	-0.036834
164	13580211	14191891	-0.040563	-0.054007	-0.036008
164	13710640	14324649	-0.081976	-0.112123	-0.073774
164	13832872	14456425	-0.138515	-0.195452	-0.122851
164	13978137	14600069	-0.09987	-0.140321	-0.087815
164	14192590	14777630	-0.11859	-0.189896	-0.107695
164	14324870	14970451	-0.057775	-0.083346	-0.049206
164	14456426	15273776	-0.020115	-0.025693	-0.016757
164	14600146	15386501	-0.023881	-0.029941	-0.019944
164	14778862	15526835	-0.051182	-0.056951	-0.039582
164	14970522	15696997	-0.04959	-0.057907	-0.039668
164	15274521	15872728	0.033666	0.036813	0.026752
164	15386922	16047609	0.026521	0.025753	0.019436
164	15526918	16222327	0.118753	0.110683	0.088634
164	15697105	16379622	0.19392	0.162721	0.13606
164	15872750	16502196	0.264665	0.211215	0.180608
164	16047975	16629130	0.396283	0.300526	0.269091
164	16224083	16758451	0.428278	0.326437	0.294296
164	16383889	16923353	0.398248	0.321627	0.28697
164	16502732	17059292	0.352108	0.282861	0.250056
164	16629478	17275531	0.278387	0.224255	0.194378
164	16758695	17449570	0.250643	0.200386	0.170728
164	16923479	17613175	0.195733	0.164065	0.133711
164	17059327	17752950	0.113568	0.106415	0.080882
164	17276521	17997190	0.092483	0.092905	0.068337
164	17449763	18162187	-0.009251	-0.010459	-0.007108
164	17614421	18255961	0.005851	0.006873	0.00443
164	17753896	18744027	0.038919	0.04557	0.029995
164	17997841	19034015	0.069403	0.073976	0.050545
164	18162439	19185044	0.127749	0.137423	0.093316
164	18255986	19342546	0.103595	0.102379	0.075116
164	18745146	19492400	0.040589	0.043128	0.030016
164	19034875	19648558	-0.089651	-0.135906	-0.075503
164	19185514	19780735	-0.115945	-0.171596	-0.097754
164	19343545	19906842	-0.070036	-0.111357	-0.062434
164	19492663	20060931	-0.060314	-0.097477	-0.054524
164	19648660	20200986	0.026945	0.040642	0.025415
164	19780953	20354247	0.060324	0.082508	0.054344
164	19907018	20474467	0.049033	0.057573	0.039421
164	20061740	20685939	0.058481	0.057385	0.042405
164	20201090	20837503	0.059652	0.056065	0.042091
164	20354321	20985467	0.065032	0.062984	0.046969
164	20478609	21122858	0.096838	0.097916	0.073442
164	20690374	21248779	0.180908	0.197331	0.14669
164	20840658	21373858	0.177522	0.204019	0.147357
164	20985758	21465598	0.192964	0.220588	0.160233
164	21122935	21552673	0.102208	0.126898	0.087303
164	21249575	21653600	0.050829	0.069916	0.045856
164	21374398	21756230	0.019466	0.028512	0.018036
164	21466232	21850213	0.049565	0.073007	0.047332
164	21553110	21966737	0.061339	0.089984	0.058572
164	21653875	22039197	0.022933	0.035082	0.021782
164	21756241	22121489	0.100623	0.137972	0.093335
164	21850711	22208054	0.109211	0.143559	0.098316
164	21968800	22346150	0.070532	0.091485	0.062561
164	22039339	22483261	0.01689	0.019397	0.013541
164	22121956	22647250	-0.039449	-0.045633	-0.030491
164	22208441	22855934	-0.107849	-0.122429	-0.080968
164	22346344	23190262	-0.046247	-0.047636	-0.033493
164	22483509	23372719	-0.032943	-0.033976	-0.024515
164	22647740	23564808	-0.094308	-0.096944	-0.06927
164	22856468	23789100	-0.118236	-0.117647	-0.085227
164	23190579	24105302	-0.117287	-0.117161	-0.085396
175	23373167	607	-0.102221	-0.104082	-0.076167
185	23564852	33616	0.048738	0.048789	0.03859
188	613	349699	0.150805	0.170544	0.138117
188	22534	854410	0.030374	0.030384	0.023965
188	34322	628176	0.035167	0.039029	0.030332
188	183447	1061286	0.01146	0.010465	0.008211
188	350799	1260072	0.004321	0.003983	0.00312
188	628436	1495804	0.080719	0.071951	0.057464
188	854411	1708101	0.084383	0.078731	0.062123
188	1061387	1934972	0.053067	0.051305	0.039354
188	1261145	2103870	0.105653	0.098587	0.077096
188	1495904	2288924	0.08648	0.083447	0.064614
188	1711697	2450769	0.109372	0.110095	0.083601
188	23790266	22467	0.135622	0.145294	0.118396
188	24105372	180001	0.141893	0.178082	0.143387
189	1935789	573	0.241914	0.258436	0.203695
197	2104639	67684	0.180852	0.215532	0.162143
197	2289161	211707	0.173586	0.223476	0.164232
197	2450770	407721	0.1125	0.14356	0.101772
207	574	58154	0.00382	0.004459	0.00317
207	61281	1088779	0.040153	0.054975	0.034494
207	68419	445245	0.031092	0.03923	0.027252
207	212955	677222	0.017977	0.022381	0.014955
207	408022	909709	0.056701	0.06883	0.047715
207	445475	1239782	-0.05619	-0.082208	-0.047392
207	677232	1347713	-0.043652	-0.06328	-0.036765
207	909732	1504611	-0.114086	-0.160059	-0.092058
207	1089514	1693375	-0.104673	-0.145503	-0.08744
207	1241451	1796153	-0.020785	-0.027336	-0.017553
207	1348500	1971417	-0.004126	-0.005578	-0.00365
207	1506665	2151460	0.038684	0.055638	0.035879
207	1693757	2412781	0.023737	0.028562	0.019632
207	1796316	2633293	0.009587	0.010721	0.007777
207	1972667	2820843	-0.056711	-0.065758	-0.045584
207	2151658	3132046	-0.031051	-0.034615	-0.024727
207	2413385	3895022	-0.13886	-0.18243	-0.117204
215	2636310	15861	-0.138377	-0.192664	-0.114127
215	2820886	181867	-0.099651	-0.145672	-0.086639
216	16136	177549	0.03807	0.17455	0.105305
216	3132095	45281	-0.137325	-0.25703	-0.142826
216	3898105	116273	0.024571	0.061538	0.035748
217	189002	3493	0.021765	0.164948	0.11465
221	3515	881288	-0.055941	-0.082468	-0.052387
221	45291	216577	0.026737	0.107122	0.0728
221	116291	526280	-0.064548	-0.169251	-0.096341
221	177765	695936	-0.093981	-0.169234	-0.10244
221	216753	1152362	-0.075249	-0.108866	-0.067669
229	528110	132336	0.006717	0.008298	0.005697
237	696754	79549	0.06603	0.078543	0.054583
240	882338	73420	0.05869	0.068302	0.046997
240	1152863	417741	0.070465	0.081814	0.056971
246	80407	456613	0.167246	0.201826	0.148336
246	132768	155168	0.10847	0.132165	0.094492
251	51795	542986	-0.144314	-0.262193	-0.12783
251	73907	51145	0.117003	0.146484	0.104482
251	155594	346878	-0.009723	-0.013746	-0.008062
251	245124	652402	-0.116732	-0.20339	-0.107914
251	346927	789935	-0.061104	-0.099451	-0.057177
251	418629	245116	0.084102	0.109578	0.071454
251	455159	931350	-0.033673	-0.053996	-0.032392
251	458858	455068	-0.124042	-0.200065	-0.104043
251	543581	1096906	-0.011548	-0.017684	-0.010936
251	652450	1112191	-0.018416	-0.033664	-0.020534
251	789966	1156966	-0.054054	-0.118774	-0.069119
251	931830	1319750	0.062365	0.082617	0.06216
251	1096913	1547515	0.046857	0.049049	0.038517
251	1112192	1682299	0.064815	0.060837	0.046774
251	1156969	1837522	0.118693	0.101037	0.077677
252	1320139	116273	0.033101	0.033043	0.023253
252	1548284	336582	0.093533	0.108294	0.073757
257	1689584	33054	0.06645	0.076147	0.052989
257	1837676	197863	0.057095	0.070471	0.048214
270	117109	125984	0.053587	0.063361	0.04522
272	33062	292652	0.098496	0.115919	0.080983
272	199607	680577	-0.003355	-0.004046	-0.002667
272	337067	123127	0.063668	0.071429	0.051665
273	123203	442770	0.018698	0.022405	0.014788
273	126182	90910	-0.001509	-0.001967	-0.001233
274	293104	147212	-0.029761	-0.039441	-0.025274
274	681155	208493	0.024027	0.036324	0.024718
275	91989	79003	0.031992	0.052871	0.036843
275	443895	271152	-0.076134	-0.139474	-0.08943
281	147268	32379	-0.050689	-0.071782	-0.050027
293	80789	18590	-0.011157	-0.014335	-0.010312
293	208498	3184	-0.005331	-0.006438	-0.004657
298	3306	292994	0.073072	0.130962	0.078765
298	18944	411697	0.086901	0.129225	0.07869
298	32405	178564	0.140614	0.222542	0.152951
298	49913	546390	0.016092	0.023616	0.01455
298	178574	696869	-0.035691	-0.05409	-0.031768
298	271760	48398	0.075887	0.111498	0.074505
298	293522	870223	0.008776	0.011959	0.007566
298	412353	1027509	-0.035166	-0.050564	-0.031365
298	546845	1193405	0.004844	0.007116	0.004529
298	696871	1493461	0.00636	0.009933	0.006123
298	872046	1633326	-0.053138	-0.090243	-0.052413
298	1027734	1752606	0.042721	0.067323	0.042834
298	1195485	1931176	0.058856	0.097116	0.0631
298	1494426	2311374	0.024784	0.041389	0.026989
298	1633750	2566297	0.085373	0.14369	0.101434
298	1752614	2775272	0.002287	0.004245	0.002636
298	1931186	3036637	-0.103314	-0.170114	-0.100686
298	2312850	3376541	-0.060618	-0.071437	-0.048965
298	2569409	3611646	-0.141414	-0.168694	-0.109391
298	2777039	3978228	-0.137937	-0.144181	-0.100264
298	3036639	4349103	-0.056764	-0.055198	-0.040975
298	3376595	4593138	-0.046853	-0.048403	-0.036207
298	3611731	4818274	-0.02406	-0.022872	-0.017805
298	3978742	5085344	-0.051672	-0.051097	-0.039116
298	4349242	5395406	-0.11972	-0.122436	-0.091056
298	4595008	5625740	-0.20305	-0.220771	-0.153721
298	4818543	5864209	-0.207825	-0.22275	-0.154317
298	5090565	6154174	-0.217747	-0.229262	-0.160601
298	5395479	6612456	-0.155385	-0.156134	-0.11384
298	5626332	6919008	-0.067587	-0.064799	-0.049462
298	5867040	7211616	0.023626	0.022894	0.017875
298	6155071	7463334	0.093836	0.085379	0.068718
298	6613767	7726347	0.076667	0.072639	0.05636
298	6919233	7957126	0.102074	0.096346	0.074579
298	7213872	8131557	0.047985	0.045799	0.034188
298	7463989	8326005	0.020767	0.022689	0.015504
298	7726489	8437124	0.056327	0.064732	0.043801
298	7957168	8618543	-0.0055	-0.007279	-0.004443
298	8132234	8788940	0.044657	0.063781	0.038085
298	8326281	9038789	0.160615	0.215172	0.142737
300	8437379	32901	0.208114	0.279661	0.193077
300	8619688	229376	0.233356	0.26911	0.205373
300	8789433	374177	0.127333	0.144113	0.110128
300	9039097	624575	0.029009	0.033412	0.024497
304	34160	46154	-0.046148	-0.054576	-0.038593
306	43828	831865	-0.01256	-0.017139	-0.010853
306	46626	527731	-0.026835	-0.038154	-0.02437
306	197788	1028212	0.049988	0.064902	0.043435
306	229785	43703	-0.075647	-0.102846	-0.069042
306	374318	197787	-0.025081	-0.03532	-0.023321
306	629148	379873	-0.009152	-0.012949	-0.008607
311	380118	6169	0.060283	0.076413	0.051836
311	528253	153846	0.09144	0.113435	0.075073
311	832315	411976	0.103445	0.118555	0.081809
319	6674	348573	0.063509	0.077969	0.052366
319	153874	530246	0.083685	0.100227	0.071364
319	185672	853964	0.107226	0.156155	0.098616
319	349482	1031585	0.093938	0.136769	0.085844
319	415745	672918	0.109748	0.147848	0.099916
319	531110	1218972	0.085117	0.133408	0.080081
319	673207	1360067	0.016979	0.026188	0.015965
319	854644	1554274	0.013663	0.019925	0.012387
319	1028886	185606	0.079524	0.091438	0.06359
319	1032283	1714176	0.011644	0.016245	0.010166
319	1220865	1891512	0.053855	0.066519	0.044572
319	1360158	2182457	0.111439	0.129301	0.089152
319	1554752	2382729	0.25751	0.275939	0.210129
319	1714879	2520057	0.304482	0.324367	0.25185
319	1903255	2669347	0.214286	0.256422	0.18337
319	2184214	2823886	0.172932	0.228345	0.152079
319	2383945	2996526	0.032126	0.048494	0.027705
319	2520500	3183671	-0.05969	-0.086028	-0.049592
319	2669447	3381863	-0.006516	-0.008636	-0.005397
319	2823912	3615159	0.10882	0.12713	0.089197
319	2996624	3839089	0.105725	0.123883	0.088895
319	3184752	4051796	0.102677	0.124172	0.086465
319	3381895	4254316	0.179903	0.222587	0.156436
319	3615738	4502420	0.187865	0.242921	0.164989
319	3840723	4652676	0.142367	0.173337	0.118915
319	4051845	4900577	0.221785	0.258862	0.186814
319	4254351	5114946	0.097936	0.109756	0.077258
319	4502759	5241422	-0.003478	-0.004119	-0.002716
319	4652878	5428809	0.021096	0.025923	0.016733
319	4900597	5561572	-0.002813	-0.003729	-0.002346
319	5115334	5707114	0.086871	0.114101	0.0745
319	5241477	5913252	0.044146	0.059777	0.037826
319	5429299	6070103	0.054975	0.072938	0.046428
319	5561682	6195465	0.050326	0.063973	0.040615
319	5707483	6324626	0.05258	0.065334	0.042125
319	5913337	6436219	0.051475	0.063119	0.042343
319	6071851	6567462	0.016976	0.020814	0.013755
319	6195763	6785342	-0.040442	-0.051472	-0.033071
319	6325552	6937541	-0.06162	-0.081175	-0.051101
319	6436243	7123036	-0.047411	-0.05845	-0.037938
319	6567513	7296246	-0.044916	-0.056723	-0.037301
319	6785427	7412724	-0.000431	-0.000537	-0.000356
319	6937911	7536682	-0.051948	-0.068179	-0.042684
319	7123543	7675071	-0.067838	-0.09853	-0.057574
319	7296335	7894561	-0.066341	-0.097696	-0.056742
319	7413274	8102231	0.00189	0.002708	0.001665
319	7537491	8306440	0.049819	0.067695	0.044179
319	7675578	8439866	0.078218	0.101883	0.070675
319	7895144	8564881	0.119094	0.157338	0.110949
319	8102393	8748875	0.084258	0.115509	0.07912
319	8308028	9029680	0.092713	0.116904	0.083866
319	8439892	9221205	0.0708	0.078955	0.057453
319	8564889	9414432	0.030409	0.03121	0.02308
319	8749154	9547112	0.027195	0.027514	0.020241
319	9032177	9719389	0.028957	0.029531	0.021286
319	9221666	9814159	0.102609	0.113003	0.07964
319	9415349	9875287	0.213944	0.255016	0.16403
325	9547918	143	0.427979	0.463511	0.331753
330	9719420	408	0.420796	0.499698	0.356061
332	9815206	387597	0.360175	0.4509	0.322644
332	9875410	568150	0.273341	0.368004	0.285225
338	147	4540	0.070049	0.125991	0.087324
348	421	828	0.049553	0.108192	0.072676
349	872	612947	0.015636	0.020683	0.013237
349	4555	467623	0.033755	0.049793	0.033476
349	117352	751203	-0.024865	-0.031966	-0.019749
349	320378	908615	-0.003348	-0.004321	-0.002669
349	387640	116521	0.071895	0.143423	0.099115
349	467840	1038156	0.031244	0.039933	0.024958
349	568194	320355	0.092147	0.151267	0.104183
349	613201	1193109	0.021761	0.027122	0.017122
349	751329	1337877	0.116188	0.140662	0.093487
349	908616	1456814	0.081794	0.105941	0.068724
349	1041264	1641148	0.025891	0.032796	0.020985
349	1193222	1825778	0.004153	0.005124	0.003322
349	1337880	2008134	-0.056809	-0.070328	-0.044795
349	1456851	2198546	-0.031408	-0.033902	-0.023206
349	1641834	2675886	0.023485	0.027127	0.018663
349	1826050	2807947	0.055215	0.062825	0.044595
349	2008143	2925611	0.087521	0.102208	0.072592
349	2199438	3084562	0.117928	0.13544	0.096121
349	2676170	3200411	0.160863	0.169768	0.124898
349	2808051	3364581	0.20623	0.212652	0.160209
349	2926007	3500805	0.147446	0.156669	0.113296
349	3087309	3635921	0.110909	0.134261	0.090859
349	3200416	3783372	0.028115	0.038311	0.023538
349	3366432	3932447	-0.04922	-0.075307	-0.042764
358	3500963	167733	0.000634	0.000836	0.000536
359	73818	594088	0.007255	0.009233	0.006032
359	167869	396054	-0.057845	-0.077106	-0.048348
359	187396	712454	0.025269	0.034185	0.022111
359	274883	832832	-0.005527	-0.008553	-0.005119
359	397070	963502	0.019374	0.029796	0.018649
359	594104	1094042	0.024021	0.037848	0.023841
359	713359	1206042	-0.030038	-0.045898	-0.02772
359	833798	1300545	-0.006182	-0.008913	-0.005695
359	963887	1434889	0.006705	0.009628	0.006247
359	1094074	1589842	-0.043846	-0.064755	-0.040311
359	3636323	73546	-0.059296	-0.080691	-0.050223
359	3783579	187004	-0.028962	-0.038	-0.024839
359	3933296	274879	0.004078	0.004768	0.003328
360	84047	563675	0.183347	0.252827	0.169254
360	192273	712583	0.106167	0.151795	0.096868
360	310088	897390	-0.002366	-0.003	-0.001989
360	417649	1087168	-0.016625	-0.021035	-0.0139
360	1206061	83916	-0.00512	-0.007352	-0.004716
360	1300557	192224	0.106627	0.160234	0.100216
360	1435192	310009	0.139029	0.205386	0.128567
360	1590671	417375	0.165155	0.238727	0.152421
369	565414	46957	0.008584	0.010385	0.00712
369	713366	199733	0.002707	0.003251	0.002306
369	897392	331776	0.074232	0.099714	0.069225
371	47085	155266	0.013948	0.02179	0.013815
371	1087180	31321	0.10438	0.13738	0.098357
375	199898	124261	-0.014646	-0.022301	-0.013754
376	31374	300740	-0.004394	-0.00641	-0.00405
376	102160	741448	0.010302	0.017652	0.01023
376	124275	638683	0.030249	0.046603	0.028657
376	156683	486472	0.007925	0.011723	0.007105
376	300805	881575	-0.089568	-0.168558	-0.087533
376	332298	102060	-0.01387	-0.019684	-0.012586
376	487616	1046482	-0.095238	-0.151724	-0.090936
376	638921	1284221	-0.125227	-0.157098	-0.104473
376	741510	1516278	-0.141742	-0.164261	-0.112004
376	883158	1718398	-0.051205	-0.053103	-0.03965
376	1048876	1923952	-0.046475	-0.045175	-0.034818
376	1284735	2192174	-0.02712	-0.027103	-0.020485
379	1516552	54845	-0.022549	-0.024284	-0.01812
379	1718666	156092	-0.039162	-0.048158	-0.035847
379	1925412	349321	0.005929	0.008418	0.006074
381	2192435	90554	-0.036005	-0.073714	-0.044951
389	54871	163935	0.055769	0.10835	0.071546
394	90753	623516	0.148163	0.175565	0.130431
394	156126	186822	0.093013	0.138922	0.093862
394	163951	814543	0.109808	0.129098	0.092582
394	187069	1026614	0.106669	0.118446	0.08788
394	350219	413374	0.086622	0.111276	0.078163
394	414389	1224658	0.064288	0.079038	0.054933
394	623993	1353798	0.02098	0.025396	0.017379
394	815164	1524948	0.037004	0.041813	0.029409
394	1028108	1685364	-0.057742	-0.068296	-0.044702
394	1224755	1810588	-0.069748	-0.088667	-0.056259
394	1355126	1982775	-0.070858	-0.094398	-0.057484
398	1525149	11065	-0.061062	-0.080965	-0.050142
399	1685449	308170	0.09979	0.131429	0.086864
399	1810638	453752	0.232927	0.252922	0.182453
399	1986557	641322	0.344439	0.332862	0.258484
403	11197	55770	0.383108	0.3792	0.294776
420	309815	89950	0.299613	0.293957	0.225806
422	55820	839127	0.240868	0.235054	0.189507
422	90720	1016390	0.247349	0.244433	0.197188
422	281177	1080583	0.191288	0.233408	0.181163
422	453954	280901	0.274825	0.274178	0.217187
422	621410	1131845	0.142318	0.219306	0.168345
422	641440	620059	0.243687	0.253645	0.202249
422	841818	1228881	0.060581	0.166046	0.120475
422	1018633	1374126	0.017928	0.230469	0.143902
422	1080663	1453933	0.014038	0.143951	0.097308
427	6759	761619	0.124337	0.108265	0.086754
427	197410	1054915	0.131002	0.11771	0.093033
427	1131904	6605	0.109453	0.385965	0.305326
427	1228950	196660	0.074653	0.128848	0.100118
427	1374275	359852	0.156267	0.181101	0.145178
427	1453958	561789	0.152756	0.142078	0.115134
429	361485	28977	0.034256	0.030597	0.023539
429	562270	204564	0.000808	0.000852	0.000607
431	761919	1416	0.006045	0.006531	0.004663
449	1055793	30341	0.028338	0.031127	0.022729
452	1443	607888	0.401878	0.395398	0.340863
452	29083	213400	0.209077	0.235886	0.183567
452	30774	769341	0.362034	0.363458	0.294184
452	205223	435487	0.388368	0.364856	0.322015
452	213447	1044859	0.242595	0.27261	0.201952
452	436719	1291185	0.09256	0.125	0.0786
452	607893	1459971	0.037051	0.047477	0.029855
452	769907	1592673	0.046438	0.057661	0.037428
452	1045136	1715853	0.077394	0.09084	0.061405
452	1291644	1851453	0.055152	0.060802	0.043087
452	1461292	1979718	0.077944	0.083051	0.060251
452	1592788	2092603	0.08838	0.096259	0.07012
452	1717923	2224725	0.104787	0.113606	0.082356
452	1851503	2395412	0.137195	0.146981	0.107069
452	1979812	2546648	0.087968	0.095401	0.068805
452	2092754	2675181	0.082777	0.090256	0.063865
452	2224824	2808988	0.021974	0.025197	0.017416
452	2395414	2913976	-0.019025	-0.02433	-0.015738
452	2546769	3026355	0.049345	0.065565	0.042339
452	2675194	3155660	0.065982	0.084418	0.055811
452	2809913	3282800	0.09449	0.12149	0.080145
452	2914062	3431716	0.086679	0.103819	0.071148
452	3026925	3567215	0.041539	0.05	0.033504
452	3155663	3684524	0.029136	0.035248	0.023553
452	3282801	3808177	0.009728	0.0121	0.007878
452	3431780	3936132	0.010454	0.013695	0.008395
452	3568492	4057053	-0.039552	-0.050118	-0.03032
452	3685495	4297830	-0.102542	-0.129339	-0.076827
452	3808788	4446533	-0.029674	-0.034123	-0.021662
452	3936177	4565555	-0.0369	-0.044108	-0.027892
452	4057802	4689888	-0.081228	-0.102148	-0.063802
452	4298213	4805184	-0.004484	-0.005545	-0.003602
452	4447005	4970969	-0.027148	-0.033871	-0.022137
452	4565979	5067281	-0.015885	-0.019735	-0.013223
452	4689920	5370827	0.181408	0.207848	0.153028
452	4808197	5522384	0.208479	0.240091	0.178142
452	4971029	5640663	0.197449	0.234828	0.171442
452	5067509	5796020	0.204422	0.222867	0.167607
452	5371468	5927649	0.071593	0.0856	0.05824
452	5522880	6040512	0.041317	0.049593	0.033588
452	5642277	6202511	0.026974	0.03078	0.021147
452	5796205	6327437	-0.009506	-0.011125	-0.007452
452	5930163	6462764	0.040506	0.047508	0.032704
452	6041443	6607766	0.010649	0.013501	0.008563
452	6202578	6763388	0.054988	0.071089	0.043975
452	6327549	6896966	0.182903	0.228943	0.148973
452	6462890	7039303	0.222139	0.2535	0.17683
452	6607991	7175287	0.347496	0.351744	0.280929
452	6763460	7374298	0.312633	0.336397	0.263083
452	6897047	7507787	0.271329	0.306893	0.235495
452	7040422	7685861	0.238668	0.287918	0.205008
452	7176273	7841366	0.074455	0.10616	0.065432
452	7377459	8016555	0.150019	0.201273	0.132819
452	7508130	8163652	0.129517	0.166667	0.11075
452	7687890	8292768	0.088483	0.119044	0.078487
452	7841739	8435577	0.075274	0.094358	0.063182
452	8016623	8592994	-0.029433	-0.038376	-0.024176
452	8163701	8804154	-0.055384	-0.071191	-0.044381
452	8293256	9039795	-0.08958	-0.108479	-0.068122
452	8435700	9231477	-0.110465	-0.136453	-0.082663
452	8593225	9417970	-0.076165	-0.089611	-0.055849
452	8807956	9608970	-0.122503	-0.155207	-0.092191
452	9039992	9751263	-0.07302	-0.095311	-0.056501
452	9233201	9923237	-0.010217	-0.01311	-0.008048
452	9418957	10098309	-0.012211	-0.016676	-0.010188
452	9609049	10344184	0.130678	0.160598	0.108117
452	9751525	10544064	0.112636	0.1332	0.092196
452	9923551	10763003	0.113293	0.138985	0.096696
452	10098508	11000285	0.098663	0.123614	0.085209
452	10344337	11300621	0.029471	0.038512	0.025785
452	10544143	11432917	0.016122	0.024919	0.015285
460	7999	550216	0.047002	0.047907	0.037884
460	102547	756886	0.056656	0.053277	0.041845
460	220405	955878	0.010666	0.009605	0.00748
460	392037	1130699	0.014611	0.012999	0.010071
460	550698	1323788	0.028624	0.024927	0.01927
460	756909	1507031	-0.061984	-0.057427	-0.042505
460	956028	1663897	-0.078345	-0.079494	-0.057232
460	1135018	1844873	0.013273	0.012636	0.009568
460	1324545	2113892	-0.040639	-0.041519	-0.03033
460	1507096	2343345	0.032064	0.031858	0.024206
460	1664446	2645573	0.084981	0.080695	0.0628
460	1845098	2832227	0.047887	0.050311	0.037536
460	2113922	3022388	0.090452	0.093831	0.071193
460	2343402	3217673	0.135249	0.134454	0.104054
460	2645932	3382768	0.128633	0.127605	0.098916
460	2832484	3513278	0.166348	0.155366	0.123933
460	3026819	3785497	0.154218	0.143822	0.115376
460	3217705	4089483	0.064945	0.061569	0.048131
460	3383047	4286163	0.036967	0.036145	0.027719
460	3513832	4442483	0.016393	0.016094	0.01236
460	3787654	4612454	0.051376	0.049572	0.038674
460	4093319	4794935	0.092723	0.087995	0.069537
460	4286543	4985934	0.123581	0.110729	0.089244
460	4442612	5185074	0.089677	0.080827	0.063947
460	4612499	5398224	0.031198	0.028437	0.022032
460	4794983	5564722	0.020456	0.019492	0.014925
460	4987749	5753355	0.012948	0.012981	0.009846
460	5188880	5859687	-0.020588	-0.023197	-0.016625
460	5398294	6001195	0.000778	0.000978	0.000656
460	5565010	6193593	-0.010463	-0.013665	-0.008945
460	5753415	6355853	-0.027247	-0.037786	-0.023884
460	5860132	6478175	-0.016386	-0.021004	-0.013544
460	6001442	6654916	0.05107	0.054924	0.038812
460	6193942	6783914	0.116717	0.121392	0.088403
460	6357228	6894077	0.129477	0.134204	0.097728
460	6478519	6996861	0.166475	0.156211	0.119303
460	6656065	7112739	0.159147	0.16594	0.124455
460	6784133	7280612	0.134126	0.147854	0.105483
460	6894142	7455448	0.200436	0.229084	0.158171
460	6997113	7647337	0.209896	0.298188	0.191479
460	10763010	7995	0.043639	0.065605	0.042602
460	11001001	102489	0.066534	0.097966	0.067293
460	11300960	217772	0.079652	0.107281	0.078052
460	11434682	391463	0.067568	0.075077	0.059098
465	7113434	114562	0.183832	0.277827	0.178571
465	7280739	293853	0.184801	0.295639	0.193434
465	7455455	433040	0.111536	0.198246	0.130109
480	7649011	1185	0.023144	0.047366	0.029305
488	122100	9137	-0.007873	-0.014467	-0.008863
492	1206	314891	0.041471	0.059852	0.037713
492	1263	601655	0.24382	0.300091	0.21983
492	9141	451445	0.169993	0.229766	0.153617
492	187136	755110	0.250643	0.299539	0.224091
492	293919	224	-0.023995	-0.042025	-0.024779
492	315192	930306	0.190207	0.226603	0.165804
492	433784	186742	-0.026778	-0.042171	-0.025131
492	451966	1198064	0.098842	0.125555	0.085722
492	602100	1408995	0.031652	0.043054	0.027584
492	755505	1760537	-0.015297	-0.021375	-0.012912
492	930479	1988534	0.000202	0.000288	0.000169
494	1198914	6444	0.056829	0.082717	0.050986
495	1409050	74019	0.075839	0.115898	0.074264
496	6449	621555	0.100507	0.119373	0.086727
496	74026	762133	0.060338	0.068298	0.047724
496	152158	856936	0.045547	0.050576	0.035098
496	386833	975737	0.150658	0.166699	0.120827
496	621983	1090180	0.196909	0.223023	0.164215
496	762149	1178375	0.29242	0.305336	0.235626
496	856989	1325004	0.228928	0.251638	0.18921
496	975949	1500055	0.187674	0.208994	0.156825
496	1090459	1624048	0.097234	0.117454	0.082415
496	1178405	1806397	0.048794	0.061303	0.042667
496	1325087	1940533	0.083115	0.088394	0.065527
496	1500251	2140796	0.092213	0.090048	0.069108
496	1624905	2352125	0.18799	0.165783	0.137659
496	1763585	151845	0.194322	0.278009	0.204858
496	1806886	2575480	0.190146	0.168211	0.14214
496	1940549	2938588	0.161561	0.153243	0.126874
496	1989363	382479	0.174518	0.222351	0.168169
496	2143357	3160967	0.09554	0.094626	0.076532
496	2352195	3404999	-0.051569	-0.052509	-0.039301
496	2575662	3591345	-0.02158	-0.021904	-0.016451
496	2939005	3793633	-0.03925	-0.039696	-0.02972
496	3161954	3986594	-0.015398	-0.015896	-0.011749
496	3406558	4258023	0.049283	0.051051	0.039243
496	3591428	4476854	-0.0551	-0.058567	-0.042903
496	3795012	4711983	0.004519	0.004363	0.003337
496	3986971	4941418	-0.01072	-0.009953	-0.007684
496	4259261	5161112	0.011727	0.010449	0.008134
496	4477250	5336012	0.089821	0.076637	0.061125
496	4712638	5515765	0.045723	0.041304	0.032237
496	4942507	5699352	0.045804	0.040227	0.031824
496	5161239	5996242	0.082844	0.07075	0.0569
496	5337084	6170970	0.129093	0.107499	0.088438
496	5515797	6338599	0.169699	0.136969	0.115577
496	5699836	6535170	0.185253	0.145699	0.12393
496	5997702	6823314	0.134482	0.111445	0.092477
496	6171077	7063099	0.068712	0.057732	0.047029
496	6339976	7245560	0.077776	0.067051	0.053669
496	6536468	7473498	0.144553	0.1318	0.106541
496	6824526	7820522	0.126959	0.116337	0.093286
496	7063872	8122218	0.194076	0.167867	0.138851
496	7245830	8295370	0.148342	0.128436	0.105269
496	7478349	8447896	0.078822	0.069491	0.055213
496	7820624	8622685	0.055946	0.048874	0.038707
496	8122868	8809781	-0.042761	-0.040071	-0.030185
496	8296061	9003272	0.120911	0.106296	0.08494
496	8448445	9264198	0.153684	0.13423	0.108982
496	8623755	9504761	0.196343	0.169645	0.140997
496	8810443	9685240	0.253471	0.223147	0.190836
496	9004617	9898171	0.143677	0.133391	0.109989
496	9264455	10102770	0.082842	0.077358	0.062553
496	9509503	10297688	-0.004265	-0.004497	-0.003331
496	9685297	10466782	-0.091427	-0.106898	-0.070883
496	9901165	10630440	-0.151565	-0.21491	-0.12507
496	10102781	10767657	-0.14563	-0.237282	-0.126235
496	10297783	10946216	-0.080114	-0.12807	-0.071787
496	10467370	11076986	-0.076552	-0.11695	-0.069221
496	10632677	11274624	-0.0743	-0.109626	-0.067393
496	10770571	11517235	-0.125584	-0.170672	-0.107237
496	10947480	11640735	-0.004504	-0.005894	-0.003883
496	11077015	11845525	0.052241	0.06634	0.044926
496	11274639	11995710	0.015596	0.019408	0.01285
496	11519260	12163653	0.084703	0.115615	0.074466
496	11642421	12309968	0.032262	0.041317	0.026896
496	11848263	12451764	0.039746	0.050921	0.033589
496	11996137	12576103	0.102646	0.134132	0.091131
496	12164196	12703076	0.09096	0.11962	0.082027
496	12310302	12828215	0.133216	0.169695	0.119253
496	12452142	12941850	0.031878	0.044056	0.028432
496	12576384	13056018	0.084082	0.109838	0.071794
496	12703312	13213129	0.084171	0.103439	0.069248
496	12828399	13416688	0.014467	0.017348	0.011596
496	12942117	13674739	0.06959	0.074158	0.053688
496	13056136	13973585	-0.044392	-0.047095	-0.033828
496	13213882	14222992	-0.081337	-0.081944	-0.059506
496	13417677	14522930	-0.044843	-0.045993	-0.034112
500	50998	560817	0.110097	0.142474	0.097826
500	153405	686847	-0.001449	-0.001939	-0.001237
500	304485	847645	-0.017225	-0.023086	-0.014909
500	436229	961737	0.028574	0.035138	0.023829
500	561130	1108859	-0.015578	-0.019731	-0.01313
500	686958	1215642	0.022921	0.02937	0.019728
500	847662	1319700	0.056156	0.072125	0.04652
500	963051	1427830	0.055803	0.078795	0.046786
500	1108877	1554010	-0.080505	-0.133985	-0.069399
500	1215931	1658174	-0.065645	-0.102494	-0.055034
500	1319767	1774909	-0.095392	-0.153102	-0.084037
500	1428071	1888942	-0.079686	-0.128613	-0.071347
500	1554193	2025689	0.120162	0.16094	0.110674
500	1658776	2161390	0.193457	0.235338	0.171316
500	1774965	2242906	0.273783	0.320892	0.243998
500	1889547	2379663	0.255585	0.302113	0.229739
500	2025725	2513095	0.259905	0.307673	0.227529
500	2161916	2683837	0.230445	0.296423	0.204403
500	2242919	2793791	0.128613	0.172709	0.111543
500	2380493	2901290	0.103924	0.134236	0.089174
500	2513097	3118522	-0.010046	-0.012296	-0.007994
500	2684654	3268816	-0.032994	-0.040742	-0.026929
500	2794158	3367825	-0.051371	-0.064317	-0.041519
500	2903249	3464248	-0.028435	-0.036808	-0.023643
500	3119010	3585591	0.008614	0.012573	0.007805
500	3269053	3693278	0.04315	0.064484	0.038902
500	3367930	3809707	0.116819	0.162963	0.105219
500	3466617	3895897	0.140088	0.179321	0.115972
500	3586093	4047828	0.147975	0.193381	0.118217
500	3693324	4175844	0.082195	0.113736	0.064564
500	3809786	4364676	0.07135	0.10499	0.057935
500	3896675	4472305	0.043374	0.068479	0.036746
500	4049988	4594537	0.007356	0.011869	0.006428
500	4177819	4719655	0.010974	0.014911	0.009264
500	4366583	4848283	0.027506	0.034325	0.022712
500	4472446	4987693	0.006366	0.007569	0.005007
500	4594585	5111681	0.062543	0.069791	0.048679
500	4720144	5235074	0.124202	0.143074	0.100673
500	4848297	5361032	0.13131	0.15701	0.107807
500	4987713	5513797	0.171754	0.207856	0.145092
500	5112263	5660589	0.135219	0.174853	0.117721
500	5235088	5775077	0.129351	0.176384	0.115458
500	5362107	5936752	0.05503	0.072001	0.047877
500	5513914	6100824	0.006295	0.008671	0.005533
500	5660732	6263367	0.007777	0.010133	0.006556
500	5775574	6379845	-0.054837	-0.072001	-0.045126
500	5936753	6494165	-0.009286	-0.012694	-0.00778
500	6100847	6617743	-0.005343	-0.007041	-0.00446
500	13674764	50492	0.022121	0.022618	0.016882
500	13975279	152676	0.128022	0.133452	0.103425
500	14224535	304103	0.182856	0.207699	0.156726
500	14524081	436007	0.134229	0.165149	0.117758
502	6263698	8508	0.032866	0.0429	0.02819
506	9337	524859	0.011287	0.016129	0.010347
506	98036	749182	0.091325	0.124568	0.082665
506	271472	984445	0.060775	0.088189	0.055723
506	393825	1212769	0.131552	0.17445	0.114015
506	525070	1340676	0.192693	0.244604	0.169004
506	749570	1463927	0.121749	0.167021	0.107843
506	984879	1604801	0.081437	0.117006	0.075789
506	1214270	1818408	0.071814	0.104998	0.069404
506	1341670	1953645	0.033022	0.047484	0.030772
506	1464248	2135072	0.016393	0.023256	0.015264
506	1604825	2273838	0.056311	0.078204	0.050939
506	1818868	2434278	0.017358	0.021345	0.014421
506	1953890	2556103	0.033564	0.043138	0.029072
506	2135172	2666715	0.046877	0.058101	0.039461
506	2274149	2876458	0.085002	0.090786	0.06776
506	2435809	3123606	0.068972	0.071219	0.054311
506	2556720	3241155	0.018338	0.017922	0.013777
506	2668685	3396772	0.006641	0.006058	0.004741
506	2876840	3546572	-0.026528	-0.025206	-0.019549
506	3125159	3698001	-0.093341	-0.100425	-0.07188
506	3241253	3850374	-0.074007	-0.073359	-0.05351
506	3396797	4004344	-0.079302	-0.076537	-0.056811
506	3547061	4186840	-0.079353	-0.075399	-0.05575
506	3698405	4374181	0.02492	0.020005	0.016129
506	3850537	4509684	0.028343	0.025457	0.020459
506	4004348	4761240	0.05365	0.052981	0.042894
506	4186893	5086353	0.005116	0.005077	0.004005
506	6380365	97297	0.055073	0.070903	0.048453
506	6494282	269945	0.050138	0.062293	0.042902
506	6618370	393818	0.052392	0.070668	0.047532
507	93738	654093	0.125838	0.162718	0.109055
507	283162	799449	0.0842	0.108072	0.070453
507	392503	963946	0.055465	0.074417	0.047532
507	527705	1138387	0.038741	0.045812	0.030774
507	654642	1343112	0.028822	0.028137	0.020479
507	4374442	93654	-0.002911	-0.003495	-0.002596
507	4510222	282947	-0.015076	-0.017446	-0.012518
507	4761246	391482	-0.026223	-0.031447	-0.021184
507	5086608	527657	0.066813	0.091443	0.059338
508	799522	30953	0.135223	0.132181	0.099923
510	964154	53420	0.151482	0.14039	0.108346
510	1140107	318436	0.187717	0.171389	0.135051
512	31523	507460	0.154797	0.173827	0.130273
512	1343510	156687	0.180422	0.200866	0.148945
521	54191	158424	0.141034	0.166778	0.124137
521	159310	902024	0.007421	0.009531	0.006662
521	160045	506470	0.067165	0.090608	0.062992
521	320843	343208	0.106165	0.141925	0.100519
521	343389	1036091	0.002007	0.002556	0.00177
521	506864	1224278	-0.063065	-0.082828	-0.055098
521	507809	729565	-0.024005	-0.030363	-0.020968
521	729732	1375033	0.003801	0.005077	0.003384
521	902134	1508241	-0.062086	-0.083045	-0.052374
521	1037265	1652707	-0.081742	-0.115437	-0.069134
521	1224556	1808209	-0.078359	-0.103495	-0.063746
521	1375392	1924478	-0.072657	-0.100028	-0.060906
521	1508374	2074658	-0.036408	-0.048144	-0.030796
521	1653324	2313309	-0.031804	-0.039952	-0.027129
521	1808241	2481387	-0.031346	-0.041189	-0.027548
521	1924977	2681541	0.007307	0.009741	0.006451
521	2074746	2903117	-0.038222	-0.053821	-0.033678
521	2313625	3159681	-0.02042	-0.024242	-0.016384
521	2482507	3427199	0.032359	0.033882	0.024619
525	2681932	68839	0.003629	0.003617	0.002714
525	2904129	590383	0.074454	0.071383	0.055079
525	3160853	817973	0.122203	0.12666	0.096804
525	3428100	1209060	0.210217	0.252151	0.184507
535	68846	3965	0.213157	0.290558	0.204962
545	590455	35129	0.215232	0.291872	0.214616
545	818570	309220	0.137544	0.200224	0.136672
545	1209457	626309	0.088623	0.130053	0.088344
554	4462	64411	0.054581	0.074074	0.050102
554	35663	196947	0.031714	0.037686	0.026312
554	310295	397513	0.012634	0.014053	0.010074
554	629519	569590	-0.001951	-0.001984	-0.001478
558	64669	92168	0.037953	0.036019	0.027801
558	92332	1158938	-0.068866	-0.06587	-0.050363
558	197680	398752	-0.00733	-0.007066	-0.005401
558	398295	641912	0.00601	0.005751	0.004484
558	401786	1331066	0.015603	0.014092	0.011196
558	571571	927857	-0.034251	-0.032172	-0.024875
558	644162	1597580	0.074829	0.064415	0.052722
558	927983	1824219	0.1396	0.115863	0.097258
558	1159233	2042322	0.179643	0.148969	0.125734
558	1331264	2296881	0.075658	0.064816	0.053211
558	1597807	2535096	0.079177	0.068975	0.056357
558	1824840	2730600	0.047139	0.040987	0.033043
558	2042474	2956657	0.065726	0.058459	0.04729
558	2297565	3433518	0.096281	0.085409	0.069519
558	2535103	3740211	0.03211	0.029636	0.02323
558	2730695	3981567	0.021088	0.020941	0.016065
558	2956865	4248035	0.004327	0.00413	0.003203
558	3433535	4454049	0.033655	0.033496	0.02584
558	3745144	4664105	0.063993	0.061471	0.048391
558	3981568	4850472	0.025537	0.026395	0.019877
558	4250419	5032519	-0.015722	-0.018505	-0.012822
558	4454822	5246060	-0.047937	-0.067425	-0.042993
558	4668555	5346585	-0.046088	-0.087503	-0.050167
562	4851100	18141	0.067952	0.104464	0.070325
567	5032527	4156	0.081915	0.122677	0.084966
567	5246169	165256	0.070395	0.089041	0.0639
567	5346929	326013	0.06152	0.074574	0.052632
568	18295	171516	0.074546	0.09623	0.066553
572	6835	550395	0.022946	0.028254	0.019849
572	8687	6830	0.112431	0.140356	0.101491
572	115827	687265	0.074358	0.082674	0.061209
572	165647	115826	0.111964	0.162774	0.111896
572	171528	451788	0.042441	0.056604	0.038725
572	289855	800431	0.008636	0.010577	0.007452
572	326361	289727	0.135178	0.182295	0.128075
572	452151	959791	0.074859	0.088176	0.063768
572	550399	1099382	0.071879	0.093294	0.064902
572	688062	1202855	0.095577	0.124403	0.087001
572	800873	1317557	0.165066	0.197224	0.141557
572	960285	1441617	0.102529	0.136931	0.092693
572	1099385	1585286	0.055878	0.077555	0.049662
572	1204467	1710180	-0.03392	-0.05371	-0.030006
572	1317643	1829194	-0.063203	-0.096222	-0.055134
572	1441626	1958838	-0.059441	-0.085289	-0.048294
572	1585314	2120199	-0.044548	-0.063407	-0.036161
572	1710837	2266223	-0.030711	-0.040715	-0.024567
572	1829276	2422079	-0.013901	-0.018398	-0.011473
572	1958878	2543799	-0.014834	-0.020058	-0.012826
572	2120237	2662299	-0.005883	-0.007997	-0.005136
572	2266970	2830146	-0.04655	-0.061662	-0.0395
572	2422088	2943162	-0.09486	-0.139829	-0.082027
572	2543963	3043847	-0.111123	-0.171496	-0.096322
572	2662371	3192275	-0.187994	-0.285243	-0.155011
572	2831640	3290746	-0.130139	-0.20224	-0.11089
572	2943270	3415462	-0.072599	-0.100894	-0.060581
572	3043978	3522042	-0.07616	-0.108527	-0.063354
572	3192294	3761498	0.07961	0.108083	0.070383
572	3291495	3918573	0.139806	0.185293	0.128464
572	3416809	4037897	0.067438	0.097498	0.064357
572	3525492	4207094	0.204961	0.221597	0.173169
572	3761572	4569392	0.221505	0.217987	0.175623
572	3918594	4816121	0.087678	0.082976	0.065216
572	4038766	4962794	0.238154	0.199435	0.168757
572	4207511	5104712	0.240097	0.199047	0.170232
572	4569641	5227007	0.236786	0.188907	0.162973
572	4816967	5416184	0.417584	0.319549	0.289739
572	4963308	5564474	0.347039	0.291693	0.25362
572	5105218	5727291	0.383247	0.334304	0.296696
572	5227139	5875837	0.468208	0.389808	0.358691
572	5416185	6041172	0.372321	0.304058	0.272293
572	5564715	6216299	0.359167	0.281853	0.255177
572	5727483	6359711	0.185401	0.153524	0.130936
572	5875935	6505254	0.028695	0.02684	0.021151
572	6041300	6691538	0.016962	0.016844	0.012931
572	6216484	6905953	0.023562	0.022407	0.017393
572	6362189	7060119	0.056218	0.053095	0.040657
572	6505402	7192492	0.046326	0.045066	0.033526
572	6691730	7372007	0.030247	0.031623	0.022689
572	6906052	7584287	0.030408	0.03048	0.02193
572	7060511	7779746	0.088734	0.088595	0.064941
572	7192493	7977599	0.109696	0.11175	0.081035
572	7372516	8096079	0.175247	0.172952	0.129839
572	7584695	8234764	0.164475	0.186338	0.129817
572	7780447	8354418	0.148537	0.176759	0.118918
572	7978534	8577880	0.176914	0.203058	0.143847
572	8096500	8784229	0.071062	0.087564	0.058128
572	8234946	9059565	-0.0417	-0.051137	-0.034315
572	8354594	9179827	-0.065139	-0.083224	-0.055217
572	8580737	9337846	-0.068012	-0.088642	-0.058571
572	8784253	9483880	-0.040942	-0.05523	-0.036734
572	9061542	9593745	0.100955	0.132899	0.091826
572	9179840	9753675	0.106187	0.13039	0.092603
572	9337905	9915540	0.099801	0.12156	0.084246
572	9484039	10113809	0.100808	0.12359	0.083179
572	9593872	10281152	0.047831	0.065247	0.040852
572	9754625	10419299	0.025468	0.037031	0.021613
572	9917522	10591702	0.021287	0.033126	0.018517
572	10113942	10735896	-0.038144	-0.061985	-0.033788
572	10283238	10860521	-0.022776	-0.035663	-0.019834
572	10420515	10983292	-0.013241	-0.020494	-0.011696
572	10591816	11135598	-0.021837	-0.030562	-0.018527
572	10736079	11277154	0.064467	0.079659	0.053057
572	10860857	11419924	-0.001811	-0.002334	-0.001478
572	10984129	11610562	0.057087	0.065924	0.045001
572	11136464	11734430	0.126738	0.145795	0.10048
572	11277480	11828599	0.139563	0.165171	0.107676
572	11420169	11952348	0.180472	0.219927	0.138141
572	11610743	12160969	0.138272	0.185489	0.10587
572	11734596	12264227	0.054209	0.069579	0.040831
572	11829159	12403794	0.001769	0.002123	0.001326
572	11952431	12524331	-0.01431	-0.014346	-0.010305
572	12161086	12680946	0.037552	0.033844	0.026195
572	12265951	12870672	0.051944	0.046471	0.03643
572	12404300	13044863	0.084359	0.07373	0.0587
572	12524357	13203770	0.122803	0.106073	0.08709
572	12681661	13396523	0.041719	0.038585	0.030513
572	12871384	13585201	-0.040956	-0.039673	-0.02998
572	13044877	13778467	-0.090701	-0.085768	-0.064834
572	13204028	13907166	-0.056034	-0.051729	-0.039615
572	13397079	14102956	-0.042708	-0.038195	-0.029537
572	13585989	14298565	0.011445	0.009711	0.007677
572	13779655	14479692	0.093492	0.078674	0.064031
572	13907997	14681966	0.112655	0.099839	0.07994
572	14103006	14933740	0.230724	0.201026	0.166207
572	14299511	15204348	0.256779	0.231434	0.192975
572	14479861	15544780	0.237483	0.216134	0.17849
572	14682092	15786100	0.195557	0.1743	0.142198
572	14937137	16038702	0.105246	0.095927	0.075917
572	15205715	16242482	0.126458	0.115235	0.092928
572	15546799	16409393	0.107143	0.093056	0.075694
572	15786426	16572082	0.16195	0.135246	0.113143
572	16039153	16774900	0.162256	0.130181	0.110037
572	16242524	16950570	0.160536	0.123768	0.104399
572	16409455	17178738	0.165323	0.131087	0.11001
572	16572106	17365120	0.108185	0.086529	0.071968
572	16774904	17574941	0.10141	0.087719	0.071572
572	16951989	17820936	0.087328	0.074635	0.06086
572	17178809	18110609	0.078854	0.069414	0.054989
572	17365429	18652027	0.008121	0.007163	0.005391
573	17578975	32287	0.037561	0.032521	0.02482
575	17821775	14460	0.011356	0.01104	0.007863
576	18112077	64418	-0.010841	-0.010841	-0.00772
576	18653487	258174	0.002373	0.00272	0.00188
582	14600	181986	-0.035283	-0.048421	-0.031987
582	33488	93076	-0.022421	-0.029093	-0.018787
589	33392	901644	0.107666	0.094251	0.074881
589	66547	33155	-0.053948	-0.084604	-0.051001
589	93648	451354	-0.000374	-0.000437	-0.00031
589	181988	665672	0.07556	0.074362	0.056663
589	227661	1179520	0.106924	0.095525	0.075066
589	258265	227150	-0.001027	-0.001401	-0.000918
589	462398	1356691	0.08764	0.08511	0.062323
589	665903	1710113	-0.023895	-0.027004	-0.018145
589	901676	1919319	-0.02331	-0.032702	-0.019927
589	1179660	2148831	-0.014292	-0.021112	-0.0127
589	1356791	2297125	-0.070965	-0.109352	-0.065215
589	1710289	2433169	-0.012304	-0.018463	-0.011187
589	1919688	2564960	-0.085116	-0.128222	-0.076146
589	2148848	2684079	-0.012918	-0.01786	-0.011029
589	2297748	2816547	0.070286	0.088457	0.05932
589	2433844	2947590	0.040661	0.054662	0.034505
589	2565600	3103228	0.142191	0.172833	0.120972
589	2685400	3263844	0.080196	0.096244	0.069118
589	2817732	3345415	0.119846	0.135311	0.100313
589	2948978	3636924	0.149694	0.152794	0.121551
589	3103409	3767139	0.150431	0.153991	0.121472
589	3264199	3912625	0.151288	0.16091	0.125231
589	3346218	4057564	0.111478	0.128555	0.094915
589	3637487	4206170	0.116268	0.141691	0.100863
589	3767215	4311585	0.099754	0.131565	0.089942
589	3912668	4451608	0.068048	0.093564	0.060936
589	4057594	4579281	0.038209	0.052391	0.034014
589	4206527	4726986	0.029148	0.041806	0.026082
589	4311641	4976564	-0.019295	-0.025401	-0.015752
589	4452855	5156587	-0.000188	-0.000219	-0.000145
589	4579438	5299970	-0.026615	-0.031045	-0.020416
589	4727973	5453496	-0.004731	-0.005275	-0.003666
589	4978383	5606558	0.086159	0.098601	0.071446
589	5156790	5748079	0.101034	0.114458	0.084563
589	5301489	5920134	0.115354	0.116321	0.09026
589	5453628	6060283	0.142373	0.138163	0.10788
589	5607341	6169682	0.118222	0.117555	0.089413
589	5748762	6292884	0.133267	0.139386	0.102819
589	5921466	6395757	0.168995	0.187648	0.136395
589	6060493	6526796	0.080929	0.099773	0.067736
589	6170293	6652354	0.04172	0.05198	0.035723
589	6293016	6782465	0.017737	0.023705	0.015854
589	6395889	6904714	0.020904	0.030087	0.019467
589	6526924	7045887	-0.038841	-0.04694	-0.031666
589	6653029	7127933	-0.03484	-0.04524	-0.029363
589	6783661	7210415	0.015618	0.019693	0.013418
589	6904934	7294107	-0.013767	-0.018144	-0.011995
589	7046230	7422851	0.213	0.298737	0.210618
589	7128382	7581629	0.236394	0.268424	0.204914
589	7210451	7727867	0.28655	0.281609	0.228905
589	7294498	7888641	0.303938	0.255989	0.220002
589	7423425	8004670	0.284014	0.230136	0.197303
589	7582663	8169750	0.208903	0.170615	0.142926
589	7727962	8345260	0.135054	0.117782	0.095371
589	7889125	8471284	0.12724	0.128078	0.099818
589	8005062	8572018	0.072655	0.076779	0.058819
589	8169960	8705156	0.147029	0.172807	0.128148
589	8346847	8790749	0.148512	0.188797	0.130815
589	8471455	8908230	0.116082	0.157132	0.102183
589	8572669	9029470	0.182206	0.234523	0.150313
589	8705642	9164636	0.244623	0.31227	0.202809
589	8791013	9564274	0.265325	0.325797	0.22674
591	8908269	225295	0.206918	0.246717	0.169506
591	9030301	663501	0.208797	0.231579	0.169935
591	9164922	864744	0.086766	0.099246	0.070269
595	225616	299936	0.03573	0.03606	0.026515
595	9567094	98373	-0.020111	-0.022648	-0.01531
600	663900	157415	-0.09441	-0.110718	-0.074821
601	98865	508149	-0.016039	-0.017241	-0.012554
601	865381	185429	-0.038813	-0.041419	-0.03026
603	299972	1122	-0.047459	-0.059076	-0.041029
605	1176	889002	-0.078398	-0.116387	-0.068321
605	41018	1090677	-0.048058	-0.071721	-0.04192
605	157985	39851	-0.023346	-0.02832	-0.019925
605	185856	400104	-0.043553	-0.055063	-0.036523
605	401212	1556798	0.055731	0.08032	0.051287
605	508766	641247	-0.008727	-0.012206	-0.008122
605	642241	1668367	0.069574	0.098365	0.063021
605	889045	1777281	0.111171	0.140992	0.098559
605	1090956	1969581	-0.020334	-0.028181	-0.018461
605	1557335	2154022	-0.088965	-0.120825	-0.076065
605	1668387	2321717	-0.053307	-0.068762	-0.043841
605	1777455	2510518	0.03375	0.042128	0.028273
605	1970129	2623981	0.167847	0.184131	0.138879
605	2154885	2874823	0.148646	0.170734	0.130307
605	2321792	3017408	0.114855	0.134085	0.102512
605	2511741	3133098	0.12084	0.143315	0.109026
605	2624065	3281271	0.111381	0.139452	0.099819
605	2874942	3453098	0.074036	0.103734	0.06813
605	3017476	3687470	0.166081	0.209341	0.147127
605	3133360	3919449	0.155308	0.191185	0.135807
605	3281943	4107512	0.131107	0.159375	0.112493
605	3453163	4264814	0.14357	0.164649	0.119251
605	3687627	4438410	0.050657	0.064042	0.04282
605	3920776	4616400	0.051135	0.067217	0.042697
605	4107705	4731038	0.067093	0.08378	0.054707
605	4265187	4915928	0.091958	0.108038	0.073598
605	4439635	5084927	0.10848	0.127306	0.088928
605	4617351	5245378	0.028642	0.031851	0.022665
605	4731447	5413440	0.043065	0.050793	0.036096
605	4916408	5561570	0.00453	0.006608	0.003955
605	5086046	5729635	0.036319	0.048744	0.030763
605	5247057	5883371	0.067152	0.096832	0.059572
605	5413600	6028328	0.044053	0.06445	0.038256
605	5561723	6203860	0.098249	0.118412	0.082907
605	5730448	6373624	-0.014205	-0.019594	-0.012337
605	5883395	6533880	-0.011431	-0.015194	-0.009784
605	6028775	6689529	-0.025397	-0.033569	-0.021261
605	6203908	6887497	-0.089203	-0.122793	-0.074741
605	6374525	7018091	-0.076443	-0.102968	-0.063683
605	6534448	7213488	-0.075613	-0.104206	-0.064032
605	6690105	7359822	-0.032574	-0.04585	-0.0292
605	6888596	7539152	-0.083684	-0.129237	-0.076027
605	7018401	7696244	-0.006432	-0.009412	-0.005818
605	7213842	7886073	0.029918	0.044743	0.027638
605	7360151	8073793	0.037859	0.054149	0.033588
605	7542420	8328784	0.278636	0.34608	0.252252
605	7697538	8479198	0.366762	0.37651	0.298916
605	7887068	8693299	0.322848	0.326364	0.259511
605	8074145	8826055	0.317651	0.312464	0.250678
605	8328900	8987594	0.173731	0.177755	0.13567
605	8479237	9177672	0.002842	0.003353	0.002301
605	8694300	9428157	-0.086455	-0.114975	-0.072006
605	8826152	9535292	-0.010228	-0.013426	-0.00883
605	8987873	9690315	0.028677	0.035083	0.023484
605	9178540	9818293	0.088457	0.11589	0.078683
605	9428546	9951589	0.239927	0.266472	0.203364
605	9535711	10124689	0.180892	0.211653	0.153115
605	9690326	10372141	0.119582	0.154833	0.110948
605	9819046	10525071	0.075934	0.097131	0.067109
605	9952004	10690859	-0.046866	-0.07145	-0.042431
605	10124741	10828958	-0.121236	-0.203412	-0.112712
605	10372521	10967724	-0.072183	-0.119567	-0.064989
605	10525710	11099690	0.011899	0.019278	0.010774
605	10691243	11255959	0.011701	0.018485	0.010507
605	10829053	11418977	0.010954	0.017605	0.009401
605	10967793	11620419	-0.026165	-0.044023	-0.022708
605	11099768	11862859	-0.083611	-0.131073	-0.070415
605	11256006	12145070	-0.083527	-0.11685	-0.067869
605	11421666	12284789	-0.046639	-0.061615	-0.038727
605	11621136	12458048	-0.09335	-0.127109	-0.07814
605	11863543	12590368	-0.084698	-0.125599	-0.073184
605	12145294	12711805	0.050385	0.076403	0.04567
605	12293507	12881807	0.042482	0.058336	0.037305
605	12458060	13030911	0.076012	0.092093	0.063534
605	12590492	13146304	0.153467	0.169587	0.125514
605	12712384	13324179	0.213373	0.220647	0.173303
605	12881892	13492520	0.268751	0.268314	0.213469
605	13031742	13646849	0.273789	0.290253	0.223404
605	13146514	13780706	0.171015	0.199271	0.145012
605	13324707	14029681	0.046684	0.054836	0.038272
605	13492626	14216533	0.002484	0.003176	0.00213
605	13646963	14421591	0.002821	0.003518	0.00235
605	13781419	14582166	0.040357	0.046675	0.032634
607	175535	1073660	0.02059	0.019642	0.014866
607	443069	1276277	-0.022546	-0.021962	-0.016206
607	692498	1605458	-0.016822	-0.016563	-0.012294
607	885486	1802717	0.024532	0.023426	0.017885
607	1076273	2022259	-0.001262	-0.001276	-0.000943
607	1278209	2167868	0.049341	0.052437	0.037873
607	1606689	2381449	0.101695	0.110239	0.079323
607	1803833	2728750	0.075163	0.085064	0.058864
607	2022832	2956215	0.163236	0.171108	0.12449
607	2167954	3168843	0.148113	0.14503	0.111855
607	2396438	3281578	0.139051	0.139132	0.107486
607	2729589	3428468	0.092075	0.097938	0.07158
607	2956253	3560538	-0.045654	-0.055404	-0.037022
607	3170743	3729251	-0.047822	-0.063361	-0.039033
607	3282133	3858986	-0.109805	-0.16038	-0.092094
607	3428524	4018519	-0.10548	-0.133873	-0.084612
607	3561475	4154350	-0.097437	-0.125986	-0.080728
607	3729748	4268053	-0.104307	-0.137255	-0.09152
607	3860287	4442175	-0.082032	-0.104245	-0.06993
607	4019493	4544910	-0.072331	-0.107057	-0.066386
607	4155159	4634115	0.050171	0.074039	0.046748
607	4268221	4774428	0.100626	0.139188	0.090503
607	4442190	4921934	0.080628	0.11505	0.073354
607	4545920	5069157	0.149814	0.202749	0.133476
607	4634598	5170824	0.069168	0.09056	0.0595
607	4774997	5314725	-0.004465	-0.005836	-0.003728
607	4922901	5452744	0.015039	0.018938	0.012734
607	5069862	5645461	-0.076486	-0.103995	-0.066167
607	5171316	5831153	-0.119358	-0.185363	-0.106955
607	5314737	5979228	-0.057118	-0.088881	-0.051787
607	5453010	6134805	-0.033969	-0.049387	-0.029256
607	5649888	6366471	0.015352	0.018528	0.012432
607	5831424	6551174	0.056904	0.056711	0.042577
607	5979629	6673782	0.045412	0.045549	0.034272
607	6137461	6786799	0.062969	0.067121	0.049204
607	6367571	6948687	0.101813	0.111815	0.080615
607	6551271	7083971	0.099036	0.133153	0.083865
607	6673896	7262688	0.074172	0.100038	0.061271
607	6788197	7405761	0.002902	0.003857	0.002283
607	6948861	7542907	-0.041082	-0.059665	-0.032735
607	7084001	7673043	-0.084367	-0.112464	-0.065637
607	7263614	7811031	-0.148823	-0.212711	-0.118652
607	7406450	7951806	-0.163709	-0.256763	-0.133757
607	7542940	8120456	-0.137456	-0.205714	-0.112346
607	7674055	8252451	-0.093499	-0.149595	-0.079266
607	7811868	8383977	-0.038218	-0.056381	-0.031407
607	7952286	8520183	0.047363	0.062194	0.039685
607	8120473	8691544	0.011339	0.015888	0.009455
607	8252762	8847357	-0.030523	-0.042229	-0.0254
607	8384623	8976916	0.021545	0.030136	0.018595
607	8520322	9160413	0.082813	0.113662	0.071478
607	8691566	9326210	0.102175	0.13485	0.089714
607	8847362	9476791	0.131831	0.163519	0.113649
607	8977148	9662547	0.147451	0.18212	0.129766
607	9163677	9799287	0.013686	0.018451	0.011917
607	9326268	9952774	0.019573	0.026614	0.017298
607	9477111	10125432	0.022044	0.030114	0.019485
607	9664380	10305683	0.033858	0.040594	0.028009
607	9800139	10511452	-0.018989	-0.021204	-0.015128
607	9953927	10657202	-0.058761	-0.063093	-0.044936
607	10125626	10935657	-0.082194	-0.08594	-0.062331
607	10309926	11201109	-0.05329	-0.052595	-0.039368
607	10511615	11346426	-0.039779	-0.038791	-0.029396
607	10657256	11604022	0.032038	0.029776	0.023578
607	10936040	11854591	-0.012346	-0.011581	-0.008844
607	11201480	12107154	-0.087566	-0.088731	-0.064419
607	11348234	12315852	-0.021273	-0.020526	-0.015435
607	11609031	12515086	0.02885	0.027966	0.021254
607	11855098	12692531	0.126156	0.11374	0.092177
607	12107460	12935658	0.121103	0.107877	0.088017
607	12316366	13099700	0.157879	0.136039	0.11278
607	12515624	13287763	0.137442	0.108516	0.091506
607	12693187	13508966	0.184611	0.144611	0.12361
607	12936644	13844760	0.182083	0.14149	0.119194
607	13099701	14102795	0.139459	0.115239	0.094739
607	13288127	14371993	0.07453	0.06833	0.053776
607	13509392	14607749	0.023355	0.022404	0.017193
607	13845188	14833282	0.022219	0.020562	0.016225
607	14029783	172092	-0.007268	-0.009342	-0.006213
607	14102871	15090860	0.048065	0.043798	0.035005
607	14216550	442067	-0.014717	-0.017188	-0.011907
607	14372192	15332435	0.090999	0.080867	0.065691
607	14421610	692481	-0.020305	-0.021497	-0.01566
607	14582376	885415	-0.038889	-0.040964	-0.029705
607	14614909	15633889	0.074831	0.066707	0.053942
607	14835892	15880867	0.060178	0.056788	0.044773
607	15090863	16136110	0.046245	0.041983	0.033363
607	15334915	16339652	0.053109	0.049313	0.03908
609	15635184	207835	0.038369	0.036377	0.028251
609	15880868	429695	0.065996	0.067142	0.051091
619	16137660	8944	0.106932	0.121546	0.09076
625	16340959	11260	0.18817	0.237871	0.176743
626	8958	391559	0.286406	0.323455	0.251723
626	12278	506984	0.126965	0.152478	0.107265
626	138722	629549	0.086897	0.109852	0.074299
626	207979	138599	0.248574	0.317606	0.240861
626	268354	794755	0.033376	0.043727	0.028616
626	392866	970279	0.009201	0.010772	0.007262
626	431627	267884	0.343173	0.383094	0.308431
626	508300	1139791	0.093336	0.099698	0.072559
626	630158	1286201	0.07504	0.082288	0.060377
626	796610	1415744	0.016117	0.019071	0.013266
626	971296	1558175	0.014789	0.019134	0.013069
626	1139805	1704423	-0.03064	-0.042072	-0.027348
626	1286289	1839519	0.003605	0.004967	0.003161
626	1416120	2005492	0.00571	0.007652	0.004963
626	1558595	2136131	0.010395	0.015286	0.009349
626	1704500	2244346	0.012744	0.018106	0.011178
626	1839720	2392162	-0.034275	-0.047647	-0.028897
626	2006051	2591382	-0.010456	-0.01468	-0.008992
626	2137197	2743202	0.035	0.046493	0.029412
626	2244531	2880021	0.056973	0.072572	0.047517
626	2392198	2992313	0.066344	0.089308	0.058711
626	2592210	3128165	0.033096	0.045731	0.029311
626	2744704	3297497	0.00257	0.003508	0.002206
631	4562	498367	-0.010156	-0.014932	-0.008973
631	2882788	2141	-0.010448	-0.014601	-0.009063
631	2993467	120095	0.020891	0.028601	0.017831
631	3128422	220185	0.060785	0.078129	0.051335
631	3298206	343972	0.01796	0.024865	0.015783
632	80184	1079865	0.083148	0.070734	0.057798
632	120275	80026	0.020551	0.027166	0.017585
632	220627	359473	0.042936	0.050077	0.034585
632	344022	613102	0.084848	0.083739	0.06441
632	359651	1304646	0.035231	0.030534	0.024615
632	498643	826849	0.081515	0.074372	0.059053
632	614046	1462982	-0.002754	-0.00253	-0.0019
632	828191	1626308	0.038143	0.037707	0.028618
632	1080400	1761598	0.038342	0.041466	0.030374
632	1304648	1879354	0.060088	0.073779	0.05209
632	1463584	2068313	0.133046	0.167436	0.125931
632	1626586	2214756	0.097902	0.123591	0.090818
632	1761650	2360150	0.078025	0.105436	0.075917
636	1879918	4341	0.103611	0.141784	0.098755
644	2068314	290514	0.164356	0.2355	0.16885
648	2214837	5951	0.187693	0.248208	0.185602
649	4354	203506	0.13839	0.18691	0.137548
649	2360346	91885	0.168579	0.219714	0.163381
650	6799	210123	0.02696	0.03979	0.025794
650	293813	52855	0.07505	0.100042	0.069989
654	53314	410128	0.036925	0.047721	0.032159
654	92068	99867	0.013118	0.019405	0.012115
654	100326	712004	0.116128	0.141171	0.098605
654	204165	262455	0.000204	0.000285	0.000181
654	210405	561840	0.071507	0.091552	0.062462
654	262747	913361	0.10745	0.128221	0.089659
654	411264	1079272	0.034237	0.042737	0.027914
654	561970	1280688	-0.009771	-0.012153	-0.007759
654	713169	1487564	0.005497	0.00697	0.004594
654	913395	1909543	0.021269	0.02783	0.017789
657	1079713	8471	0.078284	0.102558	0.069626
658	1281077	250737	0.083838	0.113319	0.07817
658	1487963	376887	0.081926	0.106705	0.073336
658	1909879	591709	0.098444	0.134202	0.098763
664	8476	93612	0.106794	0.147682	0.106972
664	94301	1017943	0.078984	0.073714	0.057796
664	251066	327288	0.110146	0.123695	0.093993
664	328692	1222227	0.039103	0.039827	0.030204
664	377463	589548	0.136408	0.144344	0.113222
664	591127	1434908	-0.126598	-0.14	-0.097246
664	592453	829180	0.101115	0.099273	0.077307
664	829646	1676244	-0.136671	-0.150407	-0.103915
664	1019873	1893421	-0.140642	-0.155768	-0.106994
665	1222919	41846	-0.068942	-0.07665	-0.054312
665	1435283	57346	0.084341	0.096027	0.072972
667	1677956	1559	0.157383	0.188881	0.147925
673	1893830	51504	0.168555	0.244059	0.180853
678	41847	105641	0.043812	0.066641	0.043851
688	57390	3736	-0.019162	-0.025118	-0.016961
692	1560	110851	-0.068728	-0.09621	-0.06086
692	6018	673510	0.08673	0.115443	0.077467
692	56368	244773	-0.024978	-0.032959	-0.021525
692	107892	414932	0.080808	0.098012	0.069179
692	113858	874244	0.121344	0.139768	0.10055
692	244863	1064148	0.077115	0.094007	0.064906
692	416382	1296807	-0.011414	-0.014958	-0.009585
692	674131	1520899	0.004553	0.005916	0.003678
692	874246	1813931	-0.019167	-0.028177	-0.016443
692	1065830	2086866	-0.099002	-0.136186	-0.080554
692	1296822	2256032	-0.039915	-0.053179	-0.032965
692	1528129	2477096	-0.102501	-0.142512	-0.089435
692	1813939	2692474	-0.046443	-0.065911	-0.04024
692	2086957	2863374	0.067559	0.089429	0.058537
692	2257472	3025966	0.050527	0.064148	0.042811
692	2477145	3169466	0.134087	0.156826	0.113413
692	2692479	3267934	0.121134	0.137845	0.102898
692	2876770	3418617	0.100874	0.127334	0.089991
692	3026054	3546426	0.057406	0.080152	0.051923
692	3169618	3754689	-0.009244	-0.013804	-0.008175
692	3268481	3930482	-0.01544	-0.020809	-0.013163
692	3418856	4066651	0.008855	0.011029	0.00725
692	3546608	4205657	0.039223	0.046654	0.031104
692	3755079	4386773	0.064372	0.076941	0.052939
692	3930930	4530746	0.09198	0.114545	0.077655
692	4067356	4692113	0.020288	0.027289	0.017879
692	4206648	4814892	0.028118	0.038161	0.026033
692	4388764	4987233	0.019317	0.026148	0.017171
692	4530899	5146962	-0.045887	-0.061737	-0.038154
692	4692299	5315808	-0.03826	-0.050872	-0.032446
692	4817408	5489691	-0.046251	-0.058464	-0.037766
692	4987774	5673075	-0.085607	-0.118788	-0.072427
692	5147138	5879334	-0.049422	-0.072416	-0.045886
692	5316096	6007613	-0.164628	-0.272125	-0.147463
692	5489730	6176487	-0.184724	-0.322287	-0.164548
692	5673154	6344112	-0.112266	-0.168932	-0.096656
692	5880443	6474626	-0.138679	-0.21102	-0.119708
692	6007636	6611736	0.031078	0.041679	0.026708
692	6176523	6771479	0.044521	0.057244	0.038118
692	6344155	6922253	0.064531	0.084101	0.053609
692	6474856	7050112	0.090126	0.114626	0.071465
692	6611842	7152693	0.028804	0.036315	0.023022
692	6771519	7298688	-0.016572	-0.020696	-0.012868
692	6922400	7466139	-0.10037	-0.122008	-0.078193
692	7051773	7657056	-0.175683	-0.224373	-0.139145
692	7154142	7809269	-0.076049	-0.094351	-0.061015
692	7299296	7966787	-0.046107	-0.061275	-0.040114
692	7466423	8123075	0.047712	0.062079	0.042111
692	7657186	8293116	0.140271	0.175661	0.125736
692	7809858	8480856	0.053048	0.069429	0.047469
692	7968684	8640126	0.083021	0.108576	0.074294
692	8123092	8889464	0.015684	0.022705	0.013995
692	8293262	9097987	-0.00547	-0.008133	-0.004855
692	8481100	9384972	-0.024574	-0.038045	-0.021591
692	8641131	9585136	0.005815	0.008648	0.005188
692	8889514	9811265	0.099876	0.144914	0.092849
692	9098209	10010029	0.073505	0.100927	0.067192
692	9386870	10233386	0.215139	0.266044	0.196045
692	9585967	10408674	0.180791	0.234878	0.162605
692	9811442	10589163	0.090224	0.119265	0.080409
692	10010677	10771406	0.074351	0.098217	0.068035
692	10233435	10969934	0.04964	0.055382	0.040381
692	10409358	11144113	0.033221	0.037557	0.027195
692	10595204	11297715	0.110781	0.12432	0.090931
692	10772986	11489651	0.097732	0.118131	0.079778
692	10970099	11690040	0.099181	0.133825	0.085554
692	11144359	11975800	0.144536	0.182669	0.124473
692	11298871	12161225	-0.007503	-0.010942	-0.006385
692	11492632	12315974	0.043055	0.060127	0.037717
692	11690045	12480423	-0.07722	-0.134765	-0.074566
692	11976253	12674148	-0.077818	-0.134008	-0.073958
692	12161374	12946648	-0.019124	-0.022986	-0.016212
692	12316811	13110196	-0.01345	-0.016353	-0.011517
692	12480511	13310061	-0.00903	-0.01138	-0.007842
692	12674235	13488058	-0.035224	-0.045587	-0.030218
692	12948739	13713782	-0.022859	-0.031276	-0.019972
692	13110563	13881453	-0.001735	-0.002306	-0.0015
692	13310305	14043810	0.012646	0.015092	0.010125
692	13489014	14235467	0.064227	0.071809	0.051259
692	13714031	14527491	0.039393	0.051078	0.034503
692	13881658	14728922	-0.04694	-0.066192	-0.042032
692	14044334	14875577	-0.045373	-0.069175	-0.044173
692	14235769	15035992	-0.167822	-0.265476	-0.160356
692	14527701	15243114	-0.113306	-0.155473	-0.103336
692	14729217	15435486	0.050091	0.054356	0.040434
692	14876381	15575588	0.051421	0.055132	0.040671
692	15036018	15718900	0.190636	0.189482	0.147931
692	15243729	15891107	0.166148	0.168561	0.126221
692	15435720	16031282	0.055465	0.064892	0.045326
692	15575589	16175198	0.05546	0.067507	0.046558
692	15718909	16407235	-0.062269	-0.097952	-0.053168
692	15891137	16550728	-0.046123	-0.06956	-0.040088
692	16032341	16761959	-0.06052	-0.092636	-0.052453
692	16175421	16918556	0.005147	0.00726	0.004368
692	16407920	17078959	-0.075934	-0.11143	-0.068232
692	16550749	17291347	-0.105815	-0.157515	-0.094892
692	16762212	17660566	-0.043598	-0.0585	-0.037121
692	16918765	17912953	-0.113859	-0.15929	-0.095634
692	17079263	18099277	0.004945	0.00595	0.00402
692	17300150	18324375	0.053165	0.065796	0.044154
692	17660801	18527245	-0.006766	-0.009608	-0.006094
692	17915122	18700666	0.000836	0.001167	0.000757
692	18101176	18897178	-0.071735	-0.097469	-0.063191
692	18327199	19134272	-0.069521	-0.093244	-0.060793
692	18527950	19265212	-0.031655	-0.036851	-0.025159
692	18704063	19393881	0.030741	0.034126	0.024508
692	18897238	19545442	0.045632	0.056962	0.038008
692	19135219	19691798	-0.024312	-0.03266	-0.020561
703	19265497	19559	0.000841	0.00119	0.000767
707	19560	1344162	0.138064	0.127036	0.101104
707	187717	1550757	0.115064	0.106182	0.08344
707	595231	1719638	0.041933	0.039104	0.030067
707	1081168	1977685	-0.040151	-0.039567	-0.029104
707	1344196	2138729	0.037658	0.036801	0.027798
707	1550869	2333818	0.042864	0.043206	0.032825
707	1720187	2518977	0.109339	0.102923	0.081696
707	1978036	2765293	0.112433	0.103781	0.083319
707	2139139	2989646	-0.033086	-0.031107	-0.023785
707	2334003	3151630	-0.048281	-0.045764	-0.034344
707	2521991	3319311	-0.100044	-0.101639	-0.073687
707	2767593	3476698	-0.059811	-0.059962	-0.044275
707	2990468	3709318	0.007769	0.007166	0.005549
707	3151761	3913743	-0.013628	-0.012169	-0.009569
707	3319681	4069828	-0.027516	-0.024552	-0.019235
707	3476705	4262106	-0.004006	-0.003602	-0.002856
707	3709432	4484700	0.00061	0.000568	0.000448
707	3914886	4711536	0.044209	0.039652	0.031857
707	4071557	4967582	0.148335	0.130946	0.108795
707	4262868	5255555	0.09234	0.085393	0.067609
707	4486262	5500409	0.068475	0.06406	0.050108
707	4711667	5743517	0.011357	0.010898	0.008316
707	4967638	5961573	-0.023212	-0.021746	-0.016573
707	5256061	6304790	-0.013239	-0.012052	-0.009413
707	5500763	6563640	-0.034148	-0.03093	-0.02403
707	5744193	6836507	0.005126	0.004671	0.003649
707	5970366	7067017	-0.128501	-0.122853	-0.090738
707	6305101	7268854	-0.140311	-0.14338	-0.108034
707	6564389	7753763	-0.159911	-0.184009	-0.136542
707	19394587	187577	-0.017885	-0.022776	-0.015142
707	19545629	594344	0.08116	0.087633	0.065027
707	19692173	1080924	0.167219	0.157751	0.126574
713	6836537	11148	-0.15831	-0.20491	-0.149151
713	7067127	189580	-0.001385	-0.001924	-0.001475
713	7268867	310737	0.042748	0.057311	0.041705
714	15261	272871	-0.101969	-0.162085	-0.09555
714	155136	729066	-0.052079	-0.060553	-0.042278
714	189955	432411	-0.210576	-0.308139	-0.1817
714	273106	859632	0.010939	0.012172	0.008786
714	310811	576825	-0.22665	-0.302708	-0.186272
714	432580	1035350	0.025203	0.031695	0.021818
714	577030	1178712	0.006256	0.009268	0.005706
714	729362	1277240	-0.033023	-0.047412	-0.029477
714	859838	1396161	-0.12167	-0.197321	-0.111466
714	1035359	1541738	0.007804	0.009759	0.006413
714	1178790	1661774	-0.005244	-0.006629	-0.004304
714	1277348	1766150	0.046313	0.059765	0.039677
714	1396505	1910791	0.100032	0.11711	0.082024
714	1544328	2016345	-0.014295	-0.020015	-0.012596
714	1662231	2166149	-0.000675	-0.001001	-0.000612
714	1767160	2332782	0.014211	0.017807	0.011801
714	1911125	2467752	-0.079185	-0.110479	-0.067516
714	2018466	2575043	-0.014473	-0.020118	-0.012587
714	2167138	2719996	-0.006943	-0.008809	-0.005922
714	2334846	2845218	-0.048523	-0.07183	-0.043764
714	2467794	2990477	0.031696	0.038545	0.026709
714	2577738	3087450	-0.051793	-0.065596	-0.043709
714	2720509	3195501	-0.04511	-0.055542	-0.037375
714	2845245	3365210	-0.043754	-0.057392	-0.036955
714	2990557	3485320	-0.041705	-0.060272	-0.037167
714	3087910	3605518	-0.024715	-0.036609	-0.022279
714	3195684	3745350	0.030075	0.044629	0.027955
714	3365211	3835580	0.004782	0.00697	0.004431
714	3485564	3952728	0.076253	0.112794	0.071225
714	3605872	4112160	0.194739	0.252345	0.176525
714	3745424	4286625	0.170338	0.246217	0.15845
714	3835610	4424948	0.159481	0.230965	0.147044
714	3952787	4566054	0.039731	0.059692	0.037237
714	4112675	4707510	-0.095769	-0.1328	-0.083507
714	4287392	4840668	-0.143297	-0.191753	-0.118651
714	4424950	4996729	-0.113463	-0.145286	-0.093554
714	4566465	5178002	-0.121618	-0.156967	-0.098198
714	4707519	5302606	-0.032985	-0.048092	-0.027384
714	4840722	5456854	0.001337	0.002017	0.001147
714	7754058	155027	-0.089814	-0.138705	-0.084165
720	4997067	48281	0.047003	0.071959	0.041439
729	49257	551856	-0.02576	-0.039391	-0.025121
729	5178798	12639	0.108717	0.161553	0.103701
729	5302917	155580	0.090075	0.127759	0.085711
729	5456957	304669	0.076382	0.104403	0.074598
730	14911	56416	-0.00696	-0.010178	-0.006155
739	155779	9029	-0.027267	-0.045776	-0.026879
750	771	716582	0.023842	0.034026	0.021221
750	56540	493086	0.074561	0.109886	0.071258
750	304829	162308	0.068275	0.097478	0.064826
750	552454	321986	0.103077	0.140195	0.097511
755	35436	934843	0.002068	0.002634	0.001631
755	162406	34724	-0.076353	-0.11974	-0.066125
755	237680	1169669	-0.024924	-0.032573	-0.019598
755	324228	236760	-0.072134	-0.109446	-0.061327
755	457681	1425068	-0.021224	-0.02966	-0.017732
755	493360	455784	-0.097793	-0.139626	-0.08009
755	717812	645417	-0.011555	-0.015279	-0.009193
759	645549	21943	-0.071474	-0.098891	-0.060043
759	935768	206723	-0.01002	-0.014883	-0.009248
760	1169757	43915	0.040085	0.056538	0.038553
766	1425161	328	0.035759	0.049936	0.034688
770	22680	194412	0.04919	0.07354	0.050705
775	345	778570	-0.003496	-0.003972	-0.002974
775	44043	565117	-0.016608	-0.020068	-0.014367
775	194681	923789	0.015259	0.016368	0.012591
775	206790	284905	0.039735	0.048098	0.034839
775	289229	1109644	0.009122	0.010333	0.00784
775	565964	1360931	0.0966	0.102913	0.080281
775	778774	1569366	0.058999	0.068861	0.048683
775	924120	1735391	0.018844	0.0219	0.015014
775	1109949	1924176	0.025244	0.030209	0.020035
775	1361926	2259844	-0.029438	-0.039484	-0.024168
775	1569410	2476617	0.052003	0.063975	0.042788
775	1735433	2668236	0.0995	0.123259	0.083302
775	1926952	2852636	0.042568	0.057767	0.036514
775	2259932	2968730	0.051745	0.067403	0.044212
775	2477450	3073062	0.048737	0.066001	0.042097
775	2668340	3216517	0.11155	0.153869	0.100099
775	2853120	3350703	0.17831	0.234112	0.163358
775	2971053	3462926	0.224729	0.299717	0.208433
775	3073531	3595553	0.248321	0.316487	0.228788
775	3216731	3708382	0.132633	0.185719	0.124756
775	3350706	3782488	0.162607	0.220429	0.158255
775	3463095	3900304	0.171569	0.218216	0.162282
775	3595758	4029688	0.153678	0.192788	0.144591
775	3708421	4155173	0.182091	0.220231	0.165093
775	3783046	4380461	0.121174	0.136067	0.099783
775	3900827	4660602	0.008497	0.009798	0.006717
775	4029822	4840381	-0.01377	-0.014747	-0.010454
775	4155412	5045031	0.008735	0.009067	0.006738
775	4382354	5170601	0.030193	0.035	0.024464
775	4660792	5331632	0.058783	0.068224	0.049563
775	4840656	5493857	0.061275	0.08449	0.057476
775	5045416	5665536	0.039756	0.05674	0.037545
775	5172694	5874382	-0.115255	-0.182821	-0.106878
775	5332227	6082350	-0.169783	-0.287081	-0.158431
775	5494290	6707459	-0.211309	-0.317232	-0.175743
775	5665710	6872876	-0.219638	-0.329457	-0.177798
775	5875131	7023177	-0.089019	-0.120051	-0.071402
775	6083237	7228113	0.002818	0.003428	0.002211
775	6708050	7529556	0.028023	0.037364	0.023235
775	6872973	7853292	0.097183	0.109513	0.075203
775	7023797	8050970	0.081943	0.094384	0.065312
775	7228625	8279836	0.060446	0.069912	0.047513
775	7530158	8430113	0.105283	0.110121	0.082805
775	7854937	8598488	0.040357	0.049157	0.033751
781	41443	795277	0.13891	0.118428	0.096747
781	196513	1045418	0.077373	0.071926	0.056916
781	425758	1318189	0.062595	0.059486	0.046914
781	610764	1576535	0.015669	0.014556	0.011279
781	796235	1856900	-0.044044	-0.042986	-0.031789
781	1046406	2084887	-0.073449	-0.071574	-0.052714
781	1319379	2551868	-0.148595	-0.15492	-0.109963
781	8051340	40130	0.059339	0.068683	0.048739
781	8281036	194938	0.143263	0.141928	0.109025
781	8430690	425610	0.139574	0.1324	0.100459
781	8598814	610323	0.145258	0.126141	0.101616
784	1577291	9513	-0.063851	-0.068599	-0.049471
785	9821	70254	0.171304	0.253158	0.188179
785	45995	76953	0.34528	0.495882	0.424792
785	53009	133614	0.312089	0.471725	0.389763
785	61346	159603	0.228561	0.367446	0.283107
785	1858301	45972	-0.057085	-0.063152	-0.045392
785	2084993	53001	-0.002653	-0.003186	-0.00227
785	2552656	61330	0.167045	0.194643	0.149343
787	70259	465	-0.043193	-0.083612	-0.04792
797	76961	196063	0.011216	0.020546	0.012533
797	133635	537247	-0.040531	-0.074899	-0.042627
797	159609	767959	0.009318	0.015379	0.009187
798	1063	142877	0.20775	0.258795	0.194407
798	146318	1087682	0.025429	0.036707	0.023433
798	196435	274654	0.158734	0.192823	0.138575
798	274937	1264074	0.065157	0.089957	0.059339
798	537252	555068	0.12809	0.154304	0.106952
798	767963	744274	0.077412	0.095314	0.066066
803	555334	43197	0.09325	0.125571	0.088925
803	744347	234076	0.075414	0.104611	0.071926
810	1088091	5480	0.059197	0.073546	0.051856
819	44350	323825	-0.013948	-0.017231	-0.0114
819	1264457	107175	-0.03406	-0.044734	-0.029554
824	5484	376736	-0.016585	-0.019396	-0.013054
824	15720	1028268	0.147083	0.123064	0.103105
824	107265	571952	0.060595	0.059002	0.044373
824	234080	15717	-0.078265	-0.094551	-0.061796
824	324156	780252	0.048027	0.044381	0.034852
824	377168	1266841	0.041422	0.033616	0.027543
824	573179	1422081	-0.017124	-0.015035	-0.012004
824	780355	1649480	0.018597	0.016431	0.012969
824	1029376	1873426	0.00928	0.00855	0.006599
824	1267682	2039275	0.049256	0.04982	0.037877
824	1422553	2245455	0.11182	0.107463	0.082156
824	1649487	2389697	0.135721	0.139645	0.104689
824	1873604	2523925	0.176213	0.194441	0.140803
824	2039523	2661750	0.207094	0.220795	0.163348
824	2245457	2766188	0.173896	0.211114	0.151344
824	2390773	2893313	0.121757	0.149411	0.104461
824	2524004	2992767	0.086593	0.107337	0.075554
824	2662048	3122888	0	0	0
824	2768724	3262720	0.023129	0.031445	0.019917
824	2893315	3406048	0.064073	0.087292	0.056834
824	2993309	3548429	0.033069	0.046979	0.029589
824	3123330	3644185	0.085167	0.112363	0.076319
824	3264213	3902975	0.047101	0.056695	0.040408
824	3409800	4029385	-0.023411	-0.029842	-0.019466
824	3548474	4173189	-0.063591	-0.076773	-0.050419
824	3644226	4323649	-0.139345	-0.185245	-0.10831
824	3903236	4445414	-0.128055	-0.194479	-0.107604
824	4029397	4584633	-0.131347	-0.195031	-0.110487
824	4173264	4737366	-0.081914	-0.114396	-0.06647
824	4324636	4865698	-0.02154	-0.027588	-0.017356
824	4445431	5001714	-0.083457	-0.105448	-0.06338
824	4584917	5116406	-0.04704	-0.0564	-0.036192
824	4737370	5253366	-0.064247	-0.088028	-0.054338
824	4866357	5374751	0.120992	0.147447	0.102972
824	5001795	5550150	0.125865	0.153684	0.111928
824	5116435	5661041	0.068255	0.084155	0.06015
824	5253773	5759073	0.058715	0.073578	0.051858
824	5375132	5936932	0.022723	0.026374	0.018961
824	5552351	6071424	0.053014	0.063957	0.04502
824	5661060	6213059	0.092854	0.118517	0.082298
824	5759295	6367697	0.13063	0.136563	0.101836
824	5936946	6492741	-0.00714	-0.008084	-0.005483
824	6071600	6671656	0.04878	0.048785	0.036052
824	6213539	6785882	0.122099	0.116634	0.087991
824	6367866	6926612	0.199215	0.201537	0.152197
824	6493011	7055174	0.246293	0.263034	0.199329
824	6672894	7196750	0.271805	0.297282	0.219906
824	6786004	7308239	0.172144	0.191378	0.136729
824	6926902	7427719	0.046554	0.056889	0.037341
824	7058441	7570471	0.077528	0.095721	0.062095
824	7196788	7679436	-0.040854	-0.061587	-0.034299
824	7308270	7832176	-0.111519	-0.167395	-0.088847
824	7428206	8066053	-0.075476	-0.110201	-0.060181
824	7570488	8322742	-0.081078	-0.1144	-0.064155
824	7679826	8628481	-0.072457	-0.095719	-0.056544
824	7832828	8998995	-0.103436	-0.154554	-0.0865
824	8066586	9234261	-0.104181	-0.14613	-0.087432
824	8323471	9439847	-0.194967	-0.302495	-0.165906
824	8628886	9597244	-0.162297	-0.229075	-0.132002
824	8999571	9741193	-0.050333	-0.063718	-0.041234
824	9234834	9888169	-0.009613	-0.012355	-0.008099
824	9440017	10058391	0.027291	0.033715	0.022386
824	9597614	10211879	0.005982	0.007841	0.005138
824	9741506	10361344	0.015266	0.019553	0.013011
824	9888300	10512520	-0.00535	-0.006447	-0.004351
824	10058590	10724160	0.016889	0.018999	0.014029
824	10212146	10901167	0.056513	0.062771	0.046321
824	10362522	11037323	0.04787	0.055733	0.039128
824	10512872	11200488	-0.018387	-0.024287	-0.015254
824	10724449	11403493	-0.024615	-0.035743	-0.020472
824	10902019	11539490	0.033039	0.046236	0.027674
824	11037950	11700919	0.060503	0.082085	0.049769
824	11200987	11862034	0.084631	0.110581	0.070768
824	11403546	12078458	0.07448	0.098133	0.06262
824	11539555	12228571	-0.030246	-0.041883	-0.025069
824	11701454	12480195	0.014133	0.018302	0.011765
824	11868638	12700906	-0.00536	-0.007513	-0.004723
824	12078613	13240880	0.030536	0.045483	0.027748
824	12238635	13466999	0.169561	0.232165	0.15399
824	12480738	13765378	0.09648	0.134119	0.084722
824	12703646	14016765	0.221603	0.272427	0.185763
824	13244198	14175989	0.294182	0.338267	0.247482
824	13467066	14356421	0.293923	0.351028	0.256285
824	13765963	14540771	0.209235	0.267385	0.186369
824	14017916	14695950	0.135248	0.181866	0.12283
824	14176246	14852324	0.025677	0.036466	0.023478
824	14357190	15048962	-0.068043	-0.097775	-0.062205
824	14541553	15223209	0.032341	0.04818	0.032621
824	14696219	15351844	0.112267	0.13796	0.099919
824	14852620	15488014	0.20297	0.231164	0.176275
824	15049127	15628697	0.241408	0.269033	0.203246
824	15223939	15842620	0.226009	0.234807	0.1797
824	15351932	16016775	0.183186	0.216805	0.159648
824	15488391	16179980	0.11692	0.129991	0.094894
824	15630307	16337733	0.152931	0.161531	0.122772
824	15842748	16472447	0.147854	0.16114	0.117792
824	16020824	16627373	0.090255	0.099739	0.071585
824	16180124	16915078	0.16516	0.173052	0.130929
824	16338168	17102737	0.205767	0.219955	0.168103
824	16473184	17234243	0.299439	0.306915	0.245483
824	16628288	17350813	0.378505	0.375616	0.309702
824	16919044	17472949	0.384695	0.424097	0.342472
824	17102783	17567707	0.297583	0.350801	0.26889
824	17234384	17726750	0.192026	0.234412	0.168224
824	17351656	17862671	0.138275	0.173252	0.119464
824	17473054	18086757	0.05349	0.066272	0.044931
824	17571132	18266089	0.031718	0.039765	0.026478
824	17727905	18468351	-0.014004	-0.019088	-0.012322
824	17865060	18602167	0.019931	0.026122	0.017374
824	18086758	18743302	0.026918	0.03869	0.024598
824	18266116	18890299	0.094223	0.123792	0.084207
824	18468722	19011423	0.01258	0.017419	0.011084
824	18602198	19105637	0.028977	0.042619	0.027111
824	18743782	19199223	0.124828	0.168279	0.116024
824	18890661	19335041	0.109988	0.159976	0.106583
824	19011489	19453346	0.315444	0.411582	0.312262
824	19105872	19720797	0.257739	0.322098	0.237724
824	19199406	19860332	0.129048	0.171393	0.117953
824	19335562	19990745	0.05664	0.077926	0.049283
824	19453541	20130815	-0.110628	-0.152945	-0.091131
824	19721336	20825653	-0.035064	-0.040422	-0.026905
824	19860836	21009144	0.021309	0.023501	0.016362
824	19991880	21206923	0.095007	0.095696	0.073049
824	20131117	21396186	0.226851	0.211473	0.175644
824	20826515	21525219	0.147417	0.158613	0.121529
824	21010547	21665338	0.11729	0.130826	0.095076
824	21209114	21837398	0.032776	0.037291	0.026158
824	21396344	22080924	0.011012	0.013393	0.009052
824	21527250	22254634	0.033795	0.042183	0.028869
824	21666953	22396711	0.021061	0.026533	0.017951
824	21837857	22542458	0.040634	0.056484	0.037058
824	22081011	22771036	-0.074903	-0.113973	-0.069227
824	22255862	23006552	0.062007	0.083281	0.056304
824	22396793	23152146	0.093261	0.124937	0.08561
824	22544101	23278289	0.151173	0.191369	0.133748
824	22771150	23462966	0.21748	0.260971	0.187427
824	23006708	23666461	0.088475	0.118236	0.077355
824	23152167	23821491	0.096678	0.129852	0.085923
824	23278463	23982313	0.022369	0.032426	0.019314
824	23464112	24116459	0.078169	0.108696	0.067607
824	23667435	24225836	0.04991	0.070547	0.043402
824	23822345	24361615	0.065597	0.092297	0.057096
824	23982339	24533288	0.147151	0.193052	0.134204
824	24116542	24704960	0.115066	0.141694	0.100634
824	24225958	24836153	0.120767	0.141872	0.103189
824	24362070	24950694	0.069937	0.084138	0.059069
824	24536214	25090587	-0.05226	-0.058646	-0.040147
824	24705790	25262748	-0.077172	-0.097098	-0.060647
824	24836634	25409763	-0.068801	-0.087738	-0.054958
824	24950705	25524309	-0.104255	-0.136499	-0.083101
824	25090782	25649493	-0.060446	-0.090022	-0.053308
824	25263245	25785791	-0.056491	-0.084541	-0.052064
824	25410472	25948685	-0.070835	-0.109541	-0.06316
824	25524412	26075477	-0.123048	-0.201913	-0.113785
824	25649918	26223622	-0.152165	-0.223013	-0.130669
824	25787125	26417074	-0.077383	-0.100752	-0.064157
824	25949288	26524598	-0.035649	-0.044812	-0.0303
824	26075719	26637830	0.058304	0.067677	0.048336
824	26223630	26824328	0.105402	0.117239	0.087385
824	26417853	27008600	0.039604	0.043745	0.031932
824	26524811	27193413	0.042355	0.040932	0.031267
824	26638126	27480525	0.176868	0.140348	0.117503
824	26824538	27639473	0.154446	0.128202	0.105635
824	27008638	27841973	0.127618	0.107477	0.088176
824	27193552	28008493	0.185168	0.164833	0.13508
824	27481133	28251286	0.057595	0.056805	0.043488
824	27640023	28449176	0.093913	0.088815	0.069757
824	27842068	28641012	0.117231	0.109127	0.087244
824	28008569	28889902	0.075369	0.070562	0.055704
824	28251532	29101303	0.051902	0.051373	0.040037
824	28449177	29314341	-0.008356	-0.008568	-0.00647
824	28641155	29527377	-0.100949	-0.112341	-0.079365
824	28890481	29778133	-0.187183	-0.217527	-0.147176
824	29101477	29949212	-0.193972	-0.22593	-0.152797
824	29315211	30102234	-0.146363	-0.158299	-0.111286
824	29528661	30323480	-0.081556	-0.08214	-0.060613
824	29779441	30510257	0.006206	0.005784	0.004501
824	29950721	30749407	0.021074	0.019428	0.015167
824	30102606	30940771	-0.048506	-0.048214	-0.036392
824	30324141	31155913	0.004905	0.004783	0.003674
824	30511596	31334508	-0.029003	-0.029461	-0.022087
824	30750435	31463262	-0.001144	-0.001211	-0.000897
824	30941081	31609634	0.041591	0.041105	0.031503
824	31156035	31770366	0.00936	0.009673	0.007115
824	31334918	31983354	0.038291	0.041145	0.029303
824	31463532	32144514	0.014979	0.016395	0.011511
824	31610093	32284143	-0.007649	-0.010112	-0.006162
824	31770982	32477969	0.018556	0.02685	0.016165
824	31983514	32692281	-0.001904	-0.003097	-0.001733
824	32144748	32957309	0.068751	0.121522	0.065988
824	32284144	33076295	0.123529	0.220008	0.128159
824	32478633	33221408	0.118075	0.220312	0.12722
824	32692722	33361312	0.10774	0.18776	0.116207
824	32957658	33501230	0.019213	0.029043	0.018621
824	33076429	33686576	-0.052119	-0.084621	-0.05079
825	86963	593343	-0.046701	-0.078089	-0.045169
825	231118	696960	-0.025877	-0.044444	-0.025476
825	348479	828182	-0.050872	-0.087388	-0.04968
825	483770	935116	-0.053228	-0.086142	-0.047872
825	593831	1105654	-0.037484	-0.056665	-0.033094
825	697724	1197545	-0.069158	-0.106372	-0.058731
825	828662	1326075	0.013796	0.020292	0.011652
825	936431	1426817	0.124325	0.16645	0.107875
825	1105709	1546706	0.133073	0.18171	0.117242
825	1197565	1707774	0.157561	0.190743	0.135831
825	1326214	1820302	0.068022	0.087877	0.058882
825	1426925	1941782	-0.015742	-0.022003	-0.013978
825	1546723	2076610	-0.025017	-0.035615	-0.022476
825	1707951	2189104	-0.029585	-0.045854	-0.027495
825	1820477	2313478	0.039048	0.054086	0.035704
825	1942247	2429549	0.037257	0.050207	0.033121
825	2076787	2543044	0.023335	0.032168	0.020667
825	2189640	2677488	-0.036076	-0.052094	-0.030939
825	2314734	2787299	-0.026356	-0.038772	-0.022544
825	2429579	2944316	-0.036124	-0.054212	-0.030837
825	2543116	3166196	-0.076231	-0.114487	-0.063755
825	2678358	3345504	-0.028818	-0.042833	-0.024026
825	2787318	3529742	-0.073666	-0.113747	-0.060606
825	2944977	3752152	0.013435	0.0173	0.010303
825	3168004	3920328	0.065255	0.082656	0.051235
825	3346112	4107161	0.093328	0.108211	0.073024
825	3529829	4247258	0.154848	0.166577	0.121302
825	3752840	4381133	0.132562	0.152105	0.109142
825	3922231	4566851	0.142128	0.156119	0.112771
825	4107162	4763139	0.140361	0.155254	0.112059
825	4249231	4920803	0.172144	0.18957	0.137554
825	4381269	5097865	0.187843	0.208706	0.152158
825	4569759	5240450	0.147082	0.172758	0.12064
825	4763328	5427304	0.130426	0.15316	0.105741
825	4920879	5594527	0.070992	0.085686	0.057793
825	5098651	5753283	-0.004622	-0.005784	-0.003722
825	5241293	5924385	0.040797	0.048625	0.033159
825	5428392	6063037	0.088249	0.105849	0.07421
825	5595206	6200688	0.096759	0.113834	0.079296
825	5754810	6362925	0.096001	0.111515	0.078713
825	5924412	6696954	0.181905	0.181766	0.138395
825	6063062	6976333	0.189267	0.183617	0.139825
825	6200703	7123003	0.322299	0.294003	0.24113
825	6362983	7249102	0.375478	0.341718	0.281757
825	6697430	7373552	0.28976	0.315064	0.234418
825	6976965	7541959	0.181836	0.211627	0.149805
825	7123626	7646798	0.026036	0.036242	0.022387
825	7249701	7808869	0.028995	0.041274	0.024812
825	7373585	7946570	0.033243	0.045201	0.02766
825	7542884	8057307	0.049927	0.072744	0.04266
825	7649067	8286732	0.062819	0.087132	0.051726
825	7809614	8449222	0.057166	0.076078	0.046625
825	7946775	8603901	0.014435	0.020332	0.012171
825	8057417	8792200	0.086789	0.10728	0.070855
825	8286749	8989712	0.1801	0.206625	0.14799
825	8449362	9187243	0.159183	0.184452	0.131013
825	8604890	9282426	0.205829	0.23056	0.166995
825	8793062	9389655	0.134068	0.169093	0.114747
825	8989730	9514623	0.107733	0.140969	0.093499
825	9187311	9607073	0.10985	0.154878	0.100524
825	9282866	9710853	0.122422	0.175389	0.114262
825	9390742	9829632	0.143984	0.201874	0.131466
825	9515440	9964077	0.080465	0.115811	0.072413
825	9607274	10083918	0.035549	0.051103	0.031809
825	9710932	10226668	-0.025699	-0.037026	-0.022671
825	9830180	10388907	-0.028398	-0.038367	-0.024306
825	9964128	10525673	-0.096492	-0.142991	-0.083615
825	10084103	10647046	-0.069473	-0.095134	-0.057959
825	10226813	10788495	0.023575	0.030551	0.019564
825	10389552	10923168	-0.003153	-0.004127	-0.002597
825	10526309	11071106	0.025522	0.032574	0.021328
825	10647385	11188552	0.019397	0.026976	0.016794
825	10788589	11359690	-0.025376	-0.030344	-0.020391
825	10923286	11516729	-0.042699	-0.053292	-0.035314
825	11071189	11645357	-0.067787	-0.086122	-0.05638
825	11188690	11774353	-0.055121	-0.067434	-0.043999
825	11359717	11916383	-0.066701	-0.101537	-0.059127
825	11517146	12067805	0.009415	0.013675	0.008345
825	11647086	12243127	0.028486	0.038286	0.024135
825	11774776	12545705	0.033668	0.046387	0.029954
825	33223409	86916	-0.005487	-0.007972	-0.004632
825	33362798	230928	-0.00258	-0.003714	-0.002191
825	33501508	348136	-0.015935	-0.025218	-0.014071
825	33688012	483727	0.008206	0.012751	0.007195
830	11917063	108505	0.041563	0.05409	0.036364
830	12068084	277313	0.076471	0.08745	0.063516
830	12243439	452791	0.113113	0.1136	0.087575
830	12545751	622990	0.11541	0.102564	0.082916
839	111500	55167	0.119262	0.10129	0.08272
842	282548	10708	0.100047	0.092141	0.074943
842	453922	23520	0.098131	0.108561	0.088549
846	10709	1305231	-0.09891	-0.104822	-0.07819
846	23567	1540218	-0.04377	-0.04132	-0.031528
846	55450	778038	-0.033215	-0.040338	-0.031246
846	422238	1798267	-0.015067	-0.013956	-0.010864
846	624374	416077	0.021924	0.027958	0.021619
846	782557	2029138	-0.022229	-0.02084	-0.016
846	1305634	2316046	-0.012756	-0.012955	-0.00938
846	1540229	2622050	-0.063397	-0.068756	-0.047381
846	1799724	2786822	-0.067521	-0.078172	-0.05192
846	2029320	3022351	-0.085864	-0.107432	-0.068385
846	2318192	3269956	-0.155095	-0.212454	-0.129002
846	2622293	3518518	-0.177159	-0.273947	-0.151562
846	2789053	3795589	-0.194505	-0.353547	-0.172251
846	3023070	4109511	-0.207175	-0.542656	-0.198802
846	3274482	4395006	-0.16336	-0.323604	-0.149137
846	3518862	4705013	-0.139572	-0.246598	-0.125621
846	3795855	4947362	-0.158233	-0.250254	-0.136629
846	4110154	5106363	-0.122854	-0.172701	-0.103327
846	4396163	5221442	0.020608	0.024442	0.016793
846	4709018	5350152	0.062689	0.07178	0.050731
846	4948508	5542265	0.157709	0.182263	0.127206
846	5106392	5678556	0.163518	0.196284	0.134824
846	5221955	5943685	0.082909	0.123045	0.074669
846	5351103	6141273	0.069724	0.106031	0.064231
846	5542891	6296004	0.012069	0.018265	0.011584
846	5679773	6508921	0.022752	0.03313	0.021794
846	5944534	6806110	-0.012043	-0.017212	-0.011057
846	6143032	7069017	-0.032111	-0.050043	-0.029376
846	6297693	7272837	0.053839	0.079739	0.049669
846	6509042	7598086	0.123463	0.179567	0.110958
846	6806575	7895741	0.254501	0.278926	0.195724
846	7069099	8073562	0.276717	0.292683	0.211785
846	7273015	8252830	0.302569	0.323862	0.219098
846	7598106	8462900	0.225355	0.258635	0.156299
846	7895743	8611246	0.282391	0.377669	0.221566
846	8074123	8763242	0.212936	0.265966	0.162616
846	8253762	8921910	0.137873	0.175996	0.107796
[truncated: 9,589 more rows]

## Sheet: NWT boreal all windows Peary
Full results for test for introgression from NAL boreal (Ignace) into Northwest Territories boreal in 1000 SNP windows incremented by 250 SNPs when using Peary caribou as the sister group. Results here show overlapping windows along the genome with their introgression scores (D, fd and fdm).
Scaffold	Window Start	Window End	D	f_d	f_dM
18	621	41671	0.053435	0.079096	0.050771
18	815	5928	0.205379	0.358974	0.286201
18	8475	80770	-0.050584	-0.067708	-0.040881
18	41674	117057	0.420677	0.431444	0.338594
18	81294	154176	0.484248	0.443894	0.380481
18	117078	186686	0.113966	0.111111	0.084437
18	154298	227917	0.039766	0.041872	0.027823
18	186794	252318	-0.062053	-0.076023	-0.046099
18	228818	288072	-0.048212	-0.06631	-0.038462
18	252534	320822	0.024299	0.02905	0.019461
19	47991	263852	0.185185	0.168067	0.13683
19	155766	366137	-0.154993	-0.174497	-0.115684
19	264277	411579	-0.244048	-0.245509	-0.161417
19	288546	45888	-0.076923	-0.088398	-0.061856
19	321154	155364	0.12426	0.111406	0.089457
23	7269	117782	-0.255009	-0.44164	-0.20649
23	49843	141667	0.241379	0.247788	0.179487
23	118567	195829	0.210953	0.205534	0.145455
23	141671	241124	-0.023941	-0.023679	-0.016414
23	197292	261793	-0.051335	-0.057737	-0.040064
23	241206	288171	-0.248394	-0.409894	-0.232
23	261964	311619	-0.097778	-0.161172	-0.092243
23	288877	335933	-0.040042	-0.065744	-0.036822
23	311751	368557	-0.08033	-0.143382	-0.075435
23	338713	398026	-0.150754	-0.27027	-0.128205
23	366179	6293	-0.060261	-0.063959	-0.045651
23	368785	442898	-0.401368	-0.739496	-0.321168
23	398767	494583	-0.324509	-0.359168	-0.227545
23	412886	49689	-0.153719	-0.255846	-0.136264
23	443069	547031	-0.197411	-0.157419	-0.119608
23	494728	592422	-0.148624	-0.1537	-0.10686
23	549461	670189	0.094937	0.09636	0.069444
23	594059	747361	0.286659	0.219595	0.186514
23	670482	806403	0.226571	0.226337	0.170279
23	748726	923159	0.242798	0.213382	0.1475
23	806581	962072	0.087527	0.083333	0.04896
23	923309	1026815	-0.25641	-0.510949	-0.189702
23	964994	1079501	-0.275	-0.492537	-0.216678
23	1026903	1121750	-0.122244	-0.167582	-0.092075
23	1079671	1162881	0.018307	0.023392	0.014679
23	1122803	1195892	0.155995	0.239286	0.150562
23	1164015	1217087	-0.064147	-0.137255	-0.060475
23	1196800	1258014	-0.382589	-1.11333	-0.319312
23	1217291	1296476	-0.29559	-1	-0.239382
23	1259300	1305706	-0.123393	-0.340426	-0.128
29	1296585	9758	0.101523	0.266667	0.203046
30	1305731	721	0.702899	0.805648	0.764984
34	728	107317	0.369615	0.377315	0.324056
34	9808	25705	0.690934	0.704482	0.664465
34	26987	248329	0.494457	0.437255	0.348983
39	21345	145899	-0.030303	-0.204545	-0.104651
39	44979	199751	-0.360563	-6.2439	-0.750733
39	108931	21338	0.413721	0.500629	0.398398
39	145990	264115	-0.807143	-7.48344	-0.845176
39	199955	369633	-0.394144	-0.735294	-0.326493
39	248418	44978	0.152778	0.385965	0.287206
39	264424	520894	0.395913	0.373494	0.294677
39	369674	599153	0.564761	0.550626	0.465385
39	522381	646188	0.189744	0.243822	0.171694
39	599281	680389	-0.441406	-0.801418	-0.365696
39	646679	709692	-0.53271	-1.03636	-0.420664
39	680403	738732	-0.51073	-1.07692	-0.431159
39	710756	805129	-0.210728	-0.243902	-0.157593
39	739859	827632	0.380165	0.329986	0.289673
39	806425	866388	0.433193	0.377914	0.314928
39	827766	910349	0.206434	0.189422	0.142198
39	867080	946592	0.126677	0.127341	0.093458
39	910358	974178	0.259259	0.271528	0.21225
39	946793	1006329	0.410122	0.467197	0.360429
39	974255	1040837	0.214286	0.329787	0.185259
39	1006434	1072701	0.141593	0.245211	0.118738
41	1040900	3787	0.289575	0.345622	0.234375
42	1072702	32488	0.159132	0.172211	0.125894
43	5807	43998	-0.133803	-0.181818	-0.104539
43	33199	93878	-0.097561	-0.148148	-0.078873
43	44563	206918	0.001942	0.004211	0.001471
43	93952	257607	0.097222	0.211587	0.072041
43	206919	284197	0.184652	0.363208	0.15942
43	258968	321103	0.043564	0.109453	0.037099
43	284801	388489	-0.157791	-0.645161	-0.125786
43	321154	425496	-0.051282	-0.126829	-0.037681
43	389823	493881	0.095827	0.150485	0.07888
43	425874	561116	0.244726	0.283388	0.201389
43	498769	604261	0.256528	0.24451	0.1974
43	561154	649576	-0.004552	-0.004959	-0.003513
43	604903	714891	-0.116312	-0.114846	-0.076923
43	650389	836363	-0.194896	-0.210526	-0.12963
43	716202	899334	-0.321918	-0.57085	-0.272727
43	837711	969621	-0.177778	-0.32	-0.177215
43	900199	1008389	0.0625	0.069767	0.049931
43	969765	1046951	0.106017	0.126712	0.090354
43	1009820	1138969	0.392308	0.41129	0.350917
43	1047147	1224129	0.430678	0.487479	0.368222
43	1140052	1302599	0.461679	0.602381	0.382753
43	1225248	1343470	0.332661	0.427461	0.233051
43	1303297	1401585	-0.40388	-1.23118	-0.313699
43	1344141	1434694	-0.330081	-1.34437	-0.269947
43	1402132	1484088	0.221429	0.365782	0.170799
43	1435395	1507266	0.245353	0.294643	0.214634
43	1484279	1543119	0.075248	0.100264	0.065858
43	1507428	1572586	0.106262	0.166172	0.08642
43	1543529	1591797	0.429302	0.566292	0.390093
43	1574028	1627830	0.175334	0.234127	0.15445
43	1592124	1651945	-0.222222	-0.362018	-0.180473
43	1628465	1684385	0.085653	0.130719	0.070796
43	1652060	1730987	0.183515	0.244306	0.135166
43	1684451	1764887	0.084772	0.111111	0.060403
43	1731317	1792585	0.310345	0.350649	0.235465
43	1765286	1835178	0.482014	0.516378	0.404223
43	1793196	1853914	0.203098	0.263982	0.180704
43	1835564	1889090	-0.045028	-0.069565	-0.041308
43	1853920	1923443	-0.208955	-0.518519	-0.178182
43	1890172	1967951	-0.016842	-0.02974	-0.01318
43	1923573	1992218	0.122222	0.147321	0.102009
43	1968526	2021760	-0.061202	-0.097902	-0.058091
43	1993304	2049817	-0.395324	-1.19231	-0.402597
43	2022857	2081299	-0.357782	-0.83682	-0.34904
43	2050502	2102892	-0.139887	-0.223565	-0.127586
43	2081738	2124801	-0.091954	-0.173913	-0.082136
43	2102957	2149474	0.37037	0.435835	0.318584
43	2126125	2168374	0.632201	0.597765	0.523227
43	2149568	2188038	0.586667	0.633094	0.526946
43	2168912	2225911	0.039501	0.055313	0.035614
43	2189408	2249434	-0.219616	-0.353345	-0.189164
43	2226432	2280121	-0.04158	-0.043573	-0.030488
43	2250591	2322211	0.178707	0.147105	0.119441
43	2280584	2338261	0.307087	0.3083	0.262626
43	2322740	2369533	0.111111	0.136483	0.104
43	2338410	2389355	0.061135	0.090615	0.051565
43	2369927	2431144	0.186957	0.333981	0.168133
43	2389408	2447655	0.20331	0.336595	0.230872
43	2432745	2471849	0.362559	0.503289	0.401575
43	2448006	2486862	0.264851	0.367698	0.238307
43	2471872	2508992	0.182482	0.237718	0.156413
43	2486895	2522571	0.110112	0.146051	0.101765
43	2509169	2533718	-0.140741	-0.222656	-0.135714
43	2522609	2551255	0.085417	0.092342	0.070812
43	2533834	2573702	0.134745	0.147368	0.11236
43	2551373	2605688	-0.149055	-0.242754	-0.119111
43	2573847	2684630	-0.206204	-0.281095	-0.155113
43	2611729	2734788	-0.191803	-0.229637	-0.140625
44	2684717	1202	-0.308163	-0.564486	-0.234472
56	2735447	16762	-0.220745	-1.04402	-0.231198
63	1217	17061	-0.122951	-0.305085	-0.131965
63	20482	48877	-0.012012	-0.014599	-0.009302
64	11976	61063	-0.129817	-0.267782	-0.116364
64	17761	11464	0.147929	0.211864	0.162866
64	39852	81202	-0.096033	-0.167273	-0.072785
64	48954	39848	0.01937	0.045455	0.02963
64	61375	125632	0.147505	0.173913	0.116438
64	81482	163005	0.084388	0.105541	0.076482
64	125653	198491	0	0	0
64	163101	226523	-0.029246	-0.036262	-0.023723
66	198508	21062	-0.049332	-0.072948	-0.042254
67	21165	46862	0.049217	0.056995	0.046218
67	27177	65763	0.127072	0.249322	0.171642
67	46875	80888	0.272265	0.271919	0.220391
67	65767	103300	0.111111	0.097959	0.076677
67	81014	134367	0.348837	0.312036	0.246769
67	103544	172514	0.348703	0.304403	0.245187
67	134420	204178	-0.074016	-0.085068	-0.051762
67	174055	242063	-0.107309	-0.15664	-0.085608
67	204744	276678	-0.083573	-0.097973	-0.064159
67	226560	27114	0.043557	0.043518	0.032809
67	243033	314738	-0.017595	-0.017341	-0.012552
67	278009	338769	-0.217143	-0.283582	-0.175115
67	314799	368449	-0.28934	-0.43346	-0.235537
67	340177	406808	-0.276498	-0.424028	-0.221811
67	368507	445377	-0.196759	-0.277778	-0.160985
67	408050	487872	-0.084367	-0.103659	-0.068826
67	446792	521594	-0.158209	-0.184028	-0.11674
67	488054	566797	-0.183362	-0.235808	-0.141361
67	521742	596220	-0.02118	-0.02583	-0.017073
67	567356	640537	0.10951	0.102426	0.076613
67	596572	669052	-0.373096	-0.538462	-0.287671
68	640538	28530	-0.245946	-0.327338	-0.182731
72	1001	96591	0.059603	0.074176	0.041958
72	30052	43979	0.026385	0.050761	0.023753
72	44150	196567	-0.030488	-0.041783	-0.024252
72	97195	248760	-0.07971	-0.15566	-0.074915
72	197915	311334	-0.049145	-0.065341	-0.04133
72	249022	359561	-0.169173	-0.196937	-0.136986
72	669445	967	0.240166	0.258929	0.188312
78	17923	87894	0.441379	0.467153	0.353103
78	60757	116888	0.393762	0.35689	0.283708
78	87949	124465	0.213483	0.240506	0.201058
78	117291	130391	0.074303	0.387097	0.244898
78	124466	143194	0.039216	0.230769	0.166667
78	130393	145054	0.053846	0.466667	0.411765
78	143424	156234	0.05915	0.780488	0.64
78	145075	171832	0.045534	0.541667	0.4
78	156242	173482	0.007273	0.086957	0.074074
78	171833	190119	0.022727	0.084507	0.062176
78	173593	213148	0.502104	0.569157	0.474801
78	190830	235602	0.668942	0.588	0.510417
78	213194	250999	0.371571	0.368812	0.264654
78	235654	274557	0.24102	0.224138	0.157695
78	251613	307674	0.274824	0.26195	0.196416
78	274859	326508	0.021413	0.034965	0.017036
78	307951	361350	-0.20524	-0.467662	-0.168157
78	311855	17567	-0.065217	-0.081522	-0.057252
78	326598	375604	-0.159574	-0.357143	-0.151057
78	359661	60490	0.251046	0.286396	0.208333
78	361365	405177	0.042607	0.056667	0.033042
78	375962	425554	0.087432	0.108108	0.055846
78	405999	450745	0.041667	0.066964	0.031983
78	426619	484136	0.251073	0.248936	0.19598
78	450752	521063	-0.16	-0.193669	-0.119816
78	485330	556367	-0.208644	-0.238908	-0.152505
78	522709	584874	-0.119048	-0.146444	-0.092715
78	556874	621396	-0.382979	-0.810811	-0.302521
78	585880	646850	-0.143198	-0.186916	-0.103627
78	622585	680972	-0.079511	-0.110795	-0.06644
78	646851	713630	-0.128179	-0.313433	-0.121622
78	681888	739094	-0.158645	-0.360324	-0.147351
78	713858	775825	-0.071667	-0.117808	-0.0688
78	739110	813795	-0.069421	-0.100962	-0.060694
78	775978	870372	-0.044444	-0.052142	-0.032634
78	814793	918735	0.17037	0.172608	0.125341
78	872016	946822	0.265327	0.312057	0.213938
78	919617	1000879	0.067058	0.114613	0.053981
78	947723	1038673	-0.006981	-0.012698	-0.005874
78	1002643	1076371	0.103175	0.142466	0.098485
78	1038674	1109398	-0.003774	-0.005587	-0.003215
78	1077294	1143627	-0.117878	-0.269058	-0.081411
78	1110226	1176582	-0.216306	-0.411392	-0.146727
78	1145219	1224608	-0.155396	-0.21135	-0.119074
78	1176721	1293013	-0.084848	-0.104283	-0.062016
78	1227931	1335342	-0.02069	-0.017118	-0.011396
78	1294834	1368190	-0.23127	-0.260073	-0.138132
78	1336016	1465822	-0.096774	-0.157895	-0.069841
78	1368579	1494456	0.089855	0.124748	0.060725
78	1466951	1544637	-0.30759	-0.735669	-0.214684
78	1495971	1594570	-0.417112	-1.90909	-0.290735
78	1546627	1624271	-0.137423	-0.388889	-0.086822
78	1595043	1665659	-0.225225	-0.390625	-0.160256
78	1624822	1685887	-0.153846	-0.237681	-0.126154
78	1666017	1741409	0.130268	0.146237	0.1051
78	1686700	1760573	-0.081416	-0.132184	-0.058524
78	1741744	1795755	-0.183178	-0.513089	-0.1402
78	1760582	1833429	-0.389632	-1.20103	-0.342144
78	1795887	1862540	-0.46422	-1.75694	-0.410049
78	1833891	1896648	-0.086957	-0.162896	-0.060403
78	1862638	1943064	-0.077859	-0.141593	-0.055652
78	1896756	2027843	-0.386194	-1.05612	-0.351443
78	1943449	2074557	-0.241623	-0.606195	-0.194602
78	2030986	2092800	0.345794	0.575875	0.245847
78	2076324	2122804	0.350962	0.626609	0.290837
78	2093404	2150627	0.035714	0.084211	0.034934
78	2123561	2176691	-0.109131	-0.230588	-0.095797
78	2150856	2219363	-0.111111	-0.201232	-0.087735
78	2177949	2255724	-0.114833	-0.230769	-0.090395
78	2222632	2296291	-0.109661	-0.297872	-0.096552
78	2255762	2363091	-0.09417	-0.171429	-0.088608
78	2296354	2389283	-0.536489	-1.81333	-0.507463
78	2365410	2422270	-0.361789	-1.0289	-0.304795
78	2389350	2473351	0.324528	0.422604	0.257871
78	2423641	2506349	0.419521	0.426087	0.324074
78	2476278	2537705	0.300178	0.282137	0.220915
78	2506350	2571793	0.14561	0.17801	0.111842
78	2539044	2598756	0.041413	0.099415	0.034205
78	2572412	2647984	-0.08273	-0.2	-0.065898
78	2599017	2673583	0.05104	0.062069	0.038028
78	2648052	2729509	0.208897	0.229299	0.178218
78	2678661	2763657	-0.211806	-0.272931	-0.166439
78	2729889	2797424	-0.289308	-0.322242	-0.205357
78	2763879	2830504	0.00638	0.006135	0.004566
78	2797793	2871960	-0.162319	-0.188235	-0.123757
78	2830650	2899016	-0.326454	-0.666667	-0.270607
78	2872088	2931354	0	0	0
78	2899968	2972330	-0.008969	-0.013605	-0.007018
78	2931364	2996690	-0.288425	-0.675556	-0.236025
78	2972352	3031925	-0.256554	-0.568465	-0.192686
78	2997248	3053217	0.039216	0.067416	0.027864
78	3032641	3079531	0.004545	0.008889	0.003711
78	3053339	3118371	-0.094388	-0.207865	-0.073926
78	3079675	3150100	0.306667	0.382271	0.232128
78	3119038	3193496	0.291513	0.347253	0.214966
78	3150121	3259897	0.093985	0.143678	0.062578
78	3194794	3302293	0.053068	0.086721	0.035477
78	3260468	3331036	0.03321	0.051136	0.022872
78	3302630	3369116	-0.267303	-0.554455	-0.224449
78	3331452	3415688	0.222642	0.292804	0.190016
78	3371524	3445320	0.397749	0.457883	0.307692
79	3417270	12344	0.062378	0.107023	0.049612
80	3445740	2470	0.135922	0.289406	0.148541
84	12356	30483	0.066138	0.120773	0.080257
85	3593	7413	0.314783	0.381454	0.317823
85	7474	25048	-0.113514	2.47059	-0.256098
85	33812	14719	0.327198	0.549828	0.457143
86	14976	94138	-0.39404	-1.83077	-0.447368
88	11556	46216	0.041308	0.206897	0.141176
88	25055	9825	-0.165719	-0.33887	-0.162679
88	39734	94209	0.017668	0.125	0.072993
88	46251	112165	-0.010204	-0.075	-0.035928
88	94288	133932	0.016234	0.093458	0.055866
88	94997	39723	0.293478	0.6	0.430279
88	113113	157728	-0.022801	-0.130841	-0.066986
88	133943	169767	-0.123333	-1.15625	-0.40884
88	157766	172618	-0.045752	-0.430769	-0.245614
88	169769	191284	0.044218	0.27957	0.238532
88	172665	213661	0.315152	0.469526	0.409449
88	191298	242359	0.28816	0.335548	0.25031
88	214968	250041	0.036975	0.096491	0.05379
88	242745	280599	0.021898	0.342857	0.148148
91	250057	4690	0.077151	0.242991	0.146479
91	280601	28584	0.315534	0.439932	0.326633
93	5118	44879	0.408284	0.45	0.321928
93	29455	119087	0.187786	0.189085	0.13127
93	46464	169106	-0.099849	-0.098951	-0.067416
93	119902	210939	-0.054211	-0.058885	-0.040201
93	169189	242277	0.152955	0.218905	0.146179
93	211911	291927	-0.391228	-0.915811	-0.373847
93	242608	346263	-0.533688	-1.61394	-0.503766
93	302426	395633	-0.153318	-0.288793	-0.126654
93	346369	460171	0.293423	0.350806	0.240331
93	399664	485643	0.145973	0.215347	0.123055
93	460596	527634	-0.238307	-0.435845	-0.182128
93	487248	562871	-0.415663	-1.35738	-0.314351
93	528544	590935	-0.360726	-1.3	-0.2704
93	563717	631303	0.073479	0.1	0.054983
95	9916	104959	-0.030038	-0.051282	-0.02864
95	591640	9650	0.063265	0.095679	0.050654
95	631588	71581	-0.089888	-0.210526	-0.092593
103	73060	11328	0.025316	0.036304	0.01959
104	11926	86849	0.046814	0.082949	0.05042
104	22501	137166	0.188925	0.242678	0.202091
104	87608	161963	0.121816	0.166415	0.106693
104	107577	20314	-0.125891	-0.263682	-0.109391
104	137309	214962	0.171858	0.246154	0.144928
104	162149	307420	0.110092	0.098684	0.076531
104	216387	460644	0.078767	0.066282	0.052332
104	307683	479036	-0.020534	-0.02045	-0.015291
104	461544	540452	-0.054863	-0.058355	-0.042471
104	479114	562635	0.089372	0.143133	0.083805
104	540666	589377	0.078244	0.106632	0.073149
104	562753	620591	-0.057052	-0.079295	-0.05513
104	590341	650956	-0.165306	-0.341772	-0.173077
104	621032	676832	-0.054688	-0.121387	-0.051345
104	651524	694332	-0.119718	-0.246377	-0.119578
104	677808	711363	0.083759	0.110215	0.074613
104	694337	733765	0.091179	0.109785	0.073482
104	711368	760323	-0.245614	-0.4375	-0.227273
104	733902	782663	-0.228283	-0.484979	-0.208487
104	760573	814230	0.217899	0.239316	0.15864
104	785655	839224	0.509499	0.41844	0.343023
104	814267	860605	0.490644	0.477733	0.38374
104	839413	896857	0.14346	0.231293	0.12806
104	860922	936718	-0.270661	-0.876254	-0.223549
104	897035	984119	0.041118	0.06993	0.034106
105	937267	4650	0.308492	0.397321	0.268072
107	6578	51774	0.289823	0.301149	0.198786
107	26010	74914	0.229442	0.265882	0.157163
107	52267	115111	0.067582	0.075117	0.050553
107	75005	173494	0.21447	0.194379	0.164356
107	115718	233716	0.152672	0.131004	0.098847
107	984604	25600	0.053012	0.081181	0.045082
108	173901	588	0	0	0
110	589	126911	-0.019691	-0.023217	-0.015487
110	42509	203928	0.321513	0.322275	0.257576
110	127768	311146	0.358974	0.39905	0.305455
110	204059	380509	0.292411	0.290466	0.220911
110	233946	41552	-0.009452	-0.015456	-0.008375
113	311808	19119	0.360731	0.348018	0.283154
113	383336	83014	0.01751	0.025641	0.01848
117	2095	78144	0.155844	0.218845	0.124783
117	19170	1307	-0.05336	-0.096085	-0.066339
117	85531	55005	0.047917	0.076923	0.049041
121	55714	1836	0.154195	0.274194	0.157407
123	78949	37488	-0.128099	-0.251012	-0.130802
127	1858	82	-0.297225	-0.599278	-0.257764
130	145	93090	0.14786	0.364217	0.302387
130	37702	72185	-0.141026	-0.294643	-0.152778
130	72188	96880	0.251269	0.572254	0.526596
130	93169	126341	0.140351	0.22575	0.161006
130	97268	144011	-0.031746	-0.057762	-0.030132
130	126460	175044	-0.059666	-0.10661	-0.049801
133	2609	76403	0.10574	0.11925	0.08245
133	54067	122381	0.234704	0.256861	0.205443
133	144287	2380	0.023774	0.032389	0.016495
133	175148	53476	0.107143	0.119782	0.070213
137	76486	8575	0.238482	0.282655	0.234458
141	8689	137973	-0.07155	-0.078799	-0.053571
141	122710	11521	0.008325	0.012461	0.008547
142	3981	56510	0.116009	0.189036	0.117096
142	12094	3936	-0.147708	-0.184713	-0.116622
142	28955	88301	-0.286	-0.636971	-0.243612
142	57191	118125	-0.351351	-0.758333	-0.30033
142	88348	149966	-0.16318	-0.314516	-0.144712
142	118347	169640	-0.053933	-0.208696	-0.051173
142	138855	28519	0.034632	0.05614	0.035794
142	150022	210568	0.030303	0.06639	0.024883
142	169780	234635	-0.332344	-0.808664	-0.252537
142	210607	258125	-0.477002	-1.6185	-0.372836
142	235051	288271	0.052381	0.090535	0.04
142	258679	326951	0.507212	0.292852	0.244496
142	288602	356550	0.590426	0.318508	0.297056
142	329851	370334	0.436578	0.419858	0.348645
142	357511	401685	0.333835	0.381443	0.319885
142	370560	432757	0.396721	0.408784	0.362275
142	402137	477946	0.59751	0.543396	0.49827
142	433217	506481	0.553936	0.541311	0.454545
142	478230	535524	0.344988	0.366337	0.277154
142	506898	572034	0.432122	0.44227	0.338831
142	535635	621990	0.395122	0.514286	0.347639
142	572398	659508	0.323944	0.366242	0.266204
142	622087	689563	0.204929	0.235821	0.169165
142	660114	715244	-0.150215	-0.234114	-0.147992
142	689743	738594	-0.223923	-0.340116	-0.232604
142	715329	757542	-0.160757	-0.221498	-0.14978
142	738676	780171	-0.063889	-0.088123	-0.05679
142	758417	808586	-0.042553	-0.043053	-0.029139
142	780558	844561	-0.15859	-0.144	-0.100746
142	809748	876824	-0.126437	-0.133739	-0.093122
142	845146	892208	0.046414	0.050575	0.035831
142	876888	950126	0.259587	0.268293	0.207547
142	892646	1041167	0.406948	0.439678	0.366071
142	951448	1084334	0.453939	0.550162	0.446194
142	1042339	1106352	0.387316	0.458445	0.343373
142	1084633	1148227	0.482874	0.404196	0.338012
142	1106380	1185559	0.353893	0.342466	0.260805
142	1149507	1216085	0.541667	0.569937	0.468268
142	1185814	1301520	0.610932	0.541311	0.476788
142	1217406	1361069	0.007874	0.010336	0.006885
142	1302274	1380465	-0.311167	-0.939394	-0.396166
142	1361073	1391260	-0.152381	-0.979592	-0.340426
142	1380488	1404800	-0.045381	-0.168675	-0.10687
142	1391289	1417769	-0.04644	-0.245902	-0.110701
142	1405079	1453222	-0.150224	-0.465278	-0.178429
142	1418350	1485725	-0.011194	-0.018692	-0.009967
142	1453529	1520053	0.467391	0.501667	0.382952
142	1486293	1553964	0.742532	0.676166	0.606272
142	1521582	1595915	0.80363	0.683989	0.643329
142	1555158	1646218	0.600406	0.581532	0.490066
142	1596225	1692378	0.162762	0.228374	0.160194
142	1646666	1766326	-0.107635	-0.19457	-0.102503
142	1692389	1820945	-0.182418	-0.301818	-0.159156
142	1766541	1861806	-0.128814	-0.142857	-0.096939
142	1820973	1894115	-0.355685	-0.3904	-0.226977
142	1861848	1933486	-0.605227	-0.649926	-0.355699
142	1894167	1976002	-0.416382	-0.447706	-0.278857
142	1934411	2006985	-0.157895	-0.257812	-0.146667
142	1976092	2031043	-0.331967	-0.733032	-0.235465
142	2007655	2077514	-0.318632	-0.686047	-0.193973
142	2031119	2122701	0.074784	0.109244	0.050161
142	2077918	2170329	0.265873	0.370166	0.219672
142	2123283	2206626	0.085714	0.207447	0.098859
142	2170877	2228716	-0.037975	-0.153061	-0.056285
142	2206676	2289691	-0.241525	-0.350769	-0.203571
142	2229035	2350155	-0.345725	-0.584906	-0.277612
142	2290230	2408166	-0.186567	-0.769231	-0.162338
142	2350907	2508447	-0.056042	-0.122605	-0.046444
142	2413657	2583597	-0.054924	-0.092063	-0.045312
147	2508454	1926	-0.142857	-0.369668	-0.13198
147	2584098	53739	-0.137715	-0.192982	-0.113256
152	2243	20948	-0.261589	-0.343478	-0.217481
152	29343	180941	0.046798	0.067376	0.05
152	53834	107704	-0.352321	-0.742222	-0.409816
152	109183	207872	0.164345	0.275701	0.138498
152	181484	254489	0.477064	0.448276	0.305882
152	208236	293519	0.649635	0.412993	0.375132
152	255403	322906	0.445759	0.345038	0.313454
152	293676	386082	0.111111	0.176707	0.110276
152	322913	420927	-0.140187	-0.215827	-0.127389
152	386155	536540	-0.134357	-0.19337	-0.123894
152	421308	663387	-0.068894	-0.115385	-0.070213
152	538094	693100	0.209607	0.34657	0.233861
152	664355	749427	0.167728	0.340517	0.194342
152	693614	836982	-0.127013	-0.180432	-0.117258
152	750063	1049717	-0.078406	-0.10091	-0.065839
152	841181	1157752	0.067149	0.086809	0.056698
152	1051935	1212527	0.08089	0.090395	0.064257
152	1157968	1350246	0.079082	0.10231	0.074163
152	1217957	1480560	0.260692	0.342246	0.263918
152	1358786	1601724	-0.013986	-0.018692	-0.012308
152	1480804	1692823	-0.190083	-0.181102	-0.119171
152	1606066	1802132	-0.067138	-0.054286	-0.041215
152	1695489	1857911	0.042834	0.047187	0.036364
152	1805664	1892792	-0.007828	-0.011396	-0.00713
152	1857991	1933603	0.152284	0.166052	0.11889
152	1892960	2101381	0.117338	0.159524	0.0947
152	1934419	2138958	0.030334	0.045732	0.024096
152	2109652	2184969	0.181617	0.216931	0.143357
152	2141117	2203309	-0.081301	-0.15625	-0.07335
152	2185019	2485320	-0.171875	-0.375	-0.15677
152	2203942	2543602	-0.121065	-0.226244	-0.119332
152	2487219	2597515	0.346774	0.453826	0.355372
152	2543991	2646578	0.325	0.385593	0.303333
152	2598398	2749880	0.332016	0.293194	0.247059
152	2646605	2783304	0.248421	0.238866	0.179604
152	2750403	2812046	-0.116009	-0.211864	-0.107066
152	2783816	2844684	0.111857	0.177305	0.105485
152	2812821	2868443	0.33209	0.369295	0.285256
152	2845158	2904412	0.318519	0.328244	0.2752
152	2868809	2975096	0.413333	0.419628	0.351275
152	2904760	3040994	0.490028	0.462366	0.392694
152	2975345	3087696	0.288344	0.239796	0.207048
152	3041040	3162881	-0.048544	-0.037688	-0.031185
152	3090742	3245070	-0.012618	-0.011429	-0.009091
152	3165442	3305942	0.089595	0.087571	0.066667
152	3246892	3394696	0.097035	0.096774	0.07563
152	3306586	3442013	0.242938	0.228723	0.206731
152	3394842	3503450	0.202532	0.13494	0.1174
152	3444629	3545661	-0.1079	-0.077994	-0.059197
152	3506069	3613332	-0.214925	-0.213018	-0.151899
152	3546330	3658118	-0.030166	-0.022472	-0.018215
152	3614223	3689664	0.288854	0.170055	0.154104
152	3659827	3768021	0.141479	0.103774	0.086614
152	3690708	3809772	-0.027972	-0.02649	-0.0199
152	3768244	3886355	0.00625	0.006061	0.004566
152	3813281	3939871	-0.262048	-0.352227	-0.214815
152	3886378	3996973	-0.2	-0.248031	-0.167109
152	3942776	4052363	0.121495	0.099744	0.083871
152	3997258	4083878	0.075643	0.067385	0.052521
152	4054251	4123764	0.137931	0.125341	0.099352
152	4084050	4178843	0.126506	0.098131	0.082353
152	4124173	4215068	-0.155367	-0.148248	-0.107632
152	4180114	4290393	-0.089189	-0.099099	-0.068607
152	4215376	4338069	-0.159601	-0.2	-0.125
152	4292030	4366939	-0.284277	-0.342424	-0.210037
152	4338891	4410258	-0.198621	-0.216867	-0.149068
152	4368858	4444022	-0.344928	-0.404762	-0.266219
152	4411563	4469216	-0.5387	-0.75	-0.408451
152	4444579	4506612	-0.241888	-0.297101	-0.183036
152	4469934	4545330	0.158892	0.142391	0.116267
152	4507280	4641444	0.148208	0.150787	0.119816
152	4560306	4731630	-0.267913	-0.40566	-0.226316
152	4641503	4766879	-0.383754	-0.559184	-0.299781
152	4733355	4803208	0.274157	0.306533	0.235521
152	4767830	4860061	0.502174	0.52381	0.445087
152	4804029	4905504	0.390582	0.380054	0.319728
152	4860753	4996255	0.255452	0.225275	0.186364
152	4905688	5077004	-0.018868	-0.014019	-0.011152
152	4996783	5111499	-0.170338	-0.135198	-0.103387
152	5077811	5138938	0.025678	0.023377	0.01848
152	5113529	5180628	0.154971	0.157738	0.127404
152	5139476	5209313	0.068966	0.071856	0.055814
152	5181489	5255704	-0.071633	-0.073314	-0.053305
152	5215321	5290500	-0.148571	-0.19403	-0.126829
152	5256408	5332256	0.347945	0.340483	0.296037
152	5291013	5371319	0.238095	0.228571	0.185185
152	5332903	5415688	-0.044304	-0.04878	-0.033254
152	5371513	5464265	0.208696	0.193029	0.158242
152	5415927	5491235	0.072022	0.078078	0.061321
152	5464278	5541312	0.072464	0.082508	0.061425
152	5491271	5566014	0.135894	0.126027	0.096436
152	5541590	5614407	-0.206993	-0.229102	-0.145383
152	5566086	5652382	-0.110448	-0.131206	-0.087059
152	5620045	5700203	-0.054329	-0.049231	-0.036952
152	5653686	5747178	-0.183306	-0.173375	-0.122538
152	5700328	5798040	-0.153623	-0.162577	-0.111579
152	5747483	5845427	-0.11437	-0.112069	-0.081081
152	5798526	5878272	0.104101	0.086162	0.069474
152	5845428	5936566	0.042296	0.032941	0.025316
152	5878642	5989446	0.038348	0.032995	0.025794
152	5946894	6040184	0.09434	0.089286	0.072115
152	5991482	6093703	0.009346	0.00885	0.006623
152	6041403	6136180	0.035599	0.02981	0.023454
152	6093808	6181669	0.336449	0.255924	0.227848
152	6137559	6240747	0.262048	0.227749	0.193764
152	6182218	6286038	0.046875	0.045732	0.035971
152	6241323	6337365	0.066852	0.068571	0.055556
152	6287121	6378944	0.361644	0.331658	0.293333
152	6337398	6438906	0.365559	0.295844	0.250518
152	6381327	6486783	0.086262	0.084112	0.062937
152	6439251	6544062	0.183544	0.179012	0.147959
152	6488197	6569461	0.318182	0.231278	0.216942
152	6544064	6603589	0.475309	0.286778	0.27451
152	6569686	6634541	-0.158333	-0.148825	-0.104587
152	6603808	6693678	-0.532258	-0.804878	-0.430435
152	6635025	6722828	0.158192	0.17284	0.134615
152	6695284	6750807	0.490196	0.443038	0.398633
153	35327	172143	-0.235476	-0.460606	-0.187192
153	117103	214697	0.232238	0.295146	0.199475
153	6722866	34830	0.018405	0.017804	0.013129
153	6751596	116569	-0.497529	-0.946708	-0.358244
155	16914	129930	-0.279935	-0.455863	-0.216656
155	90028	166625	-0.164966	-0.240397	-0.132423
155	130163	208451	-0.033465	-0.061818	-0.030521
155	167311	245405	-0.025194	-0.052632	-0.027197
155	172381	16124	0.440514	0.552419	0.402941
155	208606	283770	0.058236	0.074627	0.053111
155	214832	89940	0.089922	0.135514	0.07455
155	247689	341427	-0.102606	-0.109185	-0.075089
155	283919	365756	-0.322702	-0.472527	-0.261002
155	341447	391765	-0.329897	-1.37931	-0.323232
155	366311	431367	-0.421053	-1.78571	-0.311284
155	391850	464144	-0.219048	-0.388186	-0.159861
155	432294	544317	-0.086331	-0.131868	-0.077586
155	464220	573682	-0.07874	-0.133929	-0.0611
155	545930	584342	-0.238245	-1.26667	-0.144762
155	573971	594113	-0.573077	1.33632	-0.304703
155	584571	616178	-0.522088	1.35417	-0.285714
155	594117	627734	-0.359486	4.27119	-0.241148
155	616954	641123	-0.119122	-0.367742	-0.091861
155	627741	713638	-0.401396	-1.10577	-0.298701
155	641425	750185	-0.610656	-3.42529	-0.396277
155	714049	794116	-0.281734	-2.06818	-0.171375
155	750239	857022	-0.082707	-0.221477	-0.061567
155	795606	878870	-0.118519	-0.25	-0.092486
155	857792	922166	-0.281573	-0.632558	-0.193732
155	879572	964288	-0.125899	-0.23569	-0.094723
155	924754	986653	-0.051661	-0.066826	-0.043143
155	964523	995648	0.015968	0.020997	0.014363
155	988219	1004208	0.022333	0.069231	0.028708
155	995650	1014856	-0.169856	-0.696078	-0.237856
155	1004373	1033102	-0.090452	-0.349515	-0.1875
155	1015003	1049554	0.257336	0.295337	0.228
155	1034044	1065947	0.498201	0.439334	0.329566
155	1049752	1089252	0.407871	0.519954	0.3147
155	1067742	1112307	0.228625	0.348442	0.190108
155	1089410	1125276	0.056485	0.11157	0.054217
155	1112379	1145602	-0.023495	-0.066667	-0.026622
155	1125277	1172052	0.026987	0.068441	0.025678
155	1145627	1188008	0.107317	0.204176	0.110553
155	1172201	1210176	0.06357	0.139037	0.085526
155	1188015	1237287	0.232759	0.376307	0.223602
155	1210237	1251358	0.334728	0.39801	0.278746
155	1237566	1308312	0.065076	0.086207	0.061224
155	1252140	1340402	-0.293458	-0.55477	-0.272806
155	1309436	1370993	-0.34104	-0.834906	-0.306494
155	1341269	1390657	-0.089431	-0.166667	-0.085437
155	1371503	1419738	-0.098851	-0.210784	-0.098286
155	1390730	1448029	-0.161972	-0.398844	-0.150163
155	1421872	1468184	-0.109834	-0.257485	-0.107905
155	1448164	1497641	-0.086185	-0.145299	-0.078251
155	1468228	1534869	-0.008787	-0.010309	-0.007163
155	1497663	1563601	0.071242	0.085062	0.059249
155	1535457	1591917	-0.036286	-0.066406	-0.035865
155	1564632	1621486	-0.231884	-0.602151	-0.224449
155	1593306	1662744	-0.210697	-0.335052	-0.178817
155	1621588	1697802	0.239075	0.256198	0.204846
155	1664579	1716340	0.35	0.380863	0.300741
155	1698163	1741908	0.166213	0.224265	0.15601
155	1718511	1785766	0.361305	0.430556	0.347924
155	1742120	1810805	0.218824	0.375	0.292913
155	1786013	1839648	0.046154	0.116129	0.062718
155	1810831	1860292	0.050279	0.108434	0.052326
155	1839969	1885993	0.144144	0.184438	0.130081
155	1861333	1911534	0.17004	0.206388	0.15879
155	1886135	1943414	-0.026616	-0.044872	-0.024911
155	1911962	1990338	-0.189103	-0.271264	-0.145859
155	1944564	2053128	-0.053797	-0.066406	-0.039673
158	1990640	17332	0.144	0.204545	0.124567
161	2053161	3577	0.008264	0.018405	0.010772
164	4274	58768	0.048048	0.049231	0.034409
164	5688	83661	0.254111	0.292096	0.221066
164	19648	5189	-0.136456	-0.165842	-0.109032
164	58899	114505	0.189591	0.24228	0.182469
164	84084	141885	-0.098191	-0.118012	-0.076459
164	114815	182010	0.305699	0.30179	0.22736
164	142553	215327	0.48	0.596685	0.437247
164	183437	245180	-0.025532	-0.055046	-0.02459
164	215445	269874	-0.140127	-0.315789	-0.147321
164	246026	293106	0.201373	0.241096	0.186047
164	270070	333523	0.396355	0.338521	0.28385
164	293161	371096	0.02385	0.030973	0.01897
164	335163	401713	-0.034568	-0.064024	-0.027944
164	371220	424872	-0.075078	-0.210526	-0.054135
164	401718	506495	-0.184891	-0.451456	-0.150121
164	425144	602240	-0.054745	-0.075	-0.047923
164	508679	629850	-0.421818	-0.924303	-0.384106
164	603152	678020	-0.267943	-0.622222	-0.254545
164	630978	706696	0.165785	0.241645	0.15486
164	679857	746466	0.280702	0.393443	0.266075
164	707143	787711	-0.09966	-0.101617	-0.061625
164	746851	851421	-0.087683	-0.086777	-0.05364
164	788889	876197	0.013015	0.023904	0.011858
164	851948	909382	-0.110687	-0.207885	-0.099315
164	876820	939791	-0.078947	-0.087866	-0.056075
164	909523	976778	0.073452	0.072016	0.050946
164	940039	996533	0.060606	0.102473	0.062635
164	976984	1032666	-0.103226	-0.284024	-0.09505
164	996809	1063519	-0.053388	-0.101961	-0.038981
164	1032808	1094990	0.004255	0.006689	0.00314
164	1063608	1117128	-0.085288	-0.155642	-0.065681
164	1095065	1154993	-0.134809	-0.170051	-0.091156
164	1117974	1193132	0.219937	0.188347	0.146779
164	1155075	1230117	0.360577	0.317348	0.271739
164	1194295	1268430	0.151767	0.154661	0.119281
164	1232013	1298306	0.039735	0.056693	0.035294
164	1268873	1328166	-0.192377	-0.353923	-0.159159
164	1298786	1365145	-0.052724	-0.075567	-0.043415
164	1328227	1402492	0.333333	0.382488	0.286207
164	1367584	1436830	0.046992	0.066489	0.037879
164	1403962	1454765	0.02449	0.036036	0.019481
164	1437598	1488507	0.043121	0.064615	0.033439
164	1455627	1515881	0.196429	0.234043	0.147899
164	1489262	1552670	0.39267	0.359712	0.286807
164	1516177	1589608	-0.018135	-0.02439	-0.01559
164	1558936	1627041	-0.162791	-0.282051	-0.149225
164	1590320	1667630	-0.039216	-0.054455	-0.03207
164	1627188	1704122	0.437811	0.483516	0.367177
164	1667636	1753280	0.296754	0.358209	0.249351
164	1704130	1794019	-0.085106	-0.122931	-0.067708
164	1753328	1842086	-0.122083	-0.189944	-0.097842
164	1797686	1877599	-0.241237	-0.356707	-0.190865
164	1843784	1937927	-0.132321	-0.179412	-0.107018
164	1879263	1985062	-0.277904	-0.792208	-0.220615
164	1938482	2009159	-0.564232	56	-0.525822
164	1985449	2038441	0.221294	0.311765	0.214575
164	2009908	2092800	0.511905	0.558442	0.438031
164	2038461	2140075	0.210526	0.342466	0.15528
164	2096386	2165138	0.028037	0.064378	0.017301
164	2140212	2239305	0.427019	0.489324	0.278059
164	2169858	2271016	0.681564	0.57277	0.495935
164	2241422	2302881	-0.022727	-0.037453	-0.018018
164	2271624	2331858	-0.290676	-0.742991	-0.230769
164	2303388	2377826	-0.174709	-0.280749	-0.139628
164	2332337	2413888	-0.19105	-0.262411	-0.156559
164	2378245	2455367	-0.077859	-0.092754	-0.055363
164	2413890	2514411	0.681435	0.469477	0.396806
164	2456294	2559923	0.205288	0.21256	0.140725
164	2515031	2593404	-0.157534	-0.302632	-0.128671
164	2560557	2628929	0.282707	0.343693	0.226233
164	2593449	2665698	-0.095718	-0.146154	-0.077079
164	2630578	2730399	-0.668919	-1.74912	-0.549085
164	2665702	2781174	-0.386824	-0.835766	-0.331164
164	2731782	2847483	0	0	0
164	2781581	2884819	-0.204724	-0.586466	-0.186158
164	2847499	2940417	-0.096257	-0.205714	-0.076271
164	2885690	2965033	0.12892	0.149495	0.09973
164	2941508	2995852	0.046281	0.051471	0.037135
164	2965348	3037423	-0.174292	-0.300752	-0.13986
164	2996734	3080365	-0.398323	-1.82692	-0.313015
164	3037698	3098089	-0.386364	-2.02381	-0.333333
164	3081188	3122683	-0.007075	-0.015873	-0.007762
164	3099307	3138524	-0.04086	-0.092683	-0.045184
164	3122777	3163552	-0.268041	-0.659898	-0.26
164	3139232	3199097	-0.280088	-0.576577	-0.225352
164	3164415	3220744	-0.24594	-0.627219	-0.201905
164	3199137	3243347	-0.269058	-0.784314	-0.290557
164	3220929	3267382	-0.44227	-1.61429	-0.437984
164	3243593	3283918	-0.309751	-0.80198	-0.272727
164	3267397	3313355	-0.054737	-0.083601	-0.044143
164	3284341	3343054	0.012903	0.017442	0.010204
164	3313585	3373489	-0.179439	-0.179775	-0.126816
164	3343415	3407085	-0.317512	-0.261456	-0.189453
164	3374351	3440985	-0.32	-0.236453	-0.172043
164	3407089	3469041	-0.44164	-0.391061	-0.268714
164	3445334	3494523	-0.280063	-0.367983	-0.237265
164	3469044	3515546	-0.277883	-0.519435	-0.279468
164	3495390	3548962	-0.433409	-0.8	-0.359551
164	3516470	3587736	-0.210526	-0.377953	-0.160267
164	3549801	3610892	0.085271	0.120548	0.069731
164	3587801	3650625	0.181467	0.169675	0.130556
164	3613170	3676139	0.264237	0.195616	0.163611
164	3652059	3718760	0.229765	0.22449	0.187234
164	3676832	3735748	0.107042	0.175115	0.108262
164	3718793	3777602	0.2118	0.243902	0.162413
164	3735875	3805291	0.141479	0.162562	0.120438
164	3777624	3831584	0.119231	0.153846	0.108014
164	3805301	3847682	0.061475	0.086455	0.05425
164	3831957	3878177	0.080153	0.095455	0.064024
164	3850170	3909400	0.150985	0.190083	0.129944
164	3878384	3947659	0.174731	0.165394	0.114236
164	3910410	3994020	0.046914	0.046972	0.027536
164	3948934	4034840	-0.090909	-0.180294	-0.082692
164	3994502	4058122	0.035556	0.067227	0.040921
164	4034962	4077368	-0.027322	-0.066225	-0.030581
164	4058138	4109468	0.106825	0.188482	0.094488
164	4077916	4144164	0.241096	0.345098	0.191304
164	4109960	4170214	-0.143541	-0.292683	-0.129032
164	4145874	4188448	-0.584615	-1.13011	-0.471318
164	4171324	4229937	-0.638743	-1.24068	-0.493261
164	4188575	4249891	-0.564486	-1.8642	-0.528897
164	4231100	4273093	-0.454955	-1.18129	-0.414784
164	4250018	4300818	0	0	0
164	4273111	4317160	0.275542	0.300169	0.177291
164	4301484	4344351	0.472851	0.459846	0.317147
164	4317163	4366263	0.444944	0.511628	0.342561
164	4344556	4411865	0.056701	0.06962	0.043137
164	4367324	4437998	-0.133333	-0.185507	-0.106667
164	4411953	4460034	-0.214208	-0.566474	-0.178182
164	4438179	4517826	-0.072376	-0.135135	-0.058824
164	4465034	4534879	0.101833	0.112867	0.08881
164	4519444	4559616	0.104956	0.131387	0.104854
164	4535012	4605535	0.272931	0.387302	0.289786
164	4559618	4631310	0.202717	0.331058	0.218962
164	4605973	4666462	-0.17265	-0.247549	-0.156589
164	4631592	4709125	-0.240527	-0.345154	-0.226357
164	4667760	4725437	0.012579	0.018927	0.014815
164	4709857	4756293	0.222749	0.182171	0.164049
164	4725438	4794740	-0.117904	-0.096774	-0.073973
164	4756596	4821388	-0.293427	-0.410509	-0.251762
164	4795150	4867780	0.183529	0.156469	0.129246
164	4822240	4928209	0.265033	0.172464	0.15198
164	4867956	4943510	0.279749	0.237589	0.2009
164	4928280	4984692	0.582701	0.588957	0.519621
164	4943552	5048543	0.529785	0.5225	0.439076
164	4985202	5102761	0.025568	0.033395	0.019108
164	5051516	5135008	-0.255159	-0.546185	-0.181092
164	5104145	5163870	0.159737	0.209169	0.113707
164	5136414	5182274	0.187348	0.23839	0.140255
164	5164349	5206163	-0.095833	-0.103604	-0.065527
164	5183202	5244135	-0.236655	-0.314421	-0.187192
164	5206278	5276741	-0.246187	-0.693252	-0.251951
164	5244269	5305319	0.087179	0.166667	0.08313
164	5276777	5324886	0.321965	0.433824	0.274419
164	5306086	5354347	0.063492	0.103175	0.060606
164	5325115	5388284	-0.176817	-0.321429	-0.164534
164	5356763	5424969	-0.143141	-0.244898	-0.132841
164	5389290	5475062	-0.214123	-0.531073	-0.193814
164	5425318	5508374	0.145581	0.222222	0.121739
164	5476176	5538734	0.30371	0.380952	0.282504
164	5509385	5574110	-0.094701	-0.134615	-0.08502
164	5538796	5604823	-0.152381	-0.202532	-0.128514
164	5575015	5635684	-0.142506	-0.269767	-0.154667
164	5604828	5671604	-0.099099	-0.180328	-0.106796
164	5636545	5713865	0.054054	0.068966	0.044515
164	5671735	5748957	0.06865	0.095847	0.054545
164	5714035	5794970	0.128655	0.229167	0.09205
164	5749103	5817831	-0.092166	-0.143885	-0.060332
164	5795284	5838952	0.082969	0.110787	0.060413
164	5817848	5887973	0.221328	0.258824	0.165663
164	5839083	5919636	0.06383	0.076923	0.050992
164	5888971	5942636	0.070686	0.132296	0.082725
164	5919866	5989173	-0.056156	-0.088136	-0.055319
164	5942662	6021168	-0.365714	-0.621359	-0.263736
164	5990947	6058472	-0.326214	-0.714894	-0.25966
164	6021476	6114941	-0.300211	-0.572581	-0.250441
164	6058829	6190265	-0.346847	-0.581132	-0.267826
164	6115071	6215086	-0.145103	-0.228137	-0.124481
164	6190278	6244942	-0.351502	-0.76699	-0.291513
164	6215132	6271130	-0.283951	-0.579832	-0.239583
164	6245524	6315740	0.088725	0.132597	0.078176
164	6271201	6362038	0.130886	0.15619	0.101863
164	6315742	6412433	0.020619	0.028497	0.017713
164	6362554	6439978	0.215842	0.254079	0.181667
164	6412551	6455616	0.187234	0.243767	0.152513
164	6440258	6474763	0.076517	0.1	0.057312
164	6455631	6500548	0.021077	0.024931	0.016698
164	6475992	6540720	-0.145786	-0.235294	-0.135881
164	6500781	6569788	-0.072319	-0.083573	-0.057654
164	6541265	6602123	0.031941	0.035135	0.027368
164	6569822	6627034	0.015873	0.021148	0.016847
164	6602151	6669431	0.176909	0.2375	0.182868
164	6627495	6699004	0.145756	0.172301	0.120061
164	6669771	6731604	-0.082569	-0.09172	-0.061329
164	6699132	6765223	-0.351626	-0.529052	-0.284539
164	6731629	6798247	-0.379415	-0.746032	-0.345588
164	6766025	6829873	0.120231	0.155689	0.107216
164	6798454	6866474	0.156951	0.165877	0.130354
164	6830589	6906335	-0.163551	-0.229508	-0.142566
164	6866736	6941689	-0.109865	-0.189189	-0.099796
164	6906944	6999882	0.08686	0.126214	0.070909
164	6941868	7025555	0.259067	0.31746	0.19802
164	7000226	7044166	0.115789	0.178138	0.098655
164	7025991	7074263	-0.243243	-0.459854	-0.174033
164	7044548	7099260	-0.278135	-0.742489	-0.201867
164	7074837	7128594	-0.299435	-1.325	-0.269949
164	7099380	7207782	-0.508772	-1.57609	-0.478548
164	7129024	7243151	-0.395219	-0.939394	-0.343967
164	7209517	7283258	0.267593	0.32906	0.224818
164	7243185	7329063	0.748815	0.561611	0.519737
164	7283299	7373953	0.750413	0.598155	0.547648
164	7331969	7441030	0.383795	0.596026	0.355731
164	7373954	7517902	-0.187891	-0.403587	-0.164234
164	7441419	7554049	-0.246521	-0.514523	-0.247012
164	7517979	7579835	-0.208163	-0.766917	-0.244604
164	7554286	7622494	0.038388	0.078431	0.041068
164	7580645	7666265	0.103611	0.142857	0.092567
164	7622692	7695459	-0.042386	-0.065693	-0.037216
164	7666276	7728036	-0.377049	-1.01471	-0.335223
164	7695799	7752712	-0.717015	-3.00763	-0.592481
164	7728114	7783468	-0.322234	-0.660793	-0.272232
164	7752938	7844571	-0.17094	-0.372093	-0.163599
164	7784703	7874272	-0.398039	-1.36242	-0.341463
164	7845626	7904567	-0.12449	-0.271111	-0.096443
164	7876904	7932883	0.078947	0.176471	0.072874
164	7904667	7960108	-0.201183	-0.63354	-0.162162
164	7933857	8060877	-0.066667	-0.080882	-0.045738
164	7961799	8093419	-0.146843	-0.140449	-0.095329
164	8061835	8118045	-0.26422	-0.307036	-0.18
164	8094078	8141894	-0.051896	-0.072423	-0.039394
164	8118413	8187848	-0.103448	-0.190141	-0.085308
164	8141974	8245401	-0.191304	-0.405904	-0.163447
164	8188265	8270022	-0.148282	-0.276094	-0.123494
164	8245560	8297953	0.152305	0.190955	0.105997
164	8270318	8325611	0.223124	0.219561	0.125142
164	8298033	8390770	-0.067961	-0.077922	-0.045902
164	8326855	8453390	-0.277922	-0.434077	-0.216599
164	8391680	8494203	-0.248295	-0.400881	-0.180377
164	8455640	8516210	0.016871	0.016667	0.011022
164	8494689	8544454	0.212062	0.19224	0.146505
164	8518171	8574049	-0.01217	-0.021583	-0.009539
164	8544784	8616441	0.003226	0.005168	0.002685
164	8575326	8651499	-0.003704	-0.005618	-0.003101
164	8616739	8688510	-0.266094	-0.492063	-0.194053
164	8651989	8725113	0.019231	0.020942	0.013683
164	8688585	8759942	0.242515	0.181614	0.156371
164	8725719	8820606	0.422969	0.368293	0.321277
164	8762589	8861181	0.228404	0.372315	0.204993
164	8820620	8880785	-0.08	-0.215247	-0.055363
164	8861251	8983787	0.038217	0.08554	0.026022
164	8880791	9011826	0.015284	0.032483	0.012027
164	8983912	9042348	-0.062673	-0.097421	-0.048023
164	9012177	9069543	-0.40407	-0.923588	-0.309922
164	9042388	9109073	-0.410016	-0.876254	-0.30289
164	9069725	9139639	-0.111969	-0.154667	-0.086957
164	9109709	9178290	-0.166667	-0.265432	-0.151943
164	9139664	9258770	0.179402	0.177049	0.13602
164	9180885	9327134	0.097315	0.08011	0.059305
164	9260043	9357229	-0.232848	-0.21875	-0.141952
164	9327888	9392133	0.099346	0.119122	0.088372
164	9359040	9445527	0.357217	0.343313	0.302817
164	9392462	9475837	0.355479	0.314024	0.260101
164	9446236	9504455	0.160898	0.18259	0.131098
164	9475915	9535509	-0.036364	-0.060606	-0.034156
164	9504765	9561390	0.13556	0.237113	0.136499
164	9536166	9593875	0.428309	0.497863	0.38103
164	9561435	9619518	0.271715	0.364179	0.214789
164	9593926	9644435	-0.06772	-0.151515	-0.056285
164	9619963	9672527	0.069414	0.110345	0.060952
164	9644461	9720449	0.275472	0.336406	0.244147
164	9673991	9753380	0.173599	0.238213	0.160535
164	9721209	9778818	-0.263383	-0.588517	-0.229692
164	9753904	9797942	-0.24187	-0.543379	-0.1835
164	9781059	9832558	-0.025565	-0.039394	-0.019316
164	9797958	9855610	-0.091549	-0.168831	-0.07457
164	9833515	9872682	-0.104608	-0.392523	-0.097674
164	9856376	9893027	-0.033654	-0.097902	-0.033735
164	9873887	9922258	-0.06576	-0.123667	-0.068802
164	9893091	9951355	-0.038776	-0.047088	-0.035614
164	9922400	9972028	0.065814	0.06729	0.049519
164	9951403	10004495	0.096118	0.125908	0.074286
164	9972289	10026307	0.234004	0.333333	0.186589
164	10004727	10049858	0.294118	0.307692	0.196319
164	10026737	10074954	0.117371	0.14881	0.077882
164	10050213	10101121	-0.213523	-0.529412	-0.180361
164	10075341	10150141	-0.06214	-0.103448	-0.051923
164	10101420	10198717	0.269397	0.290023	0.219684
164	10155750	10222077	0.185484	0.197002	0.137931
164	10198742	10254677	0.230159	0.254386	0.16836
164	10222198	10287875	0.045217	0.043697	0.030624
164	10254748	10315511	-0.080986	-0.078231	-0.051512
164	10289258	10344918	-0.153386	-0.208672	-0.104478
164	10316472	10381641	-0.320911	-0.527211	-0.223022
164	10344940	10419421	0.260794	0.293774	0.206284
164	10385712	10446495	0.379427	0.422139	0.312067
164	10419768	10466603	-0.118577	-0.169492	-0.094937
164	10447047	10485087	-0.10643	-0.156863	-0.087114
164	10467351	10510071	0.068241	0.094203	0.051793
164	10485120	10556059	0.44206	0.510533	0.362039
164	10511725	10607218	0.631579	0.595041	0.523118
164	10557891	10640222	0.318182	0.314607	0.241975
164	10607643	10673204	0.177536	0.194444	0.141823
164	10643531	10700917	0.177358	0.239186	0.169675
164	10673517	10726958	0.244989	0.310734	0.211132
164	10701492	10756148	0.017199	0.020378	0.011513
164	10727793	10787102	-0.049296	-0.0672	-0.035836
164	10756357	10808973	0.46778	0.503856	0.373333
164	10787462	10832394	0.192913	0.225806	0.17103
164	10809826	10848644	-0.060823	-0.075724	-0.053797
164	10832555	10876370	0.016393	0.014815	0.011019
164	10849425	10901364	-0.03912	-0.038882	-0.027658
164	10876837	10923806	0.019324	0.024883	0.016048
164	10901503	10948889	0.117371	0.105263	0.075988
164	10924996	10965456	0.379404	0.27027	0.208644
164	10949885	10983227	0.094629	0.099462	0.061615
164	10966075	11009424	-0.354455	-0.670412	-0.324569
164	10983597	11036894	-0.129817	-0.229391	-0.14128
164	11009550	11059779	0.192941	0.287719	0.209719
164	11037350	11077785	0.098901	0.110092	0.078947
164	11061321	11103102	-0.125	-0.15873	-0.09901
164	11078156	11137488	-0.056156	-0.098485	-0.052846
164	11103268	11165776	0.193396	0.260317	0.154135
164	11137774	11206066	0.360802	0.40399	0.291892
164	11166425	11232043	0.676282	0.727586	0.629851
164	11206351	11256759	0.41908	0.592771	0.37963
164	11232420	11290465	-0.216471	-0.497297	-0.171322
164	11256982	11324593	-0.067265	-0.098684	-0.050676
164	11290615	11377287	0.107728	0.172932	0.09465
164	11324657	11426191	0.008909	0.017621	0.00738
164	11378027	11463232	-0.457786	-1.30481	-0.331072
164	11426305	11495061	-0.396694	-0.979592	-0.30094
164	11465726	11541419	-0.150588	-0.297674	-0.124756
164	11497173	11567347	-0.174312	-0.429379	-0.14902
164	11541508	11600014	0.234848	0.301703	0.202614
164	11567366	11629503	0.275261	0.304432	0.225392
164	11600882	11652824	0.084906	0.121212	0.065814
164	11629999	11684581	0.59132	0.655968	0.484444
164	11653437	11724295	0.710165	0.686131	0.538542
164	11685173	11756512	0.226361	0.314741	0.171553
164	11725302	11800550	-0.05513	-0.096515	-0.04472
164	11757469	11857932	0.034483	0.049107	0.026797
164	11800797	11890951	0.248201	0.294243	0.176923
164	11858273	11926744	0.229814	0.263658	0.170245
164	11890994	11952254	-0.051948	-0.087114	-0.043956
164	11926815	12005585	-0.146727	-0.289532	-0.129225
164	11953339	12042953	-0.311983	-0.607646	-0.267968
164	12005759	12083107	-0.01259	-0.018253	-0.010503
164	12047030	12140958	0.107563	0.123552	0.080503
164	12084962	12188420	-0.251908	-0.427184	-0.181319
164	12142015	12234769	-0.515873	-15.7576	-0.368272
164	12188479	12287265	-0.25283	-0.785924	-0.183562
164	12235067	12340887	0.276033	0.29982	0.212198
164	12287556	12396453	0.10772	0.083916	0.060976
164	12341295	12426591	-0.206	-0.19434	-0.119075
164	12397785	12457881	0.243972	0.366347	0.196571
164	12426657	12513100	0.40805	0.511749	0.302469
164	12460427	12581948	0.338406	0.336299	0.226212
164	12514083	12602362	0.049116	0.06068	0.037622
164	12582410	12653152	-0.023091	-0.024551	-0.01671
164	12602478	12703621	0.200935	0.15608	0.12747
164	12653378	12748205	0.08	0.06801	0.051923
164	12704526	12795308	0.158879	0.122596	0.096226
164	12748344	12821842	0.485437	0.345695	0.279472
164	12795611	12841682	0.289632	0.303957	0.205471
164	12822856	12900255	0.190826	0.233446	0.154877
164	12843126	12941740	0.052402	0.068966	0.037855
164	12905411	12963856	-0.139364	-0.304	-0.096447
164	12942460	12990760	0.188209	0.186727	0.111409
164	12964001	13021107	0.124756	0.122605	0.087912
164	12991746	13044113	-0.001724	-0.002591	-0.001486
164	13021280	13061031	0.068441	0.10084	0.051724
164	13044686	13090691	-0.113122	-0.251889	-0.090662
164	13061791	13124727	-0.178357	-0.327808	-0.133935
164	13091649	13168388	0.013962	0.018648	0.009792
164	13125218	13219074	-0.06199	-0.086758	-0.0454
164	13170246	13245629	-0.241282	-0.398754	-0.176552
164	13219813	13270019	0.032573	0.038961	0.023364
164	13245756	13293304	0.123596	0.133172	0.082956
164	13270899	13326726	-0.132576	-0.167464	-0.095238
164	13293565	13359506	-0.234824	-0.330709	-0.182609
164	13328544	13383768	-0.144374	-0.293103	-0.109501
164	13360453	13403426	0.261283	0.434783	0.21215
164	13383810	13432192	0.048356	0.057274	0.034554
164	13403451	13460735	-0.259542	-0.340852	-0.182306
164	13432386	13491477	-0.307427	-0.367769	-0.210153
164	13460841	13535562	-0.168571	-0.163889	-0.111111
164	13492459	13580211	-0.275689	-0.364238	-0.215686
164	13535634	13623799	-0.493635	-1.08217	-0.44402
164	13580240	13649807	-0.338742	-0.910082	-0.308118
164	13623882	13670673	-0.206897	-0.631579	-0.176471
164	13650510	13704840	-0.11007	-0.209821	-0.09252
164	13670756	13731325	-0.204969	-0.462617	-0.180657
164	13704852	13757432	-0.024291	-0.048	-0.02214
164	13731901	13776993	0.155606	0.220779	0.140206
164	13757526	13812753	0.014528	0.020979	0.012371
164	13778211	13831051	-0.082816	-0.120482	-0.068259
164	13813160	13853408	-0.190965	-0.290172	-0.153719
164	13831093	13890328	-0.124722	-0.173643	-0.100358
164	13853596	13927292	-0.058442	-0.084639	-0.053254
164	13890355	13959206	-0.13494	-0.322767	-0.137255
164	13928285	13996119	-0.093617	-0.200456	-0.092827
164	13959489	14059762	0.062016	0.085333	0.05948
164	13997380	14105627	0.270903	0.3286	0.226573
164	14060185	14157012	0.056106	0.05255	0.037077
164	14107436	14188420	-0.240938	-0.256236	-0.189597
164	14158823	14221153	0.121387	0.148235	0.121154
164	14189154	14244516	0.348837	0.259179	0.243408
164	14221173	14274452	0.268908	0.192771	0.177384
164	14244589	14294136	-0.084354	-0.084699	-0.063918
164	14274469	14316685	-0.560191	-1.47799	-0.541475
164	14294140	14358374	-0.507782	-1.74	-0.47027
164	14317031	14373832	-0.407708	-1.27215	-0.331683
164	14358553	14398316	-0.331288	-0.885246	-0.278351
164	14373972	14421995	-0.244306	-0.4	-0.205217
164	14398334	14454364	-0.171604	-0.233333	-0.140704
164	14427126	14477201	-0.073715	-0.08243	-0.052705
164	14454421	14498250	0.01222	0.013514	0.008403
164	14478242	14525167	0.188841	0.258065	0.162662
164	14498612	14551752	0.319767	0.414573	0.297834
164	14525243	14584897	0.304622	0.364322	0.261733
164	14551776	14610944	0.019608	0.034707	0.017817
164	14584921	14640862	-0.022624	-0.058997	-0.02924
164	14613376	14681270	0.098925	0.146497	0.112469
164	14641621	14716406	0.219512	0.255319	0.203008
164	14682570	14755828	-0.092486	-0.157377	-0.089552
164	14716564	14792548	-0.015842	-0.020253	-0.013267
164	14756422	14822549	0.147638	0.152439	0.116279
164	14792798	14846628	-0.045455	-0.058524	-0.036278
164	14822571	14879225	-0.004338	-0.005525	-0.003378
164	14848309	14951814	0.059369	0.057348	0.042667
164	14879317	14991795	-0.018321	-0.015544	-0.011881
164	14951942	15053648	0.0384	0.031746	0.025105
164	14991860	15091817	-0.079339	-0.071217	-0.055172
164	15053865	15142489	-0.337308	-0.369403	-0.243842
164	15095881	15191084	-0.220641	-0.306931	-0.201954
164	15144372	15260534	0.277496	0.347458	0.291815
164	15191663	15290035	0.465347	0.358232	0.325035
164	15261753	15312215	-0.022222	-0.01998	-0.014695
164	15290517	15329381	0.002358	0.003711	0.00226
164	15313409	15348048	0.137427	0.238579	0.132022
164	15329636	15378624	-0.185714	-0.541667	-0.152941
164	15348546	15395847	-0.162602	-0.365854	-0.121457
164	15378677	15420099	-0.02	-0.029851	-0.014815
164	15395965	15454550	0.031683	0.036364	0.02589
164	15421102	15519989	-0.014572	-0.014545	-0.011577
164	15455576	15584976	-0.046992	-0.046598	-0.033647
164	15520889	15614991	-0.010309	-0.011099	-0.007474
164	15585956	15642172	-0.095833	-0.086466	-0.062927
164	15617063	15666697	0.03629	0.03629	0.026906
164	15642237	15696997	0.195339	0.335878	0.216749
164	15667213	15730113	0.232971	0.325967	0.229126
164	15697105	15765932	0.29913	0.269592	0.216625
164	15732285	15801812	0.208809	0.186589	0.151659
164	15766464	15832087	0.1443	0.149254	0.117925
164	15802716	15868630	0.071724	0.074499	0.056769
164	15832193	15887509	0.002899	0.002653	0.00202
164	15868841	15936246	0.287834	0.222477	0.187259
164	15888322	15988049	0.235465	0.201493	0.163306
164	15936287	16020067	-0.234286	-0.244776	-0.166667
164	15988317	16044688	-0.258929	-0.254386	-0.177189
164	16020471	16070240	-0.094637	-0.075377	-0.058824
164	16045172	16120853	0.129412	0.103774	0.084942
164	16070795	16165918	0.073446	0.068063	0.053279
164	16120895	16199978	-0.047022	-0.044776	-0.034404
164	16168306	16230509	0.369085	0.322314	0.282609
164	16200229	16265624	0.319489	0.318471	0.255102
164	16230846	16308189	0.049844	0.056738	0.041237
164	16265630	16329228	0.317919	0.303867	0.257009
164	16311024	16341814	0.58147	0.39738	0.377593
164	16329260	16394947	0.351145	0.223301	0.202643
164	16342553	16425076	0.210714	0.153646	0.135632
164	16396578	16442656	0.378289	0.299479	0.283951
164	16425868	16471730	0.530675	0.441327	0.419903
164	16442722	16490310	0.621622	0.451866	0.439771
164	16471998	16513726	0.456621	0.286807	0.273723
164	16490352	16543335	0.403279	0.243564	0.228625
164	16515348	16561928	0.473856	0.341176	0.320088
164	16543391	16581537	0.4375	0.353933	0.329843
164	16561988	16610470	0.525424	0.380835	0.353075
164	16581568	16637863	0.5	0.376712	0.348101
164	16610930	16663321	0.520984	0.44226	0.416667
164	16638031	16677452	0.461059	0.358354	0.327434
164	16663475	16707663	0.066038	0.059155	0.045952
164	16677520	16745381	-0.115756	-0.147541	-0.096257
164	16707698	16763511	0.346479	0.381988	0.302211
164	16745628	16810027	0.585165	0.560526	0.485194
164	16763983	16841483	0.013661	0.017241	0.011186
164	16811622	16875532	-0.208437	-0.297872	-0.169355
164	16841657	16903724	0.216901	0.225146	0.173034
164	16875554	16933197	0.481054	0.391421	0.351807
164	16904190	16956386	0.462016	0.357314	0.319742
164	16933401	16982135	0.426626	0.287169	0.265038
164	16956812	17012012	0.529711	0.278075	0.265306
164	16983999	17049357	0.343598	0.23608	0.207031
164	17012242	17077129	-0.234074	-0.264214	-0.170996
164	17050314	17122954	-0.246988	-0.244776	-0.165992
164	17077494	17160545	0.145867	0.107656	0.092402
164	17123089	17238520	0.132231	0.098765	0.088889
164	17160546	17272053	-0.163833	-0.15407	-0.124413
164	17239034	17319674	-0.100629	-0.079602	-0.065173
164	17272576	17355306	0.098726	0.074699	0.0625
164	17321138	17396456	0.003082	0.003106	0.002336
164	17356409	17426812	0.204082	0.189573	0.150565
164	17396644	17445901	0.307094	0.288321	0.231672
164	17427103	17478649	0.044761	0.056122	0.039783
164	17447731	17517010	-0.05364	-0.069136	-0.046434
164	17478727	17555974	-0.049904	-0.073239	-0.046512
164	17517033	17579532	-0.050998	-0.090551	-0.052392
164	17556434	17602237	-0.270202	-0.527094	-0.228145
164	17580594	17638605	-0.145985	-0.230769	-0.118812
164	17603155	17657981	0.172185	0.203655	0.153543
164	17638631	17687734	0.132075	0.157746	0.116183
164	17658078	17711726	-0.469136	-0.836478	-0.385507
164	17689430	17749354	-0.346041	-0.506438	-0.280618
164	17711747	17790239	-0.144828	-0.135048	-0.097448
164	17749377	17825413	-0.413559	-0.462121	-0.290476
164	17790321	17864795	-0.148148	-0.184874	-0.125714
164	17825663	17949225	0.131716	0.11838	0.099217
164	17865576	18009594	0.041605	0.041667	0.03211
164	17949435	18043925	0.109415	0.122857	0.091102
164	18009664	18081293	0.156069	0.168224	0.130435
164	18043930	18119825	-0.17284	-0.208511	-0.143275
164	18083590	18151099	-0.376417	-0.633588	-0.291228
164	18119960	18176515	-0.408537	-3.72222	-0.262745
164	18151877	18197282	-0.308989	-4.78261	-0.196078
164	18176533	18213802	-0.2125	-2.125	-0.130268
164	18198552	18235552	-0.259928	-1.8	-0.141454
164	18213814	18249401	-0.477401	-18.7778	-0.278878
164	18235627	18271443	-0.509677	-3.48529	-0.344978
164	18249542	18341249	-0.470817	-0.945312	-0.371166
164	18271654	18433438	-0.356974	-0.843575	-0.388674
164	18341266	18581260	0.055928	0.105042	0.061805
164	18433439	18723716	-0.042208	-0.058559	-0.036161
164	18581322	18776168	-0.083916	-0.116223	-0.070588
164	18726070	18905801	-0.104089	-0.106464	-0.071066
164	18780208	18933179	-0.248038	-0.223796	-0.149057
164	18907125	18973136	-0.142857	-0.124011	-0.088512
164	18933199	19013923	0.016863	0.013587	0.011161
164	18974133	19040201	0.116631	0.102273	0.083205
164	19014033	19069250	0.138021	0.152738	0.103113
164	19041023	19110201	0.167095	0.184136	0.125241
164	19069257	19140722	-0.045024	-0.082609	-0.036574
164	19110473	19168784	-0.127517	-0.372549	-0.131792
164	19143662	19197694	-0.06823	-0.12549	-0.064257
164	19169467	19237688	-0.139456	-0.173729	-0.103145
164	19199000	19278143	-0.219219	-0.278095	-0.169965
164	19238966	19309029	-0.248016	-0.401929	-0.200481
164	19278319	19332399	0.097629	0.144628	0.076004
164	19309034	19356432	-0.193042	-0.333333	-0.156648
164	19334032	19385151	-0.37037	-0.772358	-0.293663
164	19357859	19425388	-0.216561	-0.495146	-0.185792
164	19386041	19440650	-0.148681	-0.227941	-0.130526
164	19427391	19471933	-0.020501	-0.027397	-0.017225
164	19440742	19499418	0.191288	0.262679	0.176419
164	19472450	19515263	0.12	0.163488	0.108893
164	19499557	19549660	-0.37037	-1.0596	-0.280702
164	19515586	19586482	0.287648	0.438144	0.239437
164	19549889	19637476	0.263362	0.382883	0.250368
164	19586485	19673611	-0.354697	-0.831276	-0.300595
164	19637890	19697568	-0.27027	-0.491228	-0.217054
164	19675620	19725320	-0.150183	-0.243323	-0.124054
164	19697746	19760712	-0.141099	-0.232432	-0.118132
164	19725378	19778695	0.021034	0.026726	0.016438
164	19761013	19807063	0.339768	0.33145	0.240437
164	19779407	19847835	0.21286	0.268908	0.152381
164	19807465	19875632	0.191589	0.30597	0.133117
164	19848007	19898017	0.300885	0.397661	0.222222
164	19876572	19915725	0.233463	0.273349	0.1875
164	19898051	19951025	0.214425	0.274657	0.162722
164	19915871	19983712	0.004505	0.008016	0.003623
164	19951225	20023852	-0.336933	-1.04698	-0.287293
164	19983715	20051672	-0.091816	-0.191667	-0.077052
164	20023997	20070257	0.095652	0.148649	0.087824
164	20051990	20099719	0.05977	0.09319	0.053061
164	20072623	20124242	0.191436	0.256757	0.175115
164	20099791	20159245	0.171745	0.213793	0.151589
164	20124764	20180663	0.134409	0.177936	0.121951
164	20161046	20200986	0.32538	0.405405	0.326797
164	20181514	20226181	0.336802	0.403628	0.344961
164	20201090	20259037	0.298908	0.272171	0.253201
164	20226318	20279959	0.360656	0.265934	0.253669
164	20259272	20343380	0.205832	0.164609	0.139373
164	20280111	20355081	0.020089	0.023226	0.014754
164	20343492	20374217	0.128788	0.192817	0.111842
164	20355272	20402099	-0.002551	-0.003623	-0.002105
164	20374585	20424281	0.142169	0.094249	0.075255
164	20402225	20449391	0.572025	0.241623	0.229866
164	20424562	20489624	0.466454	0.286837	0.26259
164	20450373	20542414	0.255814	0.232941	0.192233
164	20490553	20598654	0.036415	0.030374	0.023297
164	20542420	20645281	-0.10473	-0.086592	-0.062753
164	20615106	20691325	0.131661	0.101942	0.079245
164	20646048	20724554	-0.034014	-0.036563	-0.021834
164	20692164	20744549	-0.395303	-1.18823	-0.32899
164	20725073	20775385	-0.06501	-0.107937	-0.056291
164	20744687	20813769	0.109091	0.124294	0.084184
164	20775701	20869181	0.045262	0.052202	0.032686
164	20813985	20887253	-0.00365	-0.004484	-0.002743
164	20871207	20932807	-0.174512	-0.305221	-0.144487
164	20887468	20957248	-0.109051	-0.232558	-0.093633
164	20933480	20975253	-0.004444	-0.006897	-0.003914
164	20957415	21004346	-0.067061	-0.088312	-0.053459
164	20975346	21022625	0.019455	0.026882	0.014793
164	21005547	21047022	0.068085	0.104918	0.052373
164	21024011	21072810	0.340067	0.307927	0.238771
164	21047091	21108047	0.155612	0.15404	0.113594
164	21073037	21136918	0.146667	0.138539	0.103383
164	21108606	21164564	0.525043	0.42047	0.347032
164	21136920	21186886	0.479042	0.536913	0.38961
164	21164585	21210079	0.296137	0.324706	0.24
164	21187218	21240718	-0.104213	-0.147799	-0.089015
164	21210272	21260727	-0.167043	-0.284615	-0.157447
164	21240784	21282131	0.060166	0.076517	0.049236
164	21261280	21312498	0.004202	0.006309	0.003503
164	21282851	21340483	-0.041841	-0.057471	-0.034783
164	21313171	21365600	0.389525	0.415358	0.337589
164	21341167	21386480	0.485569	0.580122	0.441358
164	21366473	21397951	0.153846	0.26556	0.130612
164	21386676	21415712	0.163043	0.25974	0.129032
164	21398208	21430292	0.239796	0.288344	0.197479
164	21415811	21455618	0.089412	0.121019	0.087156
164	21430521	21471601	-0.217163	-0.278652	-0.179191
164	21455857	21497055	-0.350649	-0.341772	-0.230769
164	21471853	21511856	-0.225743	-0.232179	-0.162162
164	21497871	21527112	0.097656	0.111359	0.076453
164	21512081	21547368	0.158607	0.186364	0.127132
164	21527219	21561966	0.119332	0.197628	0.119617
164	21547462	21590714	0.412417	0.509589	0.418919
164	21562307	21615020	0.328889	0.407713	0.336364
164	21590715	21638165	-0.120956	-0.361345	-0.142857
164	21615048	21654015	-0.433834	-2.56452	-0.516234
164	21640125	21668390	-0.479616	-1.10497	-0.454545
164	21654086	21693377	0.069632	0.104046	0.062392
164	21668461	21707276	0.312871	0.562278	0.351893
164	21693410	21738617	0.04158	0.069444	0.044444
164	21707512	21760540	-0.105737	-0.17603	-0.100213
164	21738756	21779105	0.330964	0.371298	0.280069
164	21760653	21794545	0.433393	0.41286	0.343179
164	21779171	21809608	0.37751	0.430206	0.336315
164	21794654	21827357	0.459677	0.560197	0.414545
164	21810225	21856639	0.202105	0.315789	0.204255
164	21827839	21881242	-0.067114	-0.126582	-0.065789
164	21858155	21908646	0.045403	0.059524	0.036364
164	21881821	21937072	0.166667	0.147705	0.112462
164	21908941	21957307	-0.056309	-0.055613	-0.039941
164	21937283	21984309	0.252708	0.280561	0.215054
164	21957356	22000431	0.447439	0.533762	0.414309
164	21984876	22007232	-0.008939	-0.020833	-0.009756
164	22000441	22022662	-0.407895	-4.13333	-0.452555
164	22007668	22034215	-0.643757	-5.35238	-0.639363
164	22023045	22051074	0.243223	0.297491	0.2057
164	22034544	22072264	0.438066	0.495726	0.361146
164	22051422	22098431	-0.297414	-0.77095	-0.293617
164	22074200	22109168	-0.12987	-0.28169	-0.157895
164	22098527	22124095	0.222717	0.327869	0.25641
164	22109213	22141445	0.331878	0.366265	0.296875
164	22124103	22157840	0.171296	0.201635	0.12892
164	22141641	22186156	0.004535	0.005961	0.00332
164	22158218	22205773	0.097252	0.119636	0.072157
164	22186592	22221239	0.265152	0.243902	0.181113
164	22205894	22248618	0.225166	0.172808	0.141667
164	22221924	22276277	0.101911	0.090523	0.072893
164	22249158	22319316	-0.072013	-0.071429	-0.056338
164	22276967	22343104	-0.210117	-0.229787	-0.158358
164	22320789	22361519	-0.278723	-0.488806	-0.253876
164	22343481	22392810	-0.169492	-0.200445	-0.134328
164	22361556	22421191	-0.126904	-0.110132	-0.08427
164	22393184	22452903	-0.116694	-0.100559	-0.077586
164	22422095	22480719	0.175559	0.145714	0.116306
164	22453178	22504038	0.392417	0.357204	0.284341
164	22481087	22542888	0.056109	0.06631	0.044733
164	22504091	22594829	0.083969	0.101149	0.062947
164	22543304	22634008	0.220085	0.339374	0.165064
164	22595004	22687539	0.064014	0.073926	0.045623
164	22634370	22746814	-0.092619	-0.093294	-0.064128
164	22691040	22769169	0.09771	0.076923	0.059369
164	22746887	22790518	0.560976	0.397408	0.370968
164	22771394	22838892	0.346549	0.327778	0.282974
164	22793631	22901483	0.045455	0.044164	0.033413
164	22839004	23011719	-0.332824	-0.441296	-0.255269
164	22905820	23077061	-0.076056	-0.086262	-0.057325
164	23014172	23143186	0.214689	0.180523	0.146718
164	23077198	23190579	-0.017391	-0.016304	-0.011905
164	23143193	23241916	0.057471	0.053191	0.039841
164	23192207	23261835	-0.263736	-0.291793	-0.188235
164	23241976	23290473	-0.433333	-0.547893	-0.31087
164	23262243	23341806	-0.098726	-0.101307	-0.07346
164	23290978	23380485	-0.11315	-0.120521	-0.090909
164	23341903	23423135	-0.07485	-0.085324	-0.061275
164	23380874	23463198	-0.038576	-0.039514	-0.028571
164	23423318	23499112	-0.229318	-0.240854	-0.159596
164	23463505	23545785	-0.055313	-0.050938	-0.03668
164	23502834	23579048	-0.109677	-0.090909	-0.066148
164	23545802	23631878	-0.164251	-0.141274	-0.10119
164	23586175	23674280	-0.006015	-0.005731	-0.004474
164	23632785	23709101	-0.024691	-0.022346	-0.018265
164	23674473	23768737	-0.037152	-0.031088	-0.02459
164	23713725	23830750	0.090361	0.07371	0.06
164	23770425	23912041	0.262821	0.206549	0.189815
164	23834364	23946761	-0.050505	-0.043478	-0.035211
164	23912070	23982492	0.132743	0.097614	0.083955
164	23947368	24047637	0.362275	0.257996	0.237721
164	23983393	24124061	0.406897	0.300254	0.269406
166	24049123	1501	0.389121	0.357349	0.330667
170	24125454	29077	-0.093333	-0.153005	-0.102314
171	1507	114	-0.532544	-0.994475	-0.431655
173	29291	403	-0.467601	-0.998131	-0.432389
178	2984	219	0	0	0
179	547	26163	-0.029178	-0.11	-0.047009
179	884	79139	0.29654	0.334572	0.275229
185	7816	83954	0.175573	0.151316	0.128312
185	26492	7577	0.523121	0.489189	0.429929
185	80161	33387	0.501754	0.417518	0.391245
187	33616	5288	0.157895	0.156716	0.125186
188	729	24380	-0.033019	-0.16092	-0.082353
188	12193	14461	0.126582	0.220588	0.169014
188	14505	48157	-0.004695	-0.023256	-0.011628
188	24537	71392	0.020101	0.216216	0.148148
188	48166	131834	0.383399	0.40249	0.380392
188	71397	157431	0.521628	0.427083	0.368043
188	85865	655	0.272727	0.273224	0.221893
188	132095	210665	0.354402	0.350446	0.273997
188	159238	239204	-0.368182	-0.554795	-0.284211
188	211352	271621	-0.829384	-2.08333	-0.648148
188	239800	311157	-0.145946	-0.214286	-0.122172
188	274631	348981	0.432584	0.385	0.34375
188	311243	434802	0.162242	0.1375	0.119048
188	349312	488013	0.009009	0.008065	0.006466
188	436459	544319	-0.31746	-0.4	-0.242915
188	488471	585565	-0.687831	-1.66667	-0.58296
188	545719	642510	-0.173021	-0.234127	-0.132584
188	585859	692103	0.46114	0.383621	0.31338
188	642733	779241	0.184136	0.163317	0.122873
188	698184	837324	-0.356688	-0.370861	-0.223108
188	779874	882761	-0.310924	-0.315341	-0.19964
188	838160	909839	-0.114206	-0.106771	-0.075926
188	883174	980785	-0.156342	-0.169872	-0.110647
188	918745	1026850	0.129288	0.130319	0.09703
188	980815	1070358	0.295337	0.233607	0.200704
188	1026888	1118379	-0.190751	-0.20122	-0.141026
188	1070383	1152686	0.024793	0.024862	0.018711
188	1118411	1197593	0.008	0.007653	0.005693
188	1153086	1236773	-0.024064	-0.025862	-0.018293
188	1197905	1290976	0.297101	0.309045	0.236538
188	1237275	1337959	-0.241611	-0.439024	-0.208494
188	1292878	1410964	-0.25058	-0.426877	-0.214712
188	1340780	1475424	0.215933	0.260759	0.181338
188	1412445	1519400	0.31524	0.344749	0.25812
188	1477271	1584333	0.321429	0.3	0.243243
188	1521457	1648339	0.238095	0.23399	0.178571
188	1591696	1687547	0.270073	0.274752	0.203297
188	1648795	1744800	0.088235	0.082418	0.05814
188	1688656	1802156	-0.174497	-0.163522	-0.107884
188	1745649	1861663	-0.212121	-0.208333	-0.138889
188	1803730	1906830	-0.074713	-0.065327	-0.048872
188	1862622	1940891	-0.297143	-0.335484	-0.211382
188	1907028	1986145	-0.33795	-0.423611	-0.244
188	1942106	2023766	-0.109375	-0.117057	-0.080831
188	1986366	2061853	0.047619	0.041176	0.034146
188	2028064	2092278	0.413907	0.26824	0.249501
188	2063311	2128406	0.347305	0.28201	0.243357
188	2092282	2184284	-0.143689	-0.237942	-0.13936
188	2128653	2217510	-0.162791	-0.204167	-0.130667
188	2184324	2248684	0.07716	0.070423	0.05814
188	2217543	2282179	0.244275	0.226629	0.203822
188	2249344	2335507	0.254125	0.231928	0.19469
188	2282477	2362311	0.267431	0.255474	0.191781
188	2336133	2389672	0.146402	0.240816	0.137529
188	2362597	2414604	0.05042	0.099526	0.049296
188	2389933	2450769	-0.033981	-0.065421	-0.029228
188	2415097	2479509	-0.280193	-0.878788	-0.243187
188	2450770	2516026	-0.063551	-0.153153	-0.04978
188	2480253	2581595	0.362694	0.523691	0.309278
189	2517301	1513	0.35023	0.620408	0.518771
193	2581790	10273	0.010899	0.038835	0.0181
196	1564	98020	0.067941	0.077108	0.052117
197	10611	14062	-0.046904	-0.047755	-0.0323
197	15728	93349	-0.092105	-0.112903	-0.068724
197	65304	124709	0.118932	0.214912	0.115023
197	98321	149580	0.350913	0.517964	0.369658
197	98626	62289	-0.176568	-0.206365	-0.125734
197	124758	179955	0.296825	0.332149	0.274596
197	150130	225083	-0.048558	-0.054889	-0.039072
197	180636	247803	-0.179283	-0.320285	-0.151515
197	225288	290621	-0.032941	-0.053846	-0.025547
197	247807	341378	-0.169742	-0.206742	-0.1169
197	290622	387412	-0.102564	-0.124711	-0.069767
197	345574	411353	0.245614	0.259259	0.169275
197	387919	445767	0.10495	0.12212	0.078287
202	411679	67450	-0.102479	-0.128898	-0.079487
202	445873	124026	0.107463	0.102857	0.077253
206	68995	37762	0.285714	0.231312	0.192714
207	38026	172125	-0.525896	-1.45055	-0.457539
207	65214	250299	0.102564	0.155844	0.089552
207	124180	61281	-0.2	-0.271845	-0.155772
207	177730	325434	0.350515	0.458221	0.306306
207	250885	424139	-0.035928	-0.06	-0.028125
207	325897	479259	-0.101533	-0.177852	-0.068653
207	425311	528597	0.163776	0.239437	0.122478
207	480824	576432	0.070671	0.096852	0.06192
207	530552	608801	-0.060714	-0.073276	-0.049062
207	576625	721429	-0.120603	-0.154506	-0.099585
207	610048	787899	0.063676	0.086614	0.057592
207	724512	825619	0.204947	0.240166	0.181534
207	787970	866365	0.043578	0.057229	0.038
207	826696	900862	0.075429	0.12	0.063098
207	866844	950418	-0.018286	-0.039801	-0.015355
207	901161	1006660	0.049462	0.076033	0.039896
207	950647	1044098	0.177824	0.237099	0.135243
207	1006826	1075489	-0.12806	-0.303571	-0.102719
207	1044743	1103868	-0.309484	-0.735178	-0.303426
207	1075669	1147215	-0.10302	-0.182965	-0.126915
207	1105224	1161212	-0.034115	-0.05614	-0.03397
207	1147478	1192450	-0.409382	-1.43284	-0.329897
207	1161286	1226269	-0.524702	-2.13889	-0.418478
207	1193034	1253287	-0.241441	-0.406061	-0.208075
207	1227442	1273685	0.183628	0.202192	0.157197
207	1253918	1296209	0.331111	0.278245	0.223724
207	1273840	1326222	0.409683	0.336391	0.284238
207	1298079	1353529	0.281282	0.333333	0.245045
207	1326900	1372002	-0.066958	-0.169118	-0.080702
207	1353713	1440672	-0.473822	-0.29288	-0.211696
207	1372778	1462596	-0.355972	-0.198046	-0.143261
207	1443951	1490189	0.212766	0.229095	0.15748
207	1462959	1514145	0.263736	0.258065	0.183767
207	1490251	1586778	-0.241135	-0.342446	-0.183926
207	1514322	1625065	-0.314797	-0.442384	-0.255352
207	1588277	1652079	0.060748	0.066667	0.050881
207	1626172	1682703	0.093541	0.168	0.099291
207	1652789	1713847	0.209738	0.284264	0.200358
207	1682905	1732627	0.460076	0.509474	0.418685
207	1714360	1741270	0.337104	0.603239	0.281398
207	1732802	1771361	-0.147196	-0.414474	-0.120344
207	1741852	1790055	-0.375758	-0.925373	-0.329787
207	1771765	1834279	-0.142077	-0.254902	-0.13198
207	1790149	1871669	0.129424	0.157635	0.117431
207	1834535	1912456	-0.02291	-0.030395	-0.019608
207	1872295	1947910	-0.212928	-0.372093	-0.206642
207	1912778	1977641	-0.19869	-0.541667	-0.237598
207	1948060	2019265	0.088095	0.127148	0.077568
207	1978464	2072301	-0.034813	-0.040241	-0.027064
207	2019743	2104507	-0.01514	-0.020877	-0.01199
207	2072493	2137018	0.344477	0.404782	0.24908
207	2104724	2201245	0.362637	0.37228	0.285009
207	2139872	2257305	-0.161054	-0.176282	-0.128205
207	2201399	2318320	-0.144928	-0.13285	-0.09434
207	2258112	2389160	0	0	0
207	2322801	2423505	-0.346414	-0.494208	-0.241966
207	2390545	2458811	-0.046176	-0.066116	-0.032226
207	2424177	2476896	0.410811	0.342342	0.254606
207	2459009	2547384	0.032086	0.027439	0.019576
207	2476974	2599496	0.038772	0.036036	0.026756
207	2547520	2665816	0.117229	0.126923	0.093484
207	2600117	2703946	0.057143	0.072351	0.046053
207	2666198	2731247	0.121065	0.163934	0.093985
207	2704027	2765147	0.39604	0.438871	0.3125
207	2731715	2803514	0.305732	0.356083	0.273973
207	2765244	2835102	-0.460504	-1.00735	-0.417683
207	2804368	2926454	-0.477199	-0.933121	-0.398639
207	2843391	2967640	0.10719	0.120235	0.080392
207	2926460	3025194	0.293495	0.311897	0.216518
207	2968379	3121302	0.240209	0.280061	0.2049
207	3025874	3189183	-0.047438	-0.045579	-0.033333
207	3122517	3258622	0.034014	0.022472	0.018727
207	3192188	3365740	0.187251	0.124668	0.11271
207	3260184	3590613	-0.267682	-0.436945	-0.254395
207	3365748	3849576	-0.63745	-1.65289	-0.592154
207	3591679	4092445	-0.338757	-0.480588	-0.27458
207	3859749	4244956	0.301158	0.27957	0.244514
207	4094857	4345254	0.376518	0.371257	0.314189
210	4246277	25930	0.383743	0.426471	0.326104
210	4345621	70817	0.130261	0.190616	0.10989
215	25976	31395	-0.014337	-0.027027	-0.011869
215	31629	100527	-0.116456	-0.541176	-0.133333
215	70727	153665	-0.148571	-11.5556	-0.223176
215	73689	68262	0.088847	0.165493	0.082966
215	102213	180436	-0.155807	-2.55814	-0.30137
215	153667	207069	-0.135065	-3.05882	-0.342105
215	180494	219467	0.011019	0.088889	0.050633
216	4560	45133	-0.015625	-0.714286	-0.277778
216	24225	50050	-0.01634	-1.11111	-0.3125
216	45164	95725	0.027439	0.818182	0.580645
216	50058	109918	0.039216	0.636364	0.538462
216	99771	113616	-0.051429	-0.62069	-0.219512
216	110007	116328	-0.088415	-1.01754	-0.261261
216	113903	119626	0.016393	0.149254	0.070423
216	117201	123005	0.013605	0.114286	0.068966
216	119652	144838	-0.015198	-0.151515	-0.089286
216	123089	171109	-0.005797	-0.075472	-0.048193
216	165808	177518	0.028846	0.295082	0.189474
216	171187	194005	0.071429	0.647059	0.52381
216	177549	201351	0.034884	0.5	0.4
216	194045	221746	0	0	0
216	207089	4539	-0.015748	-0.044776	-0.032432
216	219492	24223	-0.034759	-0.118721	-0.082019
217	1841	5483	0.028777	0.432432	0.380952
217	201780	1804	-0.012048	-0.142857	-0.1
217	221748	3420	0.01087	0.153846	0.117647
221	3493	37639	0.041558	0.102564	0.073059
221	5484	133482	-0.017544	-0.026711	-0.016048
221	38233	169892	-0.2225	-0.512968	-0.217604
221	134008	296598	-0.184524	-0.492063	-0.225455
221	170265	351691	0.04918	0.07732	0.051724
221	297222	367871	-0.231651	-0.396078	-0.225446
221	351953	401450	-0.013356	-0.017131	-0.011905
221	368102	485173	0.274443	0.323232	0.267112
221	402551	525953	-0.354545	-0.688235	-0.340116
221	486965	558048	-0.593923	-1.06436	-0.485327
221	526280	594478	-0.268477	-0.328413	-0.216019
221	558226	632080	-0.084211	-0.095563	-0.074271
221	595045	666429	0.117229	0.110924	0.097778
221	632106	702450	0.271462	0.275294	0.228516
221	666447	762996	0.210204	0.282967	0.216842
221	702728	800714	0.382022	0.450331	0.397661
221	762999	832967	0.643836	0.723077	0.686131
221	800926	860080	0.522951	0.525103	0.468773
221	832970	890223	0.117308	0.123858	0.097678
221	860347	958578	-0.104265	-0.118919	-0.087129
221	890228	1018388	-0.335106	-0.552632	-0.261411
221	958916	1092556	-0.268132	-0.532751	-0.224265
221	1026160	1148309	-0.31203	-0.603636	-0.275748
221	1092808	1204888	-0.321705	-0.373874	-0.22585
221	1148802	1313135	0.363128	0.289963	0.23118
229	1205099	22928	0.492089	0.478094	0.39442
229	1313166	114062	0.236842	0.259794	0.198738
233	23864	16454	0.592834	0.58427	0.489247
236	114636	1782	0.581359	0.634483	0.499322
237	1784	61804	0.330922	0.334858	0.269912
237	16489	35460	0.272177	0.339623	0.231164
237	37257	101825	-0.092857	-0.155689	-0.085526
237	62533	161299	-0.01049	-0.015385	-0.008658
237	102565	200694	0.217647	0.276119	0.165919
237	165083	223845	-0.073684	-0.156951	-0.061947
240	71180	185675	-0.375209	-0.59893	-0.321839
240	153401	225207	-0.087336	-0.138408	-0.071942
240	185829	289977	0.232653	0.32853	0.19554
240	200835	69806	-0.206294	-0.268182	-0.158177
240	224512	152528	-0.472727	-0.681452	-0.382353
240	226188	363922	0.276923	0.391304	0.240401
240	289989	450558	-0.016129	-0.041667	-0.013514
240	364741	489676	0.15883	0.327586	0.131602
242	451890	22562	0.203175	0.329897	0.216949
246	22799	125084	0.496689	0.503356	0.432277
246	67066	224766	0.372654	0.323256	0.278
246	125785	287647	0.276923	0.23622	0.192513
246	229733	378464	0.520499	0.511384	0.385224
246	288716	445280	0.308235	0.424635	0.245779
246	490190	66386	0.140351	0.230453	0.175549
247	384997	17986	0.268493	0.337931	0.221219
247	446135	55901	0.202703	0.26393	0.178926
248	18190	60941	-0.078992	-0.110199	-0.064828
249	56123	3753	-0.1696	-0.205029	-0.128954
251	3770	135574	0.481905	0.356338	0.318239
251	50740	173611	0.036585	0.039474	0.027027
251	62691	50663	0.225914	0.210201	0.170213
251	135989	191330	-0.177778	-0.5	-0.195122
251	173968	217242	0.023622	0.040179	0.022333
251	191695	241881	-0.080087	-0.124161	-0.072549
251	217303	258322	-0.257143	-0.605769	-0.265263
251	243010	271914	-0.086747	-0.162162	-0.084309
251	258494	294399	0.078775	0.108761	0.075
251	272294	317088	-0.087954	-0.131054	-0.080986
251	294834	346578	-0.193424	-0.269542	-0.157978
251	317678	371828	-0.08243	-0.099217	-0.065858
251	346878	382409	0.059406	0.07947	0.051282
251	372167	406126	0.109464	0.18251	0.108844
251	382437	433961	-0.044986	-0.074534	-0.040956
251	406213	455516	-0.154676	-0.223377	-0.125731
251	433976	477439	-0.130597	-0.197183	-0.115512
251	456671	497839	-0.181118	-0.32526	-0.162912
251	477860	517377	-0.121896	-0.239468	-0.116505
251	498273	530731	0.073048	0.152632	0.090909
251	517515	545767	0.011737	0.024331	0.013605
251	530759	577419	-0.07064	-0.140351	-0.078624
251	546341	599613	-0.097276	-0.178571	-0.107296
251	578427	620389	-0.191781	-0.390438	-0.188462
251	599624	642789	-0.153209	-0.280303	-0.12013
251	622417	657097	0.263804	0.323714	0.206897
251	642957	683234	0.439163	0.428969	0.373484
251	658057	712211	0.230616	0.251082	0.200692
251	683290	748010	-0.017937	-0.027027	-0.014842
251	712375	767654	-0.040892	-0.064516	-0.032164
251	748470	810729	0.057252	0.085227	0.049669
251	770492	844771	0.148248	0.197842	0.119048
251	810928	876860	0.089636	0.109402	0.067653
251	844876	895538	-0.002427	-0.003781	-0.002008
251	876861	927038	0.016393	0.030769	0.014953
251	895624	990127	-0.072658	-0.122779	-0.067918
251	927574	1045517	-0.070981	-0.107425	-0.060124
251	990312	1071844	0.03125	0.044444	0.02729
251	1045937	1093599	0.073394	0.103896	0.070175
251	1072353	1096861	0.055556	0.129032	0.065574
251	1093672	1102830	0.065476	0.203704	0.099099
251	1096866	1106435	0.158501	0.308123	0.187713
251	1102834	1108898	0.335463	0.601719	0.291262
251	1106457	1111087	0.372222	0.712766	0.269618
251	1108933	1112502	0.359788	0.708333	0.256362
251	1111098	1116304	0.340599	0.617284	0.233427
251	1112507	1118806	0.023669	0.121212	0.014545
251	1116323	1123821	-0.280576	1.39286	-0.156784
251	1118807	1139487	0.117264	0.274809	0.088127
251	1126684	1164513	0.26938	0.272282	0.232636
251	1139488	1186788	-0.005926	-0.006431	-0.004739
251	1165377	1218105	-0.17608	-0.181507	-0.127098
251	1186798	1248654	-0.149466	-0.101449	-0.082031
251	1218175	1278536	-0.416552	-0.382278	-0.261246
251	1249168	1325357	-0.507692	-0.702128	-0.393638
251	1278712	1365585	-0.672222	-0.952756	-0.471735
251	1325392	1398170	-0.588563	-0.735192	-0.390741
251	1365719	1445433	0.038997	0.037433	0.026794
251	1398250	1502562	0.376851	0.309735	0.246262
251	1445530	1553524	0.166227	0.145161	0.105088
251	1503261	1596631	-0.161473	-0.152406	-0.096121
251	1553686	1631272	-0.164835	-0.196937	-0.095643
251	1597111	1658527	-0.006397	-0.012048	-0.004584
251	1632751	1677252	0.098765	0.172043	0.081494
251	1658724	1723876	-0.019956	-0.054217	-0.016028
251	1678276	1765553	0.002237	0.004132	0.001692
251	1724024	1795016	0.255051	0.25187	0.161342
251	1765852	1820202	0.08908	0.141553	0.05141
251	1795021	1854526	0.166197	0.190323	0.083216
251	1820459	1952567	0.277008	0.224215	0.15361
252	32741	120331	-0.075658	-0.07267	-0.048218
252	71174	183194	-0.205638	-0.286374	-0.151035
252	132293	227959	-0.067079	-0.117284	-0.056548
252	185278	261913	0.207436	0.247664	0.161094
252	227993	325970	0.190476	0.210753	0.164983
252	1854682	29626	0.046512	0.059299	0.037736
252	1953002	71113	-0.054795	-0.062257	-0.041885
254	21247	164386	0.162621	0.164216	0.126894
254	263173	19883	0.166359	0.164835	0.128571
254	326478	95021	0.067227	0.072398	0.050052
257	10114	66055	-0.148585	-0.285068	-0.145497
257	34992	103439	0.187648	0.227011	0.155206
257	66076	121287	0.391924	0.4125	0.359477
257	95496	9057	0.058577	0.058989	0.048837
257	103666	165508	0.201923	0.334661	0.240688
257	121291	189896	0.045455	0.079365	0.044248
257	165377	34461	-0.134892	-0.169683	-0.119617
261	165691	17670	-0.092915	-0.168067	-0.082305
265	17776	59737	0.00341	0.003527	0.002574
265	189944	7340	0.111628	0.145897	0.094118
270	3407	128145	0.089256	0.078035	0.061086
270	7615	3401	-0.102011	-0.107903	-0.075132
270	60230	63695	-0.004484	-0.004532	-0.003308
270	63743	192894	0.167224	0.138889	0.110619
271	129026	730	0.309278	0.244361	0.202492
271	193160	3505	0.340278	0.328859	0.287953
272	1008	99561	-0.189225	-0.525547	-0.22606
272	3689	125700	-0.136	-0.236111	-0.119508
272	99629	156760	-0.114053	-0.18543	-0.09396
272	126322	187386	-0.297787	-0.562738	-0.23756
272	156905	231236	-0.169312	-0.327645	-0.146341
272	187636	272598	0.267267	0.35743	0.21787
272	231391	300544	0.390152	0.42562	0.305638
272	274192	415558	0.030303	0.039326	0.025594
272	301568	443986	0.04898	0.083333	0.041958
272	417425	490224	-0.002119	-0.005025	-0.001947
272	445028	668082	-0.620823	-2.10917	-0.553582
272	490888	707569	-0.433052	-1.07808	-0.39364
272	668358	736014	0.14845	0.214118	0.12085
272	708651	769182	-0.198758	-0.365714	-0.154964
272	736150	825683	-0.054449	-0.097619	-0.048066
273	8226	213586	0.545455	0.372549	0.35041
273	133658	333600	0.591216	0.386313	0.374732
273	214971	396763	0.696078	0.493056	0.4819
273	334160	441139	0.606272	0.350101	0.340509
273	769430	2625	0.262121	0.361925	0.240278
273	826542	132861	0.459283	0.420896	0.367188
274	44556	103428	-0.265	-7.57143	-0.420635
274	54348	119277	-0.214286	-2.38235	-0.25273
274	103429	145993	-0.11898	-1.75	-0.196262
274	119861	150392	-0.14375	-5.75	-0.37247
274	145994	171992	-0.269122	-3.39286	-0.625
274	151988	197793	-0.148325	-1.34783	-0.424658
274	172034	200814	0.064267	0.666667	0.574713
274	197836	206588	0.028205	0.814815	0.814815
274	201117	231459	0.015748	0.5	0.5
274	206624	240723	0.022599	0.390244	0.25
274	231469	277970	0.011299	0.195122	0.097561
274	397287	44546	0.078512	0.055474	0.042129
274	442770	52463	-0.316062	-1.00826	-0.32973
275	44096	107668	-0.071225	-0.085034	-0.058411
275	73635	156293	-0.329513	-0.35061	-0.226378
275	107685	188608	-0.384615	-0.379939	-0.246063
275	156801	223836	-0.382184	-0.42492	-0.268145
275	188636	255552	-0.522667	-0.803279	-0.413502
275	226048	308165	-0.826196	-2.52308	-0.713043
275	240770	44086	-0.282744	-0.581197	-0.291845
275	255651	400132	-0.564516	-0.972222	-0.428571
275	282524	73120	-0.111643	-0.145833	-0.08805
275	310226	447695	-0.17033	-0.178161	-0.114391
281	400491	16094	-0.103343	-0.123188	-0.075388
281	447790	35462	0.220588	0.272021	0.181034
283	16412	29295	0.177616	0.285156	0.182957
284	35873	41467	0.041746	0.060773	0.042065
291	584	2076	0.122689	0.132486	0.099523
293	812	7006	0.077922	0.685714	0.607595
293	4011	4448	0.069182	0.354839	0.297297
293	4511	9756	0.082508	0.409836	0.314465
293	7250	14723	0.041801	0.254902	0.19403
293	9796	17342	0.050955	0.421053	0.179775
293	14977	19487	0.055728	0.461538	0.2
293	17361	27705	0.037572	0.356164	0.295455
293	41584	646	0.148235	0.186944	0.144
294	19498	15399	0.126761	0.47619	0.368852
298	9769	54998	0.476627	0.474453	0.351827
298	15659	37244	0.372745	0.328622	0.251012
298	27788	9757	0.200477	0.249258	0.179104
298	37336	93482	0.366013	0.381323	0.284884
298	55073	108043	-0.085193	-0.142373	-0.078358
298	95062	125696	-0.496815	-2.72093	-0.508696
298	108176	153781	-0.39959	-1.34021	-0.371783
298	125922	175349	0.017131	0.02276	0.013278
298	154239	209555	0.163306	0.174569	0.1231
298	175381	232818	-0.12766	-0.183486	-0.107143
298	209781	245457	-0.203252	-0.524476	-0.204082
298	232905	270757	-0.002203	-0.005495	-0.002367
298	245522	295226	0.107004	0.157143	0.097002
298	270864	309990	0.055556	0.091575	0.05531
298	295578	332583	-0.104265	-0.210526	-0.113695
298	310193	357558	-0.069364	-0.121457	-0.06865
298	332588	383023	0.259686	0.319588	0.23221
298	357733	412353	0.174573	0.209091	0.14375
298	383050	437185	-0.140351	-0.228571	-0.11215
298	413700	457299	-0.078947	-0.131387	-0.066055
298	437491	492317	0.02005	0.036697	0.02139
298	457393	523500	-0.072398	-0.113475	-0.068817
298	492394	546988	-0.166008	-0.219895	-0.144828
298	524652	574942	-0.119284	-0.185185	-0.116054
298	547122	603988	0.078585	0.098522	0.070053
298	576066	638822	0.015686	0.018391	0.013468
298	604042	662611	-0.209016	-0.313846	-0.182796
298	638881	699297	-0.220676	-0.408088	-0.186555
298	663219	731070	0.064912	0.087678	0.055389
298	699483	756373	0.044355	0.055276	0.037415
298	731109	800186	-0.041905	-0.055696	-0.035484
298	761078	840224	-0.023729	-0.029979	-0.019526
298	801437	867519	-0.134783	-0.243137	-0.110912
298	840258	918461	0.074561	0.115254	0.065385
298	868176	944032	0.113804	0.152542	0.102662
298	921576	969239	-0.013559	-0.025862	-0.014218
298	945775	996519	-0.144608	-0.430657	-0.16573
298	969387	1042366	-0.112474	-0.158046	-0.098214
298	997225	1066865	-0.034615	-0.04	-0.029126
298	1042435	1105442	-0.077754	-0.138462	-0.074689
298	1068732	1128611	-0.0489	-0.118343	-0.055402
298	1105789	1163265	0.068452	0.219048	0.110577
298	1130886	1225205	-0.072727	-0.177515	-0.083682
298	1165272	1229499	-0.125501	-0.335714	-0.161235
298	1225273	1362978	0.290237	0.419847	0.37415
298	1229519	1400122	0.142259	0.174359	0.145299
298	1362994	1435533	0.020408	0.033333	0.025773
298	1400137	1508783	0.194131	0.245714	0.198614
298	1435539	1555512	0.176707	0.150685	0.119403
298	1509035	1567762	0.015296	0.016563	0.011396
298	1555598	1589495	-0.248307	-0.555556	-0.238612
298	1567773	1609069	-0.021978	-0.024845	-0.017406
298	1589800	1629190	0.503937	0.428452	0.391138
298	1609181	1644511	0.710692	0.66963	0.618331
298	1629224	1674462	0.55873	0.570502	0.505747
298	1644526	1685722	0.209402	0.368421	0.262735
298	1674640	1700989	0.066815	0.157068	0.094637
298	1685832	1760801	0.116505	0.2	0.125581
298	1701032	1811352	-0.170109	-0.4	-0.180412
298	1761119	1846938	-0.216146	-0.492582	-0.230556
298	1812805	1883187	-0.018349	-0.035503	-0.016783
298	1847389	1919221	0.078261	0.154728	0.078148
298	1883266	1931138	0.098191	0.339286	0.231707
298	1919230	1986246	0.140515	0.588235	0.555556
298	1931142	2054570	-0.050955	-0.118812	-0.072727
298	1986255	2193829	-0.510949	-1.06061	-0.44164
298	2056034	2266753	-0.726562	-2.16279	-0.611842
298	2194131	2352026	-0.605187	42	-0.634441
298	2267897	2381299	-0.115646	-1.0625	-0.180851
298	2353384	2423115	0.035503	0.098361	0.07362
298	2382225	2464644	-0.370757	-1.89333	-0.481356
298	2423284	2548306	-0.544529	-3.75439	-0.581522
298	2464745	2589683	-0.350617	-1.63218	-0.421365
298	2549915	2612661	0.243363	0.367893	0.243902
298	2589737	2670311	0.696145	0.480438	0.433922
298	2612754	2723056	0.348148	0.274854	0.239592
298	2670452	2769878	0.156069	0.230769	0.195652
298	2724116	2814725	0.452514	0.560554	0.465517
298	2769890	2893762	0.200787	0.257576	0.160377
298	2815529	2930258	0.073529	0.05814	0.04158
298	2894074	2959577	0.28754	0.20362	0.179283
298	2930325	3029217	0.162242	0.153631	0.129108
298	2959802	3075843	-0.300595	-0.340067	-0.216738
298	3029219	3121625	-0.059066	-0.062637	-0.043766
298	3076354	3203905	0.321782	0.221465	0.192213
298	3121818	3258158	0.341625	0.193246	0.176672
298	3204897	3391799	0.035944	0.030369	0.023217
298	3258543	3428607	-0.211356	-0.313084	-0.182561
298	3392113	3493204	-0.337766	-0.869863	-0.351801
298	3428665	3536339	-0.216274	-0.34589	-0.180036
298	3494070	3640785	-0.17199	-0.228758	-0.132325
298	3539409	3739938	-0.147287	-0.183871	-0.110895
298	3642462	3823553	0.228916	0.168142	0.135714
298	3741988	3914924	0.291176	0.207983	0.172174
298	3823996	3969180	0.455526	0.330078	0.292894
298	3915274	4095064	0.416548	0.289109	0.268877
298	3978228	4150902	0.381679	0.269978	0.249501
298	4101983	4241139	0.522628	0.398664	0.3706
298	4152669	4328132	0.252696	0.234957	0.194774
298	4241744	4380519	0.009585	0.009288	0.007212
298	4331054	4418094	-0.104668	-0.131206	-0.091811
298	4381306	4531638	-0.165414	-0.167683	-0.120879
298	4421266	4559478	0.104235	0.071429	0.061185
298	4532402	4587592	0.239437	0.195402	0.175258
298	4562118	4613210	0.192661	0.180516	0.156328
298	4587866	4656296	0.104027	0.078086	0.066381
298	4613940	4694792	0.186589	0.126984	0.108108
298	4656549	4759856	0.080925	0.063636	0.052045
298	4694861	4804871	-0.148588	-0.133333	-0.104822
298	4761580	4872971	-0.097633	-0.096491	-0.073497
298	4805225	4951478	-0.117647	-0.157509	-0.099078
298	4873070	4989077	-0.128852	-0.153846	-0.099138
298	4951740	5035289	0.16156	0.1491	0.121339
298	4989779	5095064	-0.043127	-0.044077	-0.032922
298	5035385	5176253	-0.275316	-0.298969	-0.2
298	5095480	5273127	-0.019355	-0.018868	-0.013333
298	5180597	5377496	0.017192	0.016304	0.01165
298	5275297	5389551	-0.045455	-0.058296	-0.041009
298	5377679	5432791	-0.311644	-0.452736	-0.287975
298	5389625	5467249	-0.181818	-0.213058	-0.149038
298	5433261	5522060	0.216981	0.181102	0.151648
298	5467455	5570149	0.571429	0.407547	0.376307
298	5524817	5621297	0.519704	0.430612	0.390018
298	5570459	5645861	0.381471	0.28866	0.245184
298	5622265	5686434	0.575676	0.376991	0.347471
298	5650612	5744198	0.164706	0.149289	0.117978
298	5686843	5798166	-0.448855	-0.650442	-0.340278
298	5744332	5857543	-0.299625	-0.231214	-0.16632
298	5798686	5917832	-0.189394	-0.152439	-0.119048
298	5858079	5961778	-0.377289	-0.691275	-0.368515
298	5918168	6011219	-0.695775	-1.85714	-0.606135
298	5961877	6068464	-0.644783	-1.46277	-0.531915
298	6011429	6152374	-0.327183	-0.423567	-0.242259
298	6068470	6204138	-0.375	-0.45092	-0.267273
298	6152678	6258777	0.201531	0.223164	0.167373
298	6204571	6335874	0.575581	0.585799	0.529412
298	6261804	6429935	0.180887	0.195572	0.153179
298	6337424	6507567	-0.208333	-0.261324	-0.163043
298	6430487	6626348	-0.109091	-0.109948	-0.079545
298	6507573	6673300	0.350299	0.251613	0.233533
298	6626398	6765609	0.225755	0.198324	0.168246
298	6673333	6825976	-0.049261	-0.053763	-0.037831
298	6767082	6878255	-0.196339	-0.207746	-0.136732
298	6826073	6932693	0.032154	0.026247	0.020202
298	6879271	7025677	0.061885	0.051282	0.039497
298	6933162	7100984	-0.213904	-0.285714	-0.165289
298	7027120	7180192	-0.306849	-0.486957	-0.247788
298	7104258	7218068	-0.015267	-0.020833	-0.013158
298	7181372	7276557	0.192593	0.246835	0.178899
298	7219347	7319584	-0.008982	-0.008547	-0.006289
298	7277711	7369048	-0.115987	-0.097625	-0.070209
298	7320381	7411640	0.163043	0.140187	0.110294
298	7369957	7452246	0.302594	0.272727	0.230769
298	7411980	7489681	0.15142	0.153846	0.122449
298	7453645	7526311	0.041401	0.033592	0.026694
298	7492410	7587547	-0.390029	-0.481884	-0.277662
298	7527549	7660247	-0.503536	-0.791111	-0.392936
298	7589054	7733504	-0.040288	-0.04375	-0.030468
298	7663097	7805850	0.144781	0.145763	0.108723
298	7736822	7897935	-0.140449	-0.148662	-0.099404
298	7806066	7921573	-0.39779	-0.716418	-0.341502
298	7898648	7968106	-0.362319	-0.866337	-0.316456
298	7923115	7996928	-0.022642	-0.038136	-0.018908
298	7968228	8020773	0.380386	0.541226	0.383234
298	7997961	8057404	0.261214	0.268657	0.18609
298	8021002	8105191	-0.020478	-0.018779	-0.012513
298	8058668	8167004	0.060172	0.061765	0.045259
298	8105333	8210732	0.162338	0.148368	0.124224
298	8167014	8239385	0.23166	0.194175	0.161943
298	8210859	8263506	0.267315	0.314286	0.244989
298	8240041	8295723	0.010884	0.023952	0.0125
298	8264226	8326517	0.228117	0.310469	0.217172
298	8296035	8363129	0.107143	0.122449	0.086486
298	8327249	8380137	-0.071599	-0.107914	-0.065646
298	8363417	8402429	0.264438	0.292929	0.237057
298	8380325	8419507	0.284685	0.346491	0.235821
298	8402719	8447242	0.277174	0.382022	0.235023
298	8420109	8476040	0.148816	0.204334	0.123827
298	8447780	8523155	-0.192	-0.43299	-0.169697
298	8476719	8568318	-0.097977	-0.187755	-0.087121
298	8523167	8604189	-0.311037	-0.624161	-0.274336
298	8568722	8624271	-0.328723	-0.708772	-0.26755
298	8605209	8666053	0.011917	0.023438	0.009302
298	8624624	8702254	0.112245	0.22335	0.110276
298	8666866	8742204	0.269923	0.324575	0.247642
298	8703418	8777057	0.32397	0.391846	0.229443
298	8742205	8805052	0.325758	0.386517	0.219388
298	8777921	8898841	0.416309	0.48139	0.312399
298	8805878	8949859	0.746224	0.712843	0.593037
298	8899149	8981968	0.642008	0.555429	0.476004
298	8949943	9083410	0.164875	0.214452	0.123656
298	8982149	9131160	0.251064	0.34104	0.199662
298	9083980	9213633	0.336406	0.447853	0.334862
298	9131509	9217572	0.005602	0.024096	0.011494
300	1642	107391	-0.280899	-0.3003	-0.209644
300	38833	139007	-0.228045	-0.241199	-0.170641
300	107936	173924	-0.418508	-0.513995	-0.30437
300	139716	201709	-0.08908	-0.109541	-0.07381
300	174163	229785	0.041551	0.047619	0.037129
300	202117	265774	-0.045714	-0.048632	-0.036036
300	231027	279028	-0.152397	-0.219482	-0.129832
300	267169	299430	-0.387218	-0.95814	-0.406312
300	279029	347805	-0.273256	-0.326767	-0.214449
300	299552	377554	-0.067073	-0.073171	-0.054908
300	347811	403778	0.08277	0.096647	0.07815
300	377663	465355	-0.008902	-0.009231	-0.007009
300	403840	485392	-0.11985	-0.148664	-0.1024
300	466254	531564	-0.339315	-0.497013	-0.285322
300	485998	610630	0.178306	0.205479	0.148148
300	9213681	1547	0.042254	0.333333	0.222222
300	9223443	38579	-0.248996	-0.333333	-0.226277
301	533601	938	0.322307	0.357815	0.28065
302	610676	6877	-0.217913	-0.266366	-0.161423
303	4298	5171	-0.054632	-0.077441	-0.045726
304	5186	42844	0.06577	0.149153	0.107056
304	7244	18630	0.083573	0.193333	0.116
304	28503	72134	-0.08852	-0.275862	-0.113879
304	42869	82183	-0.156805	-1.13979	-0.24424
304	73414	93312	0.071429	0.267442	0.166065
306	10813	67657	-0.195167	-0.29745	-0.143443
306	43228	97217	-0.145418	-0.308017	-0.128521
306	67709	125189	0.165517	0.258993	0.185567
306	82192	10682	0.094987	0.15	0.104046
306	93378	42889	0.051613	0.052747	0.03681
306	97241	150009	0.056051	0.082707	0.062147
306	126144	179812	-0.120207	-0.172619	-0.110687
306	151785	209607	-0.133768	-0.170833	-0.111565
306	180389	231657	-0.053131	-0.068293	-0.044234
306	209991	299455	0.126679	0.12	0.09116
306	232886	330681	0.073126	0.065789	0.052425
306	301190	375489	-0.055556	-0.093617	-0.04878
306	331052	417041	0.021944	0.067633	0.017456
306	375565	451892	-0.027638	-0.04793	-0.023355
306	419694	480662	0.125693	0.133333	0.102874
306	452422	498505	0.0621	0.07173	0.048571
306	481458	523112	0.013029	0.021898	0.013015
306	498514	553847	0.255875	0.447489	0.328859
306	523225	601384	0.252174	0.291457	0.224227
306	553862	735986	0.115282	0.125182	0.088115
306	601924	785664	-0.02331	-0.034843	-0.021786
306	736178	821589	-0.075472	-0.121673	-0.072072
306	785755	855241	-0.067885	-0.115044	-0.061466
306	822271	895190	0.219114	0.252011	0.191057
306	855527	939248	0.28442	0.276896	0.233111
306	895233	984514	0.224299	0.223881	0.178838
306	940547	1022015	0.133183	0.158177	0.113571
306	984733	1049165	0.010152	0.019231	0.010363
[truncated: 53,226 more rows]

## Sheet: NWT boreal genes
Highly introgressed windows, with fdm of over 0.2 to use the most conservative score, for test for introgression from NAL boreal (Ignace) into Northwest Territories boreal. We have only taken windows found as highly introgressed from NAL boreal when using both Peary and Grant's as the sister group. Where there were multiple overlapping windows in a row (within the same scaffold) these have beem m…
Scaffold	Start	End	Length	No. Genes	Names
142	132059	889519	757460	1	neuronal acetylcholine receptor subunit alpha-7
164	16047975	17059292	1011317	0
452	1443	1044859	1043416	5	syntrophin beta 1 (SNTB1); uncharacterised locus; MDM2 binding protein (MTBP); DEP domain containing MTOR interacting protein (DEPTOR); ectonucleotide pyrophosphatase/phosphodiesterase 2 (ENPP2);
452	6607991	7685861	1077870	4	calbindin 1 (CALB1); transmembrane protein 64 (TMEM64); oxidative stress induced growth inhibitor family member 2 (OSGIN2); receptor interacting serine/threonine kinase 2 (RIPK2);
492	1263	755110	753847	1	POU class 3 homeobox 1 (POU3F1);
500	1774965	2683837	908872	2	FAST kinase domains 3 (FASTKD3); 5-methyltetrahydrofolate-homocysteine methyltransferase reductase (MTRR);
572	4816967	6216299	1399332	1	endogenous retrovirus group PABLB member 1 Env polyprotein-like
589	7046230	9564274	2518044	1	V-set and transmembrane domain containing 2A (VSTM2A);
605	7542420	9951589	2409169	5	casein kinase 1 gamma 3 (CSNK1G3); sorting nexin 2 (SNX2); zinc finger protein 474; lysyl oxidase (LOX); serum response factor binding protein 1 (SRFBP1);
605	12881892	13646849	764957	0
626	8958	431627	422669	2	4-aminobutyrate aminotransferase (ABAT); transmembrane protein 186 (TMEM186);
785	45995	159603	113608	5	sequestosome 1 (SQSTM1); olfactory receptor family 6 subfamily C member 4 (OR6C4); olfactory receptor family 2 subfamily AP member 1 (OR2AP1); olfactory receptor 10P1; olfactory receptor 6C2-like
824	6672894	7196750	523856	0
824	13244198	19720797	6476599	3	protocadherin 10 (PCDH10); poly(A) binding protein cytoplasmic 4 like (PABPC4L); jade family PHD finger 1 (JADE1)
825	6200703	7373552	1172849	5	exostosin like glycosyltransferase 3 (EXTL3); frizzled class receptor 3 (FZD3); homeobox containing 1 (HMBOX1); elongator acetyltransferase complex subunit 3 (ELP3); zinc finger protein 395 (ZNF395);
919	5653494	7888977	2235483	4	forkhead box P2 (FOXP2); G protein-coupled receptor 85 (GPR85); protein phosphatase 1 regulatory subunit 3A (PPP1R3A); base methyltransferase of 25S rRNA 2 homolog (BMT2)
919	13788125	15517957	1729832	2	kelch repeat and BTB domain containing 2 (KBTBD2); AVL9 cell migration associated (AVL9);
1010	9843746	10631295	787549	0
1123	20370438	23878932	3508494	1	dachshund family transcription factor 1 (DACH1)
1190	7314298	8246803	932505	0
1203	2458908	3602241	1143333	2	zinc finger homeobox 3 (ZFHX3) - Regulates the circadian locomotor rhythms via transcriptional activation of neuropeptidergic genes which are essential for intercellular synchrony and rhythm amplitude in the suprachiasmatic nucleus (SCN) of the brain (By similarity); polyamine modulated factor 1 binding protein 1 (PMFBP1)
1250	2334443	3687707	1353264	2	DENN domain containing 5B (DENND5B); importin 8 (IPO8)
1502	6930	1174882	1167952	5	insulin like growth factor 2 mRNA binding protein 3 (IGF2BP3); family with sequence similarity 126 member A (FAM126A); uncharacterised locus; nucleoporin like 2 (NUPL2); coiled-coil domain containing 126 (CCDC126); t
1511	8995014	10222012	1226998	1	coiled-coil serine rich protein 1 (CCSER1)
1529	4990125	6195514	1205389	0
1623	658	1046284	1045626	4	ankyrin repeat domain 34C (ANKRD34C); integral NOTCH2 associated receptor 1 (MINAR1); KIAA1024 ortholog (KIAA1024); Ras protein specific guanine nucleotide releasing factor 1 (RASGRF1)
1870	1730063	2691041	960978	5	zinc finger FYVE-type containing 27 (ZFYVE27); lysyl oxidase like 4 (LOXL4); heparanase 2 (inactive) (HPSE2); golgin A7 family member B (GOLGA7B); R3H domain and coiled-coil containing 1 like (R3HCC1L);
1870	5740729	6996922	1256193	6	uncharacterised locus; phosphodiesterase 6C (PDE6C); insulin degrading enzyme (IDE); membrane associated ring-CH-type finger 5 (MARCH5); protein FRA10AC1; leucine rich glioma inactivated 1 (LGI1)
1991	1766888	2365011	598123	2	retinoic acid early transcript 1E; potassium calcium-activated channel subfamily U member 1 (KCNU1)
2010	90738	726508	635770	6	store-operated calcium entry regulator STIMATE; uncharacterised locus; polybromo 1 (PBRM1); Scm-like with four mbt domains 1 (SFMBT1); RFT1 homolog (RFT1); nischarin (NISCH)
2010	25410547	26488946	1078399	0
2060	1475608	1926807	451199	0
2246	21219898	21862224	642326	3	heterogeneous nuclear ribonucleoprotein U (HNRNPU); adenylosuccinate synthase (ADSS); desumoylating isopeptidase 2 (DESI2);
2366	4133607	4803748	670141	1	centromere protein F, 350/400kDa (CENPF)
2658	24296850	25577955	1281105	1	family with sequence similarity 98 member A (FAM98A)
2843	6799136	7476493	677357	1	uncharacterised locus
2882	1217302	2500836	1283534	2	ganglioside induced differentiation associated protein 2 (GDAP2); T-box 15 (TBX15)
2904	15105554	15686554	581000	5	G protein-coupled receptor 68 (GPR68); protein phosphatase 4 regulatory subunit 3A (PPP4R3A); coiled-coil domain containing 88C (CCDC88C); SMEK homolog 1, suppressor of mek1 (Dictyostelium) (SMEK1); translation initiation factor IF-2-like
3007	3047316	4032542	985226	3	regulator of G protein signaling 4 (RGS4); discoidin domain receptor tyrosine kinase 2 (DDR2); U2AF homology motif kinase 1 (UHMK1)
3038	5674155	6878748	1204593	1	transducin beta like 1 X-linked receptor 1 (TBL1XR1)
3054	19178326	20326610	1148284	4	ubiquitin like modifier activating enzyme 6 (UBA6); signal transducing adaptor family member 1 (STAP1); transmembrane protease serine 11G-like; RNA binding motif protein X-linked (RBMX);
3160	13091702	14987420	1895718	4	LMBR1 domain containing 2 (LMBRD2); prolactin receptor (PRLR); NAD kinase 2, mitochondrial (NADK2); retinoic acid induced 14 (RAI14);
3419	19934954	22400749	2465795	4	activin A receptor type 2A (ACVR2A); methyl-CpG binding domain protein 5 (MBD5); kinesin family member 5C (KIF5C); enhancer of polycomb homolog 2 (EPC2)
3444	2097278	3768427	1671149	5	solute carrier organic anion transporter family, member 5A1 (SLCO5A1); nuclear receptor coactivator 2 (NCOA2); sulfatase 1 (SULF1); EYA transcriptional coactivator and phosphatase 1 (EYA1); translocation associated membrane protein 1 (TRAM1)
3546	206671	1786210	1579539	4	integrin subunit beta 3 (ITGB3); tousled like kinase 2 (TLK2); signal peptide peptidase like 2C (SPPL2C); KAT8 regulatory NSL complex subunit 1 (KANSL1)
3607	10714324	11582838	868514	2	regulatory factor X3 (RFX3); potassium voltage-gated channel modifier subfamily V member 2 (KCNV2)
3721	6814403	7861412	1047009	1	potassium voltage-gated channel subfamily A member 4 (KCNA4)
3936	9724233	10905516	1181283	0
4003	7883992	9283364	1399372	2	receptor tyrosine kinase like orphan receptor 1 (ROR1); forkhead box D3 (FOXD3)

## Sheet: ColumbiaNorth all windows Grant
Full results for test for introgression from NAL boreal (Ignace) into Northern Mountain Columbia North in 1000 SNP windows incremented by 250 SNPs when using Grant's caribou as the sister group. Results here show overlapping windows along the genome with their introgression scores (D, fd and fdm).
Scaffold	Window Start	Window End	D	f_d	f_dM
23	31540	1011087	0.199398	0.218197	0.163656
23	87789	257253	-0.057333	-0.069734	-0.046747
23	197380	670110	0.072505	0.080534	0.057739
23	245981	387636	-0.034233	-0.041914	-0.028129
23	257506	1203395	0.264992	0.28037	0.216425
29	388254	34585	0.228358	0.256142	0.193152
34	670111	248418	0.142233	0.185075	0.13509
39	34628	946793	0.147933	0.171634	0.138921
39	1011421	252624	0.063064	0.097924	0.0696
39	1203633	744787	0.039686	0.055457	0.040955
41	248450	10661	0.106186	0.127722	0.096123
43	10899	982953	0.096482	0.106171	0.078422
43	236525	1304122	0.124128	0.132011	0.099006
43	254137	235357	0.087503	0.099461	0.071727
43	432659	1489629	0.089968	0.093997	0.068746
43	678908	1635632	0.087459	0.100531	0.072236
43	746975	432339	0.123751	0.157259	0.112463
43	946864	676480	0.052105	0.063924	0.044316
43	990578	1790009	0.009584	0.012583	0.008339
43	1313327	1965663	-0.055005	-0.082012	-0.05115
43	1489755	2102892	-0.129423	-0.207191	-0.12205
43	1636157	2223412	-0.116613	-0.186047	-0.106636
43	1790573	2359115	-0.152982	-0.247085	-0.137033
43	1967496	2476086	-0.122416	-0.185117	-0.106791
43	2102957	2574201	-0.049042	-0.070445	-0.042424
44	2223483	1003	-0.044388	-0.060761	-0.038792
64	2359694	15209	-0.008483	-0.012188	-0.007756
64	2476321	156079	-0.01211	-0.018366	-0.011236
67	1202	133149	-0.031418	-0.048409	-0.029391
67	15364	279137	0.046451	0.055161	0.039035
67	27723	603265	-0.059204	-0.062399	-0.045696
67	156523	435433	-0.020915	-0.023194	-0.016879
67	2574226	27643	0.02012	0.028189	0.018364
72	134139	44150	-0.05	-0.05234	-0.038122
72	279333	358163	-0.137792	-0.163917	-0.108877
78	44591	261691	-0.09069	-0.183637	-0.10277
78	125108	583970	0.00843	0.013173	0.008905
78	167144	728100	0.048067	0.064203	0.044431
78	262420	930887	0.012367	0.015137	0.010685
78	358284	429519	-0.038333	-0.076195	-0.044738
78	429622	1086962	0.05081	0.058797	0.043607
78	435486	125102	-0.121884	-0.160693	-0.100861
78	584675	1271276	0.080932	0.094301	0.070463
78	603357	167127	-0.126647	-0.228921	-0.129009
78	728107	1473287	-0.004394	-0.004997	-0.00364
78	931490	1665964	-0.02523	-0.030497	-0.021329
78	1087120	1841005	-0.064193	-0.081831	-0.054706
78	1272495	2078511	-0.078964	-0.100105	-0.067184
78	1473608	2189465	-0.038671	-0.055976	-0.035141
78	1666017	2384042	-0.037288	-0.056433	-0.033769
78	1843212	2547854	-0.093039	-0.147372	-0.084367
78	2078518	2744962	-0.108078	-0.189557	-0.101146
78	2189588	2908277	-0.037272	-0.048592	-0.031145
78	2384419	3050839	-0.018598	-0.022925	-0.015701
78	2547946	3221461	0.072739	0.083501	0.060195
78	2744998	3350983	0.097808	0.109953	0.08085
84	2908876	18208	0.018441	0.026291	0.01727
86	3050851	127891	-0.008923	-0.014539	-0.008865
88	3221787	131452	-0.045643	-0.095191	-0.055285
88	3351020	208080	-0.066011	-0.196629	-0.103682
91	18437	25998	-0.033849	-0.111588	-0.064481
93	128197	226466	-0.029665	-0.063558	-0.043145
93	131462	462073	-0.018556	-0.031105	-0.020362
93	208081	602313	-0.034126	-0.050813	-0.032369
104	15762	865584	-0.067565	-0.098115	-0.060606
104	26034	15336	-0.023961	-0.032642	-0.020787
104	226492	353697	-0.010199	-0.013891	-0.008822
104	462648	614638	-0.038132	-0.053512	-0.033594
104	602408	721848	-0.046436	-0.063379	-0.041249
107	354423	25513	-0.073819	-0.114027	-0.068648
107	615855	201616	0.025518	0.033287	0.022251
110	721894	244430	0.046107	0.057064	0.038832
117	866914	966	0.085971	0.096042	0.071362
123	25544	38058	0.117284	0.128959	0.09831
130	201703	107154	0.029968	0.039349	0.02829
133	246109	48762	0.039847	0.055788	0.038704
141	2095	78819	-0.039322	-0.060265	-0.038972
142	38061	111796	-0.047594	-0.071902	-0.046389
142	49071	396403	0.028208	0.035681	0.024135
142	78952	568081	0.025236	0.032161	0.021218
142	107224	247706	-0.077789	-0.114492	-0.070494
142	112215	759716	0.030348	0.038173	0.025629
142	249409	891846	0.06388	0.071736	0.053147
142	396477	1178213	-0.062678	-0.08209	-0.057235
142	569920	1377948	-0.02205	-0.029532	-0.021744
142	759795	1490779	-0.005785	-0.008448	-0.006083
142	892208	1836823	-0.124485	-0.21168	-0.128743
142	1181638	2009430	-0.218724	-0.330654	-0.198037
142	1378524	2165527	-0.206007	-0.296538	-0.173414
142	1491869	2350907	-0.254974	-0.359352	-0.206051
142	1839881	2680414	-0.119675	-0.161649	-0.099371
152	200263	1944433	-0.113382	-0.154265	-0.092534
152	538094	2259893	-0.102224	-0.144908	-0.084999
152	1066289	2747134	-0.050917	-0.06893	-0.043632
152	1606066	2895834	-0.057534	-0.082815	-0.05136
152	1945089	3180151	0.080046	0.0979	0.069175
152	2011794	198013	0.024626	0.033509	0.022289
152	2165855	536540	0.007882	0.010234	0.006979
152	2260816	3512493	0.084815	0.098537	0.072107
152	2351031	1065829	0.00244	0.003143	0.002068
152	2680504	1601724	-0.034377	-0.043765	-0.028476
152	2747342	3812185	0.106272	0.113718	0.085464
152	2896041	4078781	0.074213	0.075679	0.057261
152	3183764	4305142	0.080933	0.082065	0.061746
152	3515799	4487352	0.139083	0.129418	0.102699
152	3813281	4774278	0.034583	0.035021	0.026275
152	4078857	5043331	0.148479	0.14507	0.113286
152	4305186	5230828	0.062306	0.063306	0.047716
152	4487428	5439577	-0.059629	-0.068412	-0.046455
152	4774946	5613692	0.047379	0.051026	0.036227
152	5044347	5850954	-0.00161	-0.001787	-0.001231
152	5230919	6156964	0.018109	0.02019	0.013894
152	5439852	6432274	0.036983	0.0395	0.028172
152	5614180	6702412	-0.039921	-0.04376	-0.030511
153	5851045	208625	-0.049314	-0.053845	-0.037567
155	208451	838241	-0.031154	-0.044444	-0.028989
155	208775	700444	-0.068096	-0.091543	-0.058764
155	411137	970368	0.05057	0.067367	0.046748
155	582025	1041819	0.004953	0.006941	0.004419
155	700546	1137144	0.023232	0.032456	0.021076
155	839020	1243150	-0.023524	-0.033904	-0.021022
155	970462	1385290	-0.089747	-0.152178	-0.083386
155	1041991	1520273	-0.044652	-0.071703	-0.042992
155	1137853	1657456	-0.011706	-0.017924	-0.010979
155	1243289	1786013	-0.00062	-0.00094	-0.000554
155	1385346	1890308	-0.018086	-0.026675	-0.016354
155	6157161	207319	-0.08372	-0.094252	-0.065332
155	6432813	411015	-0.06503	-0.077521	-0.051969
155	6703905	581991	-0.036504	-0.045522	-0.030231
158	1520302	10152	-0.005559	-0.008376	-0.005025
164	10790	660305	-0.14255	-0.238391	-0.12582
164	90745	851421	-0.080996	-0.124173	-0.068667
164	258682	1021901	-0.161954	-0.251227	-0.131387
164	392158	1201954	-0.128596	-0.183775	-0.099366
164	660887	1364769	0.00378	0.004704	0.002911
164	851948	1519501	-0.075013	-0.096335	-0.058189
164	1022309	1692075	-0.011616	-0.014338	-0.009165
164	1202188	1870542	-0.000624	-0.00074	-0.000497
164	1365145	2037940	-0.07589	-0.094508	-0.061785
164	1520365	2278092	-0.071838	-0.101857	-0.064057
164	1658001	90584	-0.070983	-0.110618	-0.062968
164	1692736	2446283	-0.11692	-0.165861	-0.102588
164	1791723	258663	0.004503	0.006626	0.00409
164	1870723	2633122	-0.108896	-0.161905	-0.098459
164	1890452	391838	0.014445	0.020667	0.012813
164	2038395	2867939	0.035561	0.045394	0.030954
164	2278128	3018554	0.002651	0.003301	0.00216
164	2447988	3163352	0.042971	0.055578	0.036017
164	2633157	3290344	0.051803	0.069573	0.044844
164	2867948	3485362	-0.034727	-0.046875	-0.028243
164	3018796	3624160	0.093321	0.112345	0.077432
164	3163542	3803094	0.056229	0.066418	0.045242
164	3290345	3928771	0.043389	0.051579	0.034114
164	3485369	4069338	0.029608	0.037865	0.024418
164	3626722	4208227	-0.08013	-0.115588	-0.068205
164	3803836	4349621	-0.002039	-0.002942	-0.001791
164	3928899	4471481	-0.039271	-0.058949	-0.035778
164	4069417	4648905	-0.025416	-0.039143	-0.024893
164	4211380	4801443	0.03592	0.051212	0.03525
164	4349652	4992282	0.020816	0.028584	0.020606
164	4471965	5178093	0.001179	0.001566	0.001144
164	4649378	5324789	0.041151	0.050516	0.037392
164	4801915	5494889	0.033023	0.040875	0.02959
164	4995120	5665742	-0.04391	-0.058232	-0.038749
164	5178586	5824480	-0.01064	-0.014259	-0.009489
164	5324886	5988002	0.035139	0.046743	0.032601
164	5494914	6188107	0.093895	0.118202	0.086174
164	5665961	6315851	0.105723	0.134258	0.096079
164	5824558	6462421	0.132979	0.172928	0.122517
164	5988068	6619553	0.073795	0.107188	0.068621
164	6188660	6800057	0.051817	0.074775	0.046333
164	6316191	6987546	0.048056	0.067853	0.043303
164	6462546	7128594	0.011972	0.017638	0.010781
164	6619734	7351531	0.080603	0.110032	0.072502
164	6800080	7628129	0.073341	0.109286	0.069325
164	6989759	7764018	0.081797	0.122922	0.078985
164	7129024	7949058	0.019169	0.030718	0.01832
164	7351646	8146889	-0.007356	-0.011037	-0.006769
164	7628569	8272219	0.039471	0.057976	0.036464
164	7767829	8458889	0.042003	0.056637	0.037133
164	7949641	8609885	0.07095	0.086052	0.062144
164	8146943	8776864	0.007631	0.009885	0.006842
164	8274969	9018937	-0.06944	-0.094021	-0.063684
164	8460124	9226519	-0.066962	-0.091718	-0.062169
164	8611027	9442798	-0.07897	-0.107692	-0.070076
164	8777126	9606294	-0.035839	-0.048491	-0.031604
164	9020169	9748992	-0.034161	-0.047318	-0.029163
164	9228280	9879614	-0.05732	-0.085825	-0.048517
164	9442985	10024152	-0.041974	-0.06409	-0.03611
164	9606541	10158756	0.021983	0.032456	0.018996
164	9751420	10290344	0.032123	0.044069	0.027356
164	9879844	10452022	0.019992	0.02797	0.017681
164	10025199	10611266	0.009172	0.012182	0.008071
164	10158840	10741338	-0.115975	-0.165306	-0.101677
164	10291559	10853389	-0.088434	-0.123782	-0.079653
164	10452955	10979146	-0.017699	-0.022814	-0.014935
164	10611269	11103701	-0.01578	-0.022489	-0.013748
164	10741436	11265829	-0.022666	-0.035892	-0.019627
164	10853886	11465726	0.030349	0.043762	0.024833
164	10979723	11606263	0.023716	0.034277	0.020226
164	11103841	11758751	0.028917	0.041706	0.024315
164	11266017	11906364	0.109168	0.133229	0.088383
164	11465991	12077055	0.012977	0.016331	0.010547
164	11607492	12269953	-0.034719	-0.04333	-0.027318
164	11759208	12479459	-0.0097	-0.011025	-0.00737
164	11906395	12685292	-0.018555	-0.020711	-0.01416
164	12077658	12841682	0.005779	0.006122	0.004319
164	12270179	13004802	0.018318	0.019815	0.013833
164	12479548	13123349	0.036644	0.040482	0.028187
164	12685349	13270948	-0.020743	-0.025544	-0.016575
164	12843126	13403306	-0.066225	-0.093255	-0.056625
164	13004913	13581587	-0.021778	-0.02704	-0.018303
164	13123543	13688883	-0.077799	-0.098042	-0.06431
164	13270970	13831813	-0.014963	-0.01753	-0.012212
164	13403426	13973931	-0.008996	-0.010599	-0.007294
164	13581949	14174081	-0.037194	-0.049496	-0.032041
164	13689314	14307407	0.105365	0.135998	0.098196
164	13832388	14445223	0.081004	0.108002	0.075132
164	13974585	14572581	0.058376	0.08082	0.054018
164	14174924	14738625	0.025003	0.03667	0.022986
164	14307656	14920911	-0.094797	-0.152902	-0.084024
164	14445233	15173816	-0.080462	-0.111197	-0.067738
164	14572980	15348763	-0.02384	-0.030603	-0.0199
164	14738719	15507944	-0.059354	-0.070842	-0.0466
164	14921028	15679122	-0.022076	-0.024313	-0.016811
164	15174344	15856204	0.019284	0.021145	0.014815
164	15349272	16036703	0.056442	0.055772	0.041495
164	15512096	16198640	0.114248	0.106757	0.083604
164	15679632	16345597	0.09606	0.087969	0.070167
164	15856467	16489893	0.063542	0.057774	0.045987
164	16037194	16628112	0.045861	0.041894	0.033092
164	16198855	16788466	0.028055	0.0263	0.020723
164	16347374	16942536	0.074758	0.071195	0.056448
164	16490759	17125137	0.107297	0.101225	0.081056
164	16628604	17348909	0.183597	0.176809	0.142106
164	16788846	17514035	0.229795	0.226509	0.179723
164	16942550	17643532	0.175665	0.182573	0.137294
164	17125499	17834462	0.16754	0.174472	0.130903
164	17349177	18073447	0.037089	0.038949	0.02832
164	17516257	18285858	0.007093	0.007335	0.005333
164	17644954	18808450	0.041353	0.043291	0.031948
164	17834497	19082223	0.071847	0.07516	0.055533
164	18074141	19272132	0.077376	0.086938	0.061323
164	18286797	19416761	0.066803	0.081237	0.054024
164	18808762	19553900	0.07488	0.089072	0.05888
164	19082524	19728837	-0.001716	-0.002412	-0.001429
164	19272155	19873813	0.073555	0.107434	0.065179
164	19417630	20038338	0.085275	0.123811	0.076464
164	19555068	20183818	0.056679	0.088215	0.052801
164	19728907	20354084	-0.035349	-0.053712	-0.03163
164	19875632	20527408	-0.089595	-0.119876	-0.073886
164	20038420	20722563	-0.133837	-0.154005	-0.101911
164	20184134	20875190	-0.111443	-0.11444	-0.079985
164	20354120	20995466	-0.021509	-0.020917	-0.01505
164	20527447	21140847	0.025307	0.024691	0.017783
164	20723751	21255970	0.09138	0.097464	0.069247
164	20875224	21379483	0.076855	0.091197	0.0624
164	20996013	21503847	0.067507	0.07958	0.056001
164	21140974	21592478	-0.02189	-0.03024	-0.019571
164	21256150	21690497	-0.02957	-0.04185	-0.02688
164	21382440	21791634	-0.031796	-0.043877	-0.02826
164	21503865	21885914	-0.075599	-0.119738	-0.069289
164	21592485	22000202	-0.065129	-0.09616	-0.057033
164	21690914	22069323	-0.125412	-0.18872	-0.108731
164	21791667	22168943	-0.110048	-0.168498	-0.096927
164	21886780	22271017	-0.135176	-0.192427	-0.117318
164	22000275	22406682	-0.087351	-0.11753	-0.076074
164	22069395	22559507	-0.02506	-0.030209	-0.020243
164	22170390	22756523	-0.039567	-0.045717	-0.03099
164	22274098	23014172	0.044764	0.048014	0.034637
164	22406895	23260873	-0.017243	-0.017807	-0.012786
164	22559724	23460232	-0.065303	-0.067518	-0.048813
164	22757199	23687544	-0.086117	-0.084869	-0.062099
164	23014776	23958248	-0.126617	-0.119269	-0.087372
170	23261835	35700	-0.11242	-0.111631	-0.081922
179	23460426	62059	-0.079381	-0.081224	-0.060998
187	23687574	27680	-0.029412	-0.031202	-0.02391
188	28791	738949	-0.06773	-0.075122	-0.056993
188	39403	269406	0.012077	0.015227	0.011521
188	62069	503352	0.000342	0.000389	0.000301
188	86063	944428	-0.054529	-0.051376	-0.039372
188	269836	1149231	-0.034255	-0.031233	-0.024153
188	503397	1382681	-0.042221	-0.039655	-0.030072
188	741899	1605790	0.025378	0.023938	0.018389
188	945724	1869709	0.021065	0.020006	0.015409
188	1149298	2040975	0.02779	0.028004	0.021262
188	1382925	2237970	0.048321	0.049548	0.037669
188	1607532	2397929	0.036024	0.037827	0.02849
188	1870004	2549096	0.026446	0.031532	0.022855
188	23958731	85914	0.003177	0.004404	0.003296
197	2041269	24100	0.008857	0.011369	0.008214
197	2238129	186762	0.033235	0.043219	0.031289
197	2397953	376086	0.011055	0.014602	0.010324
206	2549151	33387	0.028798	0.03516	0.02587
207	25674	326101	0.047567	0.059743	0.041845
207	34038	1055273	0.003319	0.005019	0.003145
207	187084	576266	-0.014588	-0.02004	-0.013018
207	327936	1189169	-0.039979	-0.063221	-0.038278
207	376439	850027	0.035136	0.046811	0.031488
207	576345	1312162	-0.022312	-0.032688	-0.020866
207	850497	1476990	-0.05823	-0.091349	-0.055765
207	1055723	1678091	-0.032374	-0.045376	-0.029031
207	1190838	1788474	0.042025	0.054776	0.037402
207	1312252	1971417	0.028442	0.03666	0.024784
207	1478363	2157998	-0.001468	-0.001977	-0.00128
207	1678160	2401924	0.14529	0.168266	0.123012
207	1790149	2596292	0.175377	0.194184	0.14541
207	1972667	2814881	0.159289	0.186664	0.137402
207	2159694	3215071	0.238703	0.246162	0.19488
207	2405043	4095992	0.035286	0.042241	0.029209
215	2596437	59656	-0.073984	-0.094584	-0.060516
215	2815149	207500	-0.03039	-0.041461	-0.026617
216	59662	187444	0.008822	0.048426	0.028517
216	3215568	49791	-0.105043	-0.207989	-0.11716
216	4096486	119164	-0.022688	-0.06315	-0.036078
217	207506	5254	-0.00943	-0.073286	-0.048099
221	5292	1035161	-0.017522	-0.025145	-0.015916
221	49814	359385	0.010264	0.041002	0.024615
221	119187	608822	-0.023616	-0.054111	-0.032528
221	188014	817108	-0.009538	-0.016473	-0.010074
221	359414	1283906	0.038295	0.047038	0.032092
237	609442	14933	0.017004	0.020074	0.013834
237	817109	213790	0.001521	0.001717	0.001212
240	1037063	276422	0.066691	0.072135	0.051727
246	14959	402376	0.053277	0.066549	0.047743
246	1284876	20904	0.015214	0.018963	0.013239
251	22533	346878	-0.03421	-0.04954	-0.029215
251	40790	545182	-0.082465	-0.140063	-0.073316
251	214058	39145	0.051633	0.068939	0.047787
251	228023	652620	-0.029194	-0.046771	-0.027397
251	277310	227953	-0.066606	-0.104715	-0.061556
251	346927	785741	-0.091979	-0.159095	-0.089388
251	403463	459317	-0.030318	-0.045475	-0.025619
251	460629	939762	-0.099868	-0.182037	-0.101035
251	545220	1102530	-0.066637	-0.116445	-0.068465
251	652957	1113412	-0.074374	-0.156471	-0.086992
251	787237	1185188	-0.050116	-0.106466	-0.063389
251	939899	1421016	0.02421	0.034711	0.025354
251	1102638	1615662	0.070637	0.082664	0.062712
251	1113414	1743082	0.102446	0.108711	0.081957
252	1185716	14026	0.150369	0.144139	0.107994
252	1422227	200516	0.076596	0.08249	0.056467
254	1616236	79151	0.012656	0.01488	0.009633
257	1743672	99033	0.017794	0.020977	0.013847
265	14316	9211	-0.045615	-0.063007	-0.039232
270	200698	215238	-0.024214	-0.03067	-0.020479
272	10012	707248	0.051354	0.062188	0.044236
272	81126	160116	0.019777	0.025774	0.017597
272	99791	318691	-0.007401	-0.009831	-0.006607
273	215969	127983	0.045114	0.061671	0.041525
274	160271	44556	0.103904	0.125312	0.09024
274	318959	157918	0.07681	0.104497	0.073947
274	708521	232223	0.024194	0.042899	0.029565
275	44564	329529	-0.043408	-0.074773	-0.051448
275	129289	107038	0.033333	0.058526	0.041554
281	157928	71297	0.018562	0.024466	0.017829
293	107396	25251	0.061687	0.079409	0.059351
293	232339	5456	0.044496	0.052411	0.03864
298	5479	315962	0.061848	0.120261	0.067801
298	25256	440107	0.07939	0.124821	0.07105
298	71330	213654	0.096323	0.181733	0.112737
298	91204	591102	0.112924	0.165169	0.096698
298	213801	781396	0.069638	0.098067	0.059605
298	315968	963757	0.044727	0.061604	0.037534
298	331672	89943	0.071058	0.115248	0.07699
298	440131	1109664	0.020609	0.028382	0.017362
298	593776	1384175	-0.059448	-0.091838	-0.052789
298	783174	1585684	-0.099639	-0.172153	-0.09298
298	963763	1682982	-0.109206	-0.183304	-0.100575
298	1109779	1869301	-0.12291	-0.204443	-0.116079
298	1384751	2180155	-0.101645	-0.168872	-0.103235
298	1586003	2447784	-0.141449	-0.253937	-0.15135
298	1683193	2701605	-0.171396	-0.345775	-0.1916
298	1869328	2926797	-0.255314	-0.585128	-0.280069
298	2183738	3214059	-0.204784	-0.320323	-0.182839
298	2449110	3496048	-0.146553	-0.191136	-0.119471
298	2702027	3915274	-0.089086	-0.099643	-0.068871
298	2926924	4254350	0.039085	0.03539	0.027568
298	3214459	4550879	0.123859	0.111443	0.090337
298	3496169	4766298	0.153402	0.127297	0.10672
298	3916099	5018751	0.161076	0.136466	0.11436
298	4254712	5369310	0.114791	0.105217	0.085264
298	4551282	5560468	-0.001934	-0.001926	-0.001461
298	4766949	5832460	-0.084458	-0.097902	-0.068645
298	5018810	6112930	-0.067418	-0.07434	-0.053937
298	5371405	6469551	-0.14147	-0.165088	-0.11404
298	5560843	6858158	-0.140931	-0.15415	-0.108673
298	5838943	7154390	-0.056622	-0.058238	-0.043145
298	6112957	7408590	-0.05073	-0.050436	-0.037719
298	6476944	7665194	0.047373	0.043736	0.034749
298	6860155	7925843	0.133483	0.120527	0.099581
298	7154410	8077357	0.13496	0.121504	0.098602
298	7408835	8285521	0.086997	0.086079	0.064404
298	7668357	8425492	-0.042062	-0.052146	-0.032734
298	7926251	8604158	-0.123292	-0.175762	-0.099211
298	8078171	8790661	-0.199247	-0.33717	-0.167282
298	8285883	9083980	-0.131001	-0.225694	-0.119665
300	8426031	30658	0.029885	0.042055	0.027944
300	8604189	212071	-0.017472	-0.021668	-0.015168
300	8791200	374177	0.030568	0.033337	0.026177
300	9086670	610678	-0.037743	-0.040392	-0.031286
304	30847	42660	-0.060286	-0.067599	-0.051686
306	35438	883722	0.070626	0.088259	0.057657
306	42666	581240	0.022262	0.030243	0.019658
306	212304	34337	-0.035648	-0.04602	-0.034466
306	374318	200274	-0.018721	-0.025356	-0.01774
306	611634	441296	0.031023	0.042247	0.028997
308	200888	201	0.073082	0.095238	0.060933
311	442223	71903	0.084382	0.10382	0.070396
311	581433	348819	0.139353	0.164063	0.116057
319	1064	360622	0.182988	0.207334	0.157857
319	72130	569307	0.155057	0.188856	0.135687
319	162559	915295	0.045979	0.064173	0.039996
319	348937	721627	0.090644	0.115584	0.077769
319	361648	1146002	0.004591	0.006425	0.00387
319	569765	1321292	0.045751	0.065385	0.039387
319	725641	1507077	0.014906	0.021701	0.013172
319	883979	159880	0.136531	0.156527	0.114462
319	915380	1670689	0.011137	0.016908	0.009765
319	1146126	1856915	0.022415	0.030991	0.018981
319	1325257	2164961	0.01713	0.023902	0.014574
319	1507470	2398689	0.268028	0.305189	0.222342
319	1670702	2557585	0.244648	0.267616	0.195729
319	1857983	2739036	0.194018	0.231632	0.162128
319	2165019	2892442	0.14507	0.177224	0.114797
319	2399018	3074706	-0.14883	-0.224862	-0.119229
319	2558865	3314387	-0.092215	-0.128746	-0.075564
319	2739046	3578021	0.010334	0.012845	0.008295
319	2893099	3817511	0.071447	0.083899	0.059473
319	3075128	4052814	0.099324	0.114709	0.080834
319	3314484	4297447	0.110547	0.135383	0.093128
319	3578762	4529785	0.026761	0.034963	0.02274
319	3818432	4669212	-0.052214	-0.06825	-0.042204
319	4052837	4928457	-0.029415	-0.036441	-0.024024
319	4297495	5128954	-0.020591	-0.02497	-0.01637
319	4530495	5267981	-0.023381	-0.02972	-0.0187
319	4669299	5459829	-0.004349	-0.005643	-0.003583
319	4928597	5592150	0.035332	0.047336	0.029756
319	5129342	5734101	0.048475	0.062056	0.041043
319	5273367	5942361	0.097692	0.129005	0.087265
319	5459834	6090025	0.11465	0.154473	0.102047
319	5593585	6210966	0.060887	0.088689	0.055416
319	5734405	6335388	0.045073	0.058918	0.038519
319	5943553	6451766	-0.060455	-0.077833	-0.048559
319	6090100	6594353	-0.095827	-0.120877	-0.07689
319	6211083	6807795	-0.143854	-0.183138	-0.113172
319	6337184	6960726	-0.162683	-0.236022	-0.134632
319	6452449	7150890	-0.115104	-0.154523	-0.095727
319	6594795	7318085	-0.087649	-0.121542	-0.074974
319	6808872	7453126	0.01032	0.012965	0.008676
319	6961513	7597241	-0.030153	-0.039372	-0.025203
319	7153346	7763317	-0.02798	-0.038704	-0.023911
319	7318106	7979369	-0.009349	-0.01334	-0.008058
319	7453208	8209149	-0.008735	-0.012613	-0.007731
319	7598720	8372698	0.002654	0.003619	0.002344
319	7763387	8504391	0.05325	0.071565	0.048497
319	7979716	8686412	0.038254	0.050577	0.034651
319	8209668	8915966	0.008567	0.01263	0.007836
319	8373029	9124600	-0.004826	-0.006179	-0.004032
319	8505667	9296606	-0.045278	-0.05229	-0.034891
319	8686462	9487033	-0.050692	-0.054424	-0.037614
319	8918496	9626674	-0.039124	-0.040274	-0.028593
319	9124848	9788440	-0.009669	-0.010796	-0.007349
321	9296627	39621	0.019913	0.022041	0.014882
329	9487173	14548	0.019156	0.023227	0.015337
332	9627351	367710	0.008698	0.011143	0.007598
332	9789331	567532	-0.018434	-0.025707	-0.018176
338	40005	5827	-0.021043	-0.039232	-0.027211
349	5846	464128	0.019142	0.030862	0.020167
349	15778	18751	0.042056	0.088845	0.064091
349	19234	611236	-0.008976	-0.013022	-0.008312
349	139869	738509	0.003903	0.005339	0.003411
349	327147	873472	-0.009676	-0.013198	-0.008324
349	368414	138639	0.083419	0.157419	0.117008
349	464852	1014238	0.094917	0.120094	0.082803
349	567551	327017	0.123821	0.206831	0.153348
349	611995	1156609	0.06862	0.087077	0.059412
349	738632	1302577	0.034308	0.042633	0.029474
349	873890	1433016	-0.019448	-0.025785	-0.017047
349	1017451	1548605	-0.077232	-0.104465	-0.066333
349	1157440	1768099	-0.084746	-0.115057	-0.072789
349	1302619	1965092	-0.073808	-0.101306	-0.06375
349	1433524	2140713	-0.049494	-0.061048	-0.040965
349	1549198	2607635	-0.028814	-0.034974	-0.024012
349	1768160	2767469	-0.016346	-0.018894	-0.013488
349	1965674	2875691	-0.046198	-0.055643	-0.038271
349	2141737	3039494	0.00889	0.010417	0.007267
349	2607756	3150015	-0.006394	-0.007526	-0.005218
349	2767834	3286292	0.057669	0.065313	0.046289
349	2876615	3435557	0.084342	0.09345	0.068824
349	3039506	3553754	0.076822	0.092465	0.065866
349	3150268	3689491	0.078616	0.101833	0.068776
349	3288403	3818607	0.034706	0.051642	0.031673
349	3435626	3962607	0.007545	0.012439	0.007173
358	3553812	221410	0.075981	0.100549	0.067255
359	90917	624508	-0.224259	-0.365599	-0.196239
359	193080	743206	-0.179883	-0.273491	-0.15552
359	223324	421489	-0.192694	-0.331612	-0.175198
359	290642	908288	-0.123177	-0.202939	-0.114025
359	421882	1023968	-0.092921	-0.156289	-0.092119
359	624530	1131936	-0.020036	-0.034221	-0.020159
359	743799	1239037	-0.038917	-0.061074	-0.03662
359	908593	1367195	-0.032878	-0.049331	-0.030139
359	1024285	1490761	-0.073648	-0.115826	-0.0668
359	3692090	90905	0.092154	0.119029	0.083026
359	3819329	193078	0.003874	0.005376	0.003556
359	3963659	290467	-0.061147	-0.084349	-0.053938
360	34064	590382	0.013623	0.01963	0.012309
360	189607	746363	0.006173	0.008833	0.005429
360	311186	913208	0.003876	0.005179	0.003293
360	416673	1095711	0.039498	0.050268	0.034106
360	1132452	33351	-0.124398	-0.201452	-0.111122
360	1239100	189596	-0.025635	-0.041347	-0.024086
360	1367279	311165	-0.01487	-0.02308	-0.013812
360	1495512	416540	-0.016766	-0.025587	-0.015055
369	590638	76539	0.007749	0.010207	0.006826
369	746364	239786	-0.019505	-0.026744	-0.018102
369	913300	361172	-0.039901	-0.060658	-0.037897
371	1095723	61628	-0.014399	-0.021306	-0.013332
375	77681	1599	-0.000921	-0.001325	-0.000791
375	240124	206513	-0.027373	-0.037629	-0.02242
376	2064	504175	-0.11203	-0.184165	-0.101067
376	61718	321872	-0.097943	-0.147187	-0.083519
376	133357	749502	-0.061033	-0.116607	-0.061276
376	206559	640089	-0.094587	-0.1766	-0.091747
376	321881	896048	-0.020842	-0.039534	-0.020643
376	361602	132510	0.000627	0.000857	0.000523
376	504199	1076800	0.023736	0.035909	0.022242
376	640700	1308538	0.02802	0.033199	0.022894
376	749722	1560293	-0.046856	-0.053679	-0.036888
376	897224	1774512	-0.004262	-0.004271	-0.003246
376	1076808	1966860	-0.071766	-0.069682	-0.052607
377	1309146	30781	-0.093645	-0.097432	-0.071411
379	1561646	63573	-0.070595	-0.075645	-0.056697
379	1774628	178868	-0.084833	-0.112174	-0.080719
379	1967021	451307	-0.046365	-0.085437	-0.05598
382	35840	34371	-0.068983	-0.179396	-0.100364
394	34559	695635	-0.005232	-0.006764	-0.004602
394	54963	905072	-0.052935	-0.065086	-0.043637
394	63602	54285	-0.05502	-0.129958	-0.073885
394	178878	260628	-0.001701	-0.002766	-0.001754
394	261738	1118087	-0.142222	-0.183236	-0.117693
394	451392	497798	-0.029526	-0.039533	-0.026416
394	498558	1274311	-0.181118	-0.267281	-0.157552
394	701470	1426191	-0.096263	-0.130813	-0.082694
394	905854	1556544	-0.091273	-0.123483	-0.078235
394	1118589	1700247	-0.059911	-0.081255	-0.051528
394	1274884	1857877	-0.050767	-0.069502	-0.043264
394	1426359	2029148	-0.107879	-0.157807	-0.092911
399	1556565	62449	-0.086517	-0.131009	-0.077479
399	1700464	434839	-0.034513	-0.050468	-0.030381
399	1858231	673624	0.086328	0.107422	0.074203
415	2029307	13383	0.121169	0.141716	0.100416
422	12119	974498	0.1546	0.185364	0.129695
422	15066	814401	0.068244	0.087764	0.058058
422	62956	9581	0.145813	0.16693	0.119028
422	373417	1065224	0.125426	0.1732	0.116803
422	435225	372962	0.165622	0.189447	0.139003
422	644516	1128669	0.225763	0.326712	0.258128
422	674493	643945	0.061985	0.083425	0.054152
422	814913	1200477	0.159434	0.342439	0.271186
422	976383	1341016	0.040288	0.267317	0.178385
422	1065228	1425386	0.000912	0.008559	0.005587
424	1128679	47758	0.029939	0.124779	0.096232
427	48038	760223	-0.005698	-0.005099	-0.003988
427	157845	1040644	-0.031645	-0.029213	-0.022289
427	1200479	157755	0.038027	0.067454	0.053467
427	1341042	329101	0.024794	0.030237	0.023556
427	1425434	550673	0.008278	0.008109	0.006361
429	329946	25208	-0.029163	-0.026236	-0.020282
429	552425	213077	-0.019451	-0.0199	-0.01474
432	760249	844	0.039705	0.043341	0.032033
449	1042771	44786	0.04621	0.054263	0.039614
452	860	708463	-0.01802	-0.02111	-0.014537
452	25696	259652	0.072148	0.087209	0.064208
452	45383	836526	-0.004426	-0.005166	-0.003468
452	213513	541949	0.079064	0.088618	0.067015
452	259716	1171328	-0.022798	-0.030415	-0.018627
452	542046	1371316	-0.014646	-0.020167	-0.012016
452	709583	1505783	0.030479	0.039163	0.024646
452	836692	1651240	0.043653	0.053534	0.034924
452	1172326	1802203	0.087185	0.096345	0.067471
452	1371520	1910830	0.09907	0.106263	0.076246
452	1509570	2053025	0.117508	0.125279	0.091645
452	1651339	2156976	0.101116	0.113165	0.081584
452	1803455	2305174	0.077655	0.089171	0.06239
452	1913128	2479422	0.019539	0.021899	0.015293
452	2053129	2609848	-0.025048	-0.029631	-0.020108
452	2157147	2742926	-0.028583	-0.033285	-0.022808
452	2305873	2856725	-0.035972	-0.044705	-0.029115
452	2479507	2939236	-0.026827	-0.036592	-0.023026
452	2610431	3059144	-0.002482	-0.00327	-0.002086
452	2744019	3194254	0.038726	0.049733	0.032213
452	2856760	3312981	0.02635	0.033389	0.023019
452	2939331	3434274	0.020182	0.025945	0.017262
452	3059293	3562557	0.042722	0.054084	0.03714
452	3195745	3667778	-0.017533	-0.022774	-0.015069
452	3313266	3768502	-0.02046	-0.027956	-0.017324
452	3434451	3886593	0.048195	0.063204	0.041301
452	3563117	3994611	-0.015094	-0.021557	-0.013135
452	3667847	4127395	0.04914	0.064073	0.042222
452	3768788	4376096	0.038769	0.044198	0.031394
452	3886619	4507909	-0.036302	-0.043226	-0.029809
452	3994908	4586611	-0.016178	-0.01878	-0.013069
452	4127558	4737879	-0.044574	-0.053517	-0.03664
452	4376171	4885624	-0.004619	-0.005801	-0.003887
452	4509081	5021211	0.03493	0.042905	0.02969
452	4587322	5315248	0.117048	0.134154	0.099606
452	4740398	5482443	0.17028	0.183818	0.137833
452	4885934	5608900	0.087075	0.099854	0.072446
452	5021647	5767101	0.105263	0.114902	0.083558
452	5315271	5894833	0.009241	0.01095	0.007175
452	5483636	6020126	-0.007455	-0.009884	-0.006205
452	5609331	6155086	0.108367	0.129193	0.08719
452	5767289	6252093	0.115091	0.120808	0.085824
452	5894923	6378722	0.141766	0.142295	0.106007
452	6021013	6522885	0.12522	0.124285	0.092731
452	6155493	6688062	0.081707	0.088328	0.062227
452	6254484	6824958	0.103104	0.130876	0.085777
452	6379012	6971032	0.16464	0.20112	0.138162
452	6522912	7121175	0.204496	0.227408	0.16522
452	6689343	7298565	0.225024	0.237778	0.179943
452	6825020	7460022	0.180943	0.199271	0.14644
452	6977717	7634792	0.087806	0.10212	0.071248
452	7121207	7792557	0.110531	0.145064	0.09624
452	7298586	7970934	0.079342	0.107044	0.070245
452	7460877	8128864	0.122023	0.15202	0.105222
452	7635756	8259290	0.173027	0.21412	0.150223
452	7794734	8400180	0.083144	0.101155	0.069436
452	7971057	8577691	0.027885	0.034192	0.022458
452	8129015	8770755	-0.019951	-0.026238	-0.0165
452	8259528	8991144	-0.065847	-0.080854	-0.051654
452	8400991	9184920	-0.088371	-0.111567	-0.069146
452	8579283	9345364	-0.054336	-0.070506	-0.044364
452	8770877	9568937	0.010852	0.013087	0.008845
452	8992119	9697608	-0.02173	-0.030475	-0.019183
452	9185182	9862771	-0.000207	-0.000284	-0.000181
452	9348296	9997640	-0.035264	-0.05102	-0.029902
452	9569745	10166202	-0.078604	-0.129739	-0.068335
452	9697841	10431440	0.080454	0.11231	0.069239
452	9863415	10610936	0.065708	0.086716	0.055169
452	9997894	10794165	0.126355	0.156488	0.109568
452	10167828	11006493	0.103982	0.128735	0.089594
452	10431933	11317287	-0.028096	-0.037096	-0.024068
452	10611362	11450171	-0.039626	-0.060115	-0.03685
460	9392	595542	-0.041451	-0.043343	-0.033246
460	115852	818134	-0.00277	-0.002628	-0.002065
460	254997	1006953	0.008464	0.007793	0.006225
460	431416	1204112	0.059564	0.053994	0.044434
460	596089	1410897	0.010003	0.009327	0.007386
460	818138	1580861	-0.025677	-0.025301	-0.01969
460	1007927	1745933	-0.1079	-0.116707	-0.08456
460	1204322	2019949	-0.075484	-0.0797	-0.058537
460	1413158	2201560	-0.040582	-0.042732	-0.031866
460	1581138	2413908	-0.010164	-0.01018	-0.007656
460	1746641	2717397	0.05605	0.05467	0.042244
460	2021147	2917317	-0.027339	-0.028768	-0.021141
460	2202005	3086926	-0.055572	-0.059204	-0.042982
460	2414648	3329510	-0.046706	-0.05053	-0.03661
460	2717583	3452128	-0.03796	-0.039673	-0.029352
460	2917336	3619253	-0.037247	-0.037471	-0.02785
460	3087713	3967236	0.012949	0.012539	0.009518
460	3329698	4189788	-0.004528	-0.004374	-0.003297
460	3452506	4375395	-0.020506	-0.020049	-0.014956
460	3619350	4550801	0.01646	0.016119	0.012164
460	3967349	4775065	0.101871	0.096052	0.075153
460	4190892	4945485	0.126742	0.116505	0.092843
460	4376181	5150896	0.113897	0.106773	0.083645
460	4551103	5363271	0.062581	0.059498	0.046226
460	4775827	5555275	-0.005411	-0.005352	-0.004073
460	4947403	5751647	0.001834	0.001914	0.001438
460	5152583	5862840	0.02816	0.030923	0.023241
460	5363528	6009974	0.07938	0.095163	0.068071
460	5556018	6203387	0.040581	0.051099	0.035762
460	5753355	6349166	0.011955	0.015202	0.010268
460	5863438	6476479	0.005071	0.00621	0.004172
460	6011121	6666129	0.062736	0.06759	0.048859
460	6206040	6795789	0.127048	0.137903	0.098925
460	6350614	6899206	0.100977	0.110406	0.078912
460	6476564	7020905	0.12713	0.140415	0.101996
460	6666284	7149298	0.102841	0.126841	0.089119
460	6796157	7359041	0.04662	0.062491	0.040658
460	6899749	7552148	0.045591	0.063288	0.041201
460	10794292	9386	-0.067381	-0.112121	-0.066639
460	11006526	115728	-0.093105	-0.156337	-0.097672
460	11317933	254086	-0.062062	-0.090604	-0.061644
460	11451278	431411	-0.046882	-0.056408	-0.041176
463	7021341	132508	-0.012869	-0.017952	-0.011556
465	7149365	178001	-0.033726	-0.054435	-0.034321
465	7359702	347817	-0.044659	-0.076085	-0.049274
476	7556752	1840	-0.061021	-0.128505	-0.075243
484	134481	30530	-0.032808	-0.066932	-0.040969
489	178254	19981	-0.075133	-0.134322	-0.079824
492	10689	299707	-0.02988	-0.046256	-0.028138
492	25206	620654	0.015544	0.02125	0.013956
492	33371	452230	-0.049255	-0.077461	-0.046317
492	156037	751447	0.0548	0.070015	0.048763
492	300689	925812	0.056924	0.068429	0.049295
492	347881	155428	-0.037749	-0.06479	-0.038506
492	452273	1175582	0.036181	0.045229	0.031369
492	620738	1409824	-0.001552	-0.002043	-0.001359
492	751846	1717245	-0.084738	-0.11432	-0.071556
492	926150	1958047	-0.076094	-0.103413	-0.063019
494	1176983	4281	-0.026433	-0.034892	-0.022132
495	1410054	73602	-0.020472	-0.030662	-0.019318
496	4287	593896	0.028615	0.038971	0.026604
496	73643	743143	0.028552	0.035181	0.023882
496	129110	851277	-0.008093	-0.009168	-0.006234
496	338845	963625	0.07864	0.089475	0.062708
496	594704	1081691	0.089875	0.100697	0.071318
496	743642	1210156	0.120494	0.13457	0.095875
496	851730	1410187	0.173376	0.199033	0.146057
496	963749	1567398	0.046987	0.060272	0.040111
496	1082015	1734555	-0.008419	-0.010934	-0.007167
496	1210817	1895927	-0.012382	-0.014177	-0.009779
496	1417205	2078145	-0.023997	-0.02664	-0.018564
496	1567408	2340154	-0.029141	-0.029933	-0.021482
496	1718731	128965	0.016515	0.024882	0.016339
496	1735830	2519322	-0.014767	-0.014326	-0.010706
496	1896721	2874831	-0.007119	-0.007341	-0.005418
496	1958113	338118	0.055771	0.075443	0.053534
496	2079379	3154952	-0.054568	-0.056245	-0.040583
496	2343006	3406558	-0.13063	-0.129896	-0.092248
496	2520554	3604764	0.01842	0.018454	0.013431
496	2874927	3807533	-0.025601	-0.025467	-0.018248
496	3158592	4026701	-0.010695	-0.010768	-0.007688
496	3414108	4295313	0.150701	0.153869	0.116593
496	3607579	4536803	-0.046552	-0.049693	-0.034564
496	3807787	4792770	-0.010463	-0.010802	-0.007691
496	4029327	5045144	0.003598	0.003568	0.002596
496	4296024	5264896	-0.063048	-0.060399	-0.043684
496	4537256	5436102	-0.005787	-0.005331	-0.004047
496	4792772	5620929	-0.037515	-0.034713	-0.026063
496	5045334	5842599	-0.059596	-0.057468	-0.042517
496	5265021	6120339	-0.076958	-0.073944	-0.054771
496	5437044	6303675	-0.060072	-0.056588	-0.0422
496	5621400	6500282	0.033636	0.030757	0.023706
496	5842688	6824928	0.114134	0.100026	0.078958
496	6120372	7072307	0.127979	0.114293	0.089876
496	6304361	7237208	0.145628	0.129041	0.101987
496	6500460	7499491	0.097389	0.087668	0.068951
496	6825194	7812030	-0.008284	-0.00783	-0.005956
496	7072385	8135757	0.022724	0.021463	0.016659
496	7238165	8320369	-0.003937	-0.003649	-0.002849
496	7516828	8484185	-0.075755	-0.072264	-0.054913
496	7812721	8680128	-0.06124	-0.058017	-0.044464
496	8137512	8896212	-0.056835	-0.051511	-0.03972
496	8321763	9073418	0.0729	0.065417	0.052279
496	8484213	9327362	0.157614	0.139462	0.113765
496	8680301	9530861	0.185207	0.165138	0.136304
496	8900066	9740102	0.188014	0.174383	0.144068
496	9073895	9975107	0.030266	0.030538	0.023613
496	9327386	10195744	-0.056019	-0.059665	-0.044375
496	9530956	10398363	-0.071077	-0.082039	-0.058407
496	9743282	10558774	-0.114328	-0.158115	-0.101004
496	9975474	10700423	-0.061781	-0.089187	-0.05532
496	10195760	10905286	-0.019027	-0.029015	-0.017697
496	10399509	11030175	0.013523	0.019703	0.012383
496	10559788	11214336	-0.002679	-0.00355	-0.002336
496	10700637	11457570	-0.005785	-0.006858	-0.00477
496	10908786	11615238	0.009178	0.010794	0.0075
496	11030637	11769548	-0.027021	-0.031494	-0.021325
496	11214361	11927243	-0.037607	-0.04589	-0.030611
496	11457907	12074636	-0.030045	-0.041276	-0.026548
496	11615241	12241526	-0.026667	-0.036724	-0.023105
496	11770629	12404787	-0.000422	-0.000558	-0.000368
496	11929950	12512744	0.038622	0.05058	0.0335
496	12074823	12661961	0.052957	0.069834	0.046055
496	12241970	12799254	0.015686	0.022156	0.014063
496	12404922	12918812	-0.03333	-0.051207	-0.030485
496	12512874	13052322	-0.055727	-0.087043	-0.049711
496	12662136	13214548	-0.102585	-0.15884	-0.088991
496	12799685	13414330	-0.07187	-0.089552	-0.057492
496	12919204	13661505	-0.033882	-0.038525	-0.026089
496	13052354	13952568	-0.121348	-0.13624	-0.092276
496	13215052	14179175	-0.106409	-0.110378	-0.078003
496	13414359	14473443	-0.14042	-0.151642	-0.104689
500	40876	523036	-0.03486	-0.050971	-0.032114
500	132422	660910	-0.069875	-0.101084	-0.062136
500	270887	809944	-0.049842	-0.070567	-0.044192
500	381288	942839	-0.065861	-0.08477	-0.055706
500	523742	1077017	-0.041772	-0.050613	-0.033732
500	663862	1190208	-0.007028	-0.008545	-0.005772
500	810013	1299903	0.029747	0.03812	0.024796
500	944066	1422135	0.059858	0.083931	0.051199
500	1077279	1561986	-0.023311	-0.039494	-0.0216
500	1190431	1673640	-0.058133	-0.09926	-0.052621
500	1300597	1759441	-0.024765	-0.038325	-0.022061
500	1422150	1862757	-0.006662	-0.009694	-0.005959
500	1562218	1991361	0.072059	0.094346	0.063432
500	1674092	2134477	0.073463	0.090573	0.063086
500	1759653	2240508	0.07304	0.087398	0.063375
500	1864020	2375365	0.063594	0.078742	0.056383
500	1991509	2503976	0.037385	0.047348	0.032601
500	2135208	2686629	0.042384	0.059062	0.038297
500	2240692	2807458	0.000856	0.001264	0.000777
500	2375723	2909661	0.011096	0.014656	0.00956
500	2503978	3115712	-0.070502	-0.087238	-0.057929
500	2686910	3266983	-0.083318	-0.102366	-0.069402
500	2809251	3375746	-0.083862	-0.101221	-0.068386
500	2912032	3464248	-0.066475	-0.085085	-0.055658
500	3116015	3597427	0.054924	0.074785	0.048549
500	3267188	3714041	0.077457	0.107771	0.067178
500	3376298	3840377	0.110894	0.153042	0.096043
500	3466617	3975213	0.058337	0.074413	0.047446
500	3597643	4168540	0.020653	0.027869	0.016865
500	3714177	4353234	-0.028992	-0.040042	-0.023858
500	3841487	4468536	-0.033891	-0.047062	-0.028321
500	3975515	4596796	-0.04309	-0.069132	-0.038798
500	4174237	4720846	-0.054229	-0.073822	-0.045336
500	4353410	4847369	-0.036957	-0.04859	-0.030923
500	4469051	4988682	-0.040849	-0.049745	-0.032289
500	4597115	5144656	-0.047512	-0.05595	-0.036869
500	4720897	5273667	-0.042097	-0.052374	-0.033281
500	4848283	5412518	0.00098	0.001181	0.000759
500	4988887	5585148	-0.014927	-0.019248	-0.012098
500	5145023	5709898	0.028356	0.036834	0.023281
500	5273929	5846180	0.006998	0.009095	0.005741
500	5412526	6032756	-0.06226	-0.082331	-0.0508
500	5586032	6216451	-0.081508	-0.107413	-0.063792
500	5710899	6361912	-0.103844	-0.137468	-0.080846
500	5846473	6473063	-0.052692	-0.071012	-0.042261
500	6034261	6581608	0.022565	0.031141	0.018797
500	6217423	6711496	0.048092	0.064076	0.040376
500	13661554	40351	-0.098298	-0.102149	-0.07331
500	13955122	132311	0.00166	0.001704	0.00128
500	14180048	270853	-0.041881	-0.048413	-0.034178
500	14473499	380226	-0.023335	-0.030427	-0.020187
506	71746	649260	0.043562	0.059615	0.038439
506	262252	936205	0.045015	0.066285	0.040252
506	377684	1193363	0.015884	0.021707	0.013623
506	490236	1322885	0.055915	0.074016	0.04745
506	649271	1431063	-0.025083	-0.036223	-0.021988
506	936305	1570545	-0.075263	-0.111094	-0.068939
506	1193588	1744292	-0.02164	-0.03155	-0.019994
506	1322936	1914309	0.02155	0.030091	0.019836
506	1431486	2092016	0.009263	0.012667	0.008419
506	1570979	2228006	0.002319	0.003127	0.002034
506	1745010	2367748	-0.007109	-0.009016	-0.005957
506	1914612	2525489	-0.019015	-0.024225	-0.015921
506	2092572	2608101	-0.009938	-0.012983	-0.008526
506	2228790	2787073	0.079938	0.086902	0.065098
506	2368588	3006490	0.053612	0.055094	0.041883
506	2525490	3208448	0.048455	0.049043	0.038544
506	2608139	3331453	0.016819	0.014681	0.011868
506	2789062	3508159	0.013303	0.01198	0.009653
506	3008190	3697796	0.011658	0.011312	0.009137
506	3208471	3873176	-0.028602	-0.026249	-0.020722
506	3332522	4014725	-0.000909	-0.00088	-0.000686
506	3510286	4233864	-0.011791	-0.01118	-0.008668
506	3698001	4433459	0.073205	0.060473	0.048786
506	3873328	4527852	0.129511	0.115598	0.095602
506	4015139	4815448	0.211251	0.193752	0.165476
506	4233985	5119581	0.137528	0.13701	0.110742
506	6361913	71566	0.087862	0.111242	0.074482
506	6473159	261866	0.063986	0.079	0.053187
506	6582677	376740	-0.002966	-0.003885	-0.002517
506	6711499	489243	-0.029787	-0.042193	-0.026698
507	140202	686632	0.08213	0.113458	0.071263
507	308030	813097	0.016136	0.022109	0.013429
507	404691	992529	-0.019818	-0.026383	-0.01629
507	550175	1182108	-0.082344	-0.102055	-0.064142
507	686925	1423029	-0.100704	-0.117334	-0.076369
507	4433669	140163	0.083766	0.100993	0.07563
507	4529725	308021	0.07836	0.091605	0.066163
507	4817668	402384	-0.023901	-0.031158	-0.019926
507	5122005	548921	0.037167	0.054104	0.032726
508	813157	156578	-0.083372	-0.098935	-0.064572
510	993796	165695	-0.049206	-0.054251	-0.037047
512	1182801	12219	0.047262	0.050015	0.036403
512	1423091	348104	0.080321	0.096287	0.067855
520	157477	90325	0.058723	0.068681	0.049581
521	13637	440296	0.054576	0.074243	0.051151
521	90381	838197	0.030941	0.039703	0.027136
521	167315	268250	0.089033	0.113622	0.081091
521	268743	981099	-0.011128	-0.014183	-0.009346
521	348311	603331	0.021976	0.028155	0.019556
521	441148	1144896	-0.016758	-0.021037	-0.013763
521	603696	1323567	-0.024181	-0.030556	-0.019622
521	838976	1449506	0.003128	0.003875	0.002537
521	983752	1608574	-0.001254	-0.001616	-0.001038
521	1145220	1763292	-0.061394	-0.07901	-0.050021
521	1323686	1884164	-0.071546	-0.091387	-0.058414
521	1449632	2046700	-0.064516	-0.084007	-0.0533
521	1617835	2259605	0.0004	0.000482	0.000334
521	1763340	2435414	0.03998	0.046902	0.03355
521	1884259	2646994	0.052692	0.06507	0.044766
521	2046751	2892469	0.033948	0.04271	0.029061
521	2261573	3135197	0.014262	0.016099	0.011394
521	2438290	3415070	0	0	0
525	2648050	68784	0.01402	0.013751	0.010661
525	2892478	621616	0.045881	0.044789	0.034461
525	3135949	835579	0.037106	0.041983	0.030493
525	3415346	1300683	0.055314	0.074311	0.051425
537	68793	20446	0.028622	0.043937	0.027928
545	627679	98035	0.034758	0.053238	0.03521
545	837042	365815	0.00772	0.011872	0.007799
545	1300756	713555	0.046619	0.069797	0.045229
554	20512	86821	0.007405	0.009922	0.006628
554	98484	231070	0.004734	0.005417	0.003865
554	365912	418285	0.028127	0.029248	0.021622
554	715178	612116	0.01049	0.010455	0.007818
558	86948	150650	0.078445	0.075101	0.058235
558	150708	1206896	-0.117808	-0.122236	-0.085449
558	232812	480561	-0.014193	-0.014435	-0.010633
558	418501	688560	-0.036397	-0.03645	-0.02667
558	481973	1389573	0.008721	0.008693	0.006383
558	612761	971043	-0.075592	-0.076973	-0.055336
558	689453	1669048	-0.005434	-0.005605	-0.004047
558	971210	1969104	0.075227	0.073729	0.055686
558	1208454	2215001	0.026914	0.026279	0.01955
558	1390875	2504781	-0.032142	-0.031259	-0.023026
558	1669335	2718359	-0.033643	-0.031596	-0.023554
558	1970270	3081121	-0.093671	-0.091435	-0.066081
558	2220010	3494015	-0.051944	-0.050622	-0.037155
558	2505271	3801372	-0.102992	-0.104801	-0.073678
558	2718397	4053134	-0.048945	-0.049851	-0.035737
558	3086713	4330110	0.013508	0.01315	0.009733
558	3497301	4539543	0.007466	0.007407	0.005457
558	3803377	4742312	0.016037	0.015875	0.011658
558	4055912	4950081	-0.017596	-0.018817	-0.013228
558	4330680	5177229	-0.156207	-0.208662	-0.126109
558	4541271	5269850	-0.155171	-0.260491	-0.145032
558	4742974	5418730	-0.038552	-0.070908	-0.040821
562	4950403	74882	0.003012	0.005039	0.003023
567	5177485	97381	0.099555	0.131594	0.093236
567	5269877	268878	0.113235	0.13652	0.097552
568	5418750	131164	0.063592	0.07466	0.053263
570	76092	69171	0.057992	0.069235	0.050128
572	69617	550408	0.084866	0.105224	0.079096
572	97560	98572	0.060909	0.08342	0.057983
572	98950	703496	0.097676	0.111661	0.086291
572	131255	441657	0.09711	0.125859	0.091425
572	268948	285722	0.066125	0.090704	0.063089
572	286042	818998	0.080786	0.095071	0.072029
572	441835	984276	0.105023	0.12841	0.096491
572	550423	1104836	0.108548	0.140681	0.102938
572	703736	1223854	0.12713	0.172445	0.122251
572	822211	1340525	0.120849	0.154942	0.110727
572	986216	1466286	0.091046	0.12542	0.084968
572	1105004	1616220	0.028077	0.040803	0.025859
572	1223953	1749390	-0.029345	-0.044401	-0.026262
572	1340527	1860878	-0.033523	-0.049014	-0.029584
572	1466701	2004072	-0.061329	-0.094333	-0.053427
572	1616402	2159830	-0.015277	-0.023148	-0.013625
572	1749403	2332173	-0.043492	-0.06269	-0.038835
572	1862307	2466667	0.005646	0.008496	0.005272
572	2004821	2580745	0.003054	0.004193	0.002789
572	2161345	2711841	-0.021444	-0.02948	-0.018788
572	2332535	2874992	-0.029913	-0.041014	-0.025717
572	2466726	2974012	-0.072743	-0.103281	-0.062322
572	2581054	3101169	-0.121493	-0.18842	-0.106578
572	2711850	3217708	-0.033213	-0.047605	-0.030063
572	2876264	3324694	0.0507	0.071772	0.047308
572	2974093	3458378	0.087509	0.116392	0.078755
572	3101431	3685192	0.128628	0.165694	0.113556
572	3217770	3805948	0.146179	0.188902	0.124455
572	3324740	3955685	0.189038	0.24892	0.166892
572	3458592	4112447	0.005897	0.008233	0.005107
572	3685359	4343801	0.129614	0.149628	0.10592
572	3806017	4679653	0.092779	0.098462	0.07264
572	3955800	4915652	-0.012652	-0.013146	-0.0093
572	4112474	5092420	0.039129	0.037616	0.027707
572	4343969	5266892	-0.035967	-0.034474	-0.025119
572	4679998	5454558	-0.100546	-0.098754	-0.069861
572	4915916	5614704	-0.158218	-0.151744	-0.107553
572	5093031	5800401	-0.018771	-0.017899	-0.013171
572	5267688	5996126	-0.093482	-0.08862	-0.062536
572	5454605	6164487	-0.080723	-0.076292	-0.05493
572	5616171	6312670	-0.011698	-0.011132	-0.008336
572	5801100	6477807	-0.194241	-0.200796	-0.139485
572	5996974	6640213	0.010594	0.011233	0.008389
572	6164844	6871872	0.03513	0.038101	0.027668
572	6313813	7061441	0.069126	0.073751	0.052667
572	6477855	7203742	0.202889	0.203753	0.153044
572	6640390	7411459	0.083459	0.087735	0.061501
572	6874551	7614850	0.165441	0.151975	0.115026
572	7061822	7843687	0.152553	0.142177	0.110159
572	7204415	8034995	0.13688	0.130003	0.099771
572	7411796	8174486	0.12965	0.127273	0.09589
572	7614862	8325215	0.049952	0.058968	0.039897
572	7844742	8583002	0.050635	0.065079	0.040651
572	8035148	8841652	-0.006973	-0.008972	-0.005558
572	8175051	9117381	0.005795	0.007366	0.004737
572	8325910	9246481	0.058015	0.075212	0.04991
572	8584658	9427998	0.039193	0.052167	0.034221
572	8842501	9577751	0.076982	0.107229	0.07082
572	9117734	9751532	0.11231	0.14919	0.102667
572	9246577	9935021	0.03456	0.047696	0.030745
572	9428201	10119537	0.015903	0.022954	0.014283
572	9578439	10334598	0.002601	0.003751	0.002263
572	9751807	10467140	-0.051988	-0.080252	-0.044312
572	9936473	10655952	-0.106656	-0.164244	-0.089484
572	10119597	10834056	-0.142774	-0.207796	-0.116664
572	10336967	10965794	-0.158244	-0.236389	-0.129772
572	10467167	11127104	-0.156637	-0.220726	-0.125832
572	10656420	11259061	0.023695	0.030416	0.019015
572	10835087	11409890	0.105325	0.133846	0.086076
572	10968028	11613371	0.198508	0.228406	0.159664
572	11127587	11759015	0.208867	0.254866	0.170412
572	11259126	11870474	0.117266	0.148756	0.093255
572	11409935	12152912	0.158897	0.199212	0.124444
572	11614071	12267423	0.032035	0.042075	0.024886
572	11759653	12404856	-0.00841	-0.010384	-0.006452
572	11870736	12564540	0.064066	0.068925	0.048617
572	12153352	12758362	0.132089	0.127248	0.097001
572	12268245	12979998	0.113236	0.110118	0.082747
572	12405866	13165834	0.130746	0.123299	0.094252
572	12565208	13363921	0.091928	0.088601	0.066802
572	12758533	13546744	0.025827	0.025215	0.018667
572	12980038	13734854	0.060169	0.055162	0.04244
572	13166961	13887009	0.078607	0.070302	0.056081
572	13364377	14049866	0.105607	0.091794	0.074845
572	13547441	14288147	0.062646	0.052947	0.043314
572	13734862	14483226	0.046836	0.040277	0.032982
572	13887060	14702953	-0.002481	-0.00226	-0.001789
572	14049887	14995049	0.003716	0.003358	0.002629
572	14288183	15292966	0.026136	0.025523	0.019646
572	14483249	15609828	0.07077	0.068053	0.053007
572	14703274	15839609	0.149527	0.136757	0.109583
572	14995233	16120574	0.122246	0.116019	0.091543
572	15294400	16310058	0.10566	0.097902	0.07758
572	15610143	16466339	0.107852	0.097631	0.078225
572	15840243	16666632	0.089154	0.082128	0.065893
572	16120965	16888077	0.066739	0.059439	0.048247
572	16310188	17126781	0.050625	0.042497	0.034749
572	16466592	17308529	-0.00368	-0.003182	-0.002527
572	16667185	17508133	0.033883	0.029578	0.02334
572	16888163	17799762	0.008348	0.00751	0.005753
572	17127584	18045728	0.062203	0.056625	0.04443
572	17309084	18505257	0.049399	0.043735	0.03435
572	17509178	18741504	0	0	0
573	17800029	98903	0.056436	0.046419	0.037394
575	18045935	167573	-0.00706	-0.006331	-0.004833
576	18506012	217034	0.028559	0.028101	0.02148
582	100435	156465	-0.010115	-0.013183	-0.009275
582	18741716	47967	0.027377	0.029031	0.021679
589	5058	827450	-0.016984	-0.01609	-0.012331
589	49174	395892	-0.002172	-0.002494	-0.001779
589	161562	638258	0.007795	0.007932	0.005843
589	173870	4310	0.018289	0.025495	0.017602
589	207896	1145122	0.005728	0.005569	0.004212
589	217419	206922	0.023441	0.028851	0.020395
589	396109	1345014	-0.027958	-0.029391	-0.020861
589	638747	1663463	-0.090309	-0.107919	-0.071026
589	827615	1860495	-0.053597	-0.073239	-0.044139
589	1145286	2100545	-0.113371	-0.186813	-0.101523
589	1345636	2260155	-0.115414	-0.191701	-0.10435
589	1666596	2393213	-0.072331	-0.118731	-0.065519
589	1860854	2532840	-0.080402	-0.129077	-0.072946
589	2103144	2671401	-0.054387	-0.076748	-0.046488
589	2260788	2800923	-0.01356	-0.017784	-0.011748
589	2393256	2913294	0.005626	0.007708	0.004961
589	2533037	3059045	0.054856	0.070942	0.047744
589	2671872	3227859	0.034094	0.043287	0.03
589	2801100	3337427	0.134971	0.158734	0.115949
589	2913793	3590830	0.124366	0.130996	0.100916
589	3059052	3744498	0.176253	0.171589	0.136684
589	3227882	3891999	0.168285	0.171114	0.132979
589	3337664	4041847	0.055492	0.062757	0.045583
589	3591393	4172348	0.083181	0.095765	0.069676
589	3744647	4292733	-0.045637	-0.063556	-0.041573
589	3892636	4425007	-0.026978	-0.039011	-0.024939
589	4042044	4542987	0.011885	0.016241	0.010716
589	4172724	4663117	-0.035936	-0.055119	-0.033283
589	4292751	4870723	-0.004648	-0.007115	-0.004172
589	4425760	5120764	0.001994	0.002456	0.001622
589	4545155	5248017	-0.01433	-0.017467	-0.011597
589	4663670	5418032	-0.024426	-0.028774	-0.019609
589	4870917	5560620	-0.027042	-0.030819	-0.021956
589	5120773	5695718	-0.009005	-0.011112	-0.007665
589	5248231	5882879	0.037821	0.040257	0.029885
589	5418092	6032229	0.065458	0.06246	0.048542
589	5563423	6140548	0.076462	0.073488	0.056635
589	5696408	6262055	0.090877	0.088471	0.068046
589	5882925	6372194	0.055128	0.059896	0.043861
589	6033917	6488661	0.12101	0.141955	0.101678
589	6141896	6602615	0.064705	0.077022	0.053121
589	6262602	6737069	0.046031	0.059368	0.039206
589	6372372	6872075	0.034827	0.048376	0.029898
589	6489378	7020976	-0.119792	-0.155453	-0.094269
589	6602687	7127380	-0.159025	-0.221551	-0.128719
589	6737072	7213815	-0.177157	-0.243313	-0.142076
589	6873013	7313083	-0.198946	-0.285759	-0.165238
589	7021085	7488008	0.047014	0.072075	0.044393
589	7127518	7641766	0.110503	0.144968	0.099855
589	7214084	7798392	0.090241	0.103577	0.075124
589	7313248	7990153	0.103318	0.105633	0.080312
589	7489116	8161102	-0.009682	-0.009423	-0.007208
589	7641784	8316177	0.062878	0.060775	0.048337
589	7798893	8446797	0.120377	0.124398	0.099069
589	7991123	8566463	0.179147	0.190795	0.153544
589	8161136	8706215	0.192077	0.234891	0.176633
589	8316471	8803739	0.139214	0.193373	0.128439
589	8446810	8939606	0.032529	0.048847	0.029318
589	8566520	9127516	0.03469	0.048217	0.029832
589	8707161	9288658	0.023923	0.035302	0.021411
591	8804117	45154	-0.043818	-0.065203	-0.039189
591	8939665	372029	0.108401	0.125829	0.09073
591	9127713	741012	0.035757	0.042493	0.029125
591	9292722	947468	0.037743	0.04284	0.029797
595	47240	137268	-0.003266	-0.003366	-0.002413
595	373135	438656	-0.082239	-0.086523	-0.060306
600	741923	260642	-0.131569	-0.150279	-0.101517
601	137618	589675	0.01894	0.018511	0.014467
601	948462	238026	-0.108527	-0.115765	-0.083102
604	438705	61473	0.007688	0.008474	0.006504
605	63328	1031220	0.105308	0.122302	0.086257
605	181442	1517303	0.180052	0.207733	0.152043
605	239333	508021	0.103016	0.108279	0.08423
605	261124	181307	0.109129	0.115801	0.093152
605	508399	1655300	0.1767	0.239416	0.165575
605	589690	854713	0.086432	0.103781	0.075255
605	855005	1761473	0.116605	0.167525	0.110456
605	1032276	1932844	0.123055	0.171232	0.118394
605	1523092	2135273	0.051751	0.066734	0.047294
605	1655323	2323184	0.073058	0.084763	0.062397
605	1761764	2492782	0.116698	0.132398	0.10119
605	1934512	2593723	0.113309	0.124028	0.093841
605	2135543	2835420	0.034896	0.040261	0.028474
605	2324157	3010718	-0.02347	-0.028942	-0.019838
605	2493094	3146261	0.004197	0.005142	0.003499
605	2594298	3300279	-0.016085	-0.020305	-0.013695
605	2836083	3515645	-0.030858	-0.044484	-0.027688
605	3012007	3736237	0.017408	0.023286	0.015267
605	3146961	3962421	-0.010514	-0.014288	-0.009394
605	3300888	4157876	-0.011392	-0.015518	-0.010118
605	3516526	4291316	-0.018508	-0.02507	-0.016688
605	3736454	4492985	0.012776	0.016865	0.011399
605	3965135	4652109	-0.014617	-0.019291	-0.01243
605	4157963	4793936	0.014838	0.018372	0.012203
605	4291515	4978326	0.092997	0.101449	0.071711
605	4492990	5128694	-0.007515	-0.008761	-0.005836
605	4652409	5282698	-0.02267	-0.025858	-0.017709
605	4794000	5446317	-0.093994	-0.117617	-0.075136
605	4978643	5630826	-0.175104	-0.281107	-0.147559
605	5128878	5830773	-0.129508	-0.204303	-0.109423
605	5283223	5988235	-0.127629	-0.218073	-0.109781
605	5447429	6148388	-0.059523	-0.096373	-0.051989
605	5631321	6338917	-0.053229	-0.072758	-0.045227
605	5831556	6489954	-0.012687	-0.016438	-0.010469
605	5988275	6629806	-0.002876	-0.003519	-0.002264
605	6148412	6849997	-0.058646	-0.071252	-0.044894
605	6339475	7009422	-0.05937	-0.075114	-0.046723
605	6490053	7213294	-0.086396	-0.111018	-0.068434
605	6630646	7306146	-0.071941	-0.10108	-0.060103
605	6852332	7443793	-0.013245	-0.019027	-0.01143
605	7009595	7616562	0.060815	0.08289	0.052304
605	7213488	7803136	0.061212	0.095151	0.056277
605	7306477	8004537	0.063627	0.087165	0.056439
605	7443986	8279378	0.164683	0.204745	0.142964
605	7616633	8431641	0.201122	0.21848	0.161151
605	7808557	8662501	0.186729	0.194644	0.148297
605	8005589	8800459	0.145045	0.159739	0.119272
605	8279796	8971356	0.00914	0.01103	0.007665
605	8431867	9174343	-0.069275	-0.099111	-0.063185
605	8662815	9456693	-0.079831	-0.118995	-0.073428
605	8801698	9601222	0.061212	0.075669	0.052842
605	8971770	9759629	0.064476	0.081092	0.054336
605	9175566	9878927	0.085737	0.102466	0.068327
605	9456802	10040161	0.106002	0.122827	0.0817
605	9602027	10288727	-0.012711	-0.016933	-0.010234
605	9760797	10451302	-0.036755	-0.050804	-0.030438
605	9880266	10636532	-0.072424	-0.107874	-0.062542
605	10041472	10801415	-0.101143	-0.162238	-0.091339
605	10291539	10931137	-0.085299	-0.139253	-0.076117
605	10451336	11069594	-0.005996	-0.009076	-0.005119
605	10636715	11216542	0.004446	0.00679	0.003951
605	10802514	11395461	0.01969	0.028299	0.016417
605	10932091	11587667	-0.01703	-0.026152	-0.014277
605	11069674	11814655	-0.070184	-0.115091	-0.063035
605	11216735	12095069	0.083934	0.104881	0.06763
605	11395757	12223829	0.107801	0.136513	0.091431
605	11588461	12367740	0.161101	0.190685	0.136693
605	11816930	12542205	0.169303	0.200141	0.142343
605	12096267	12656808	0.07734	0.114218	0.072097
605	12224192	12778069	0.092555	0.128932	0.083426
605	12368449	12991390	0.037826	0.046083	0.031611
605	12542693	13091939	0.023552	0.027036	0.018321
605	12656876	13238719	-0.003262	-0.003789	-0.002554
605	12778575	13420318	-0.059546	-0.066659	-0.044836
605	12992225	13594249	-0.006849	-0.008361	-0.005382
605	13092488	13723704	-0.012071	-0.015515	-0.010099
605	13240074	13932318	-0.042817	-0.050822	-0.033865
605	13421706	14133375	0.020612	0.023867	0.016388
605	13594901	14335728	-0.009528	-0.011599	-0.007785
605	13723734	14529672	-0.003546	-0.003987	-0.002778
605	13933568	14727477	-0.008875	-0.011091	-0.007324
607	366839	1269845	0.027359	0.025982	0.020333
607	645387	1598938	0.032298	0.030715	0.024197
607	848782	1792571	0.023165	0.022169	0.017233
607	1055735	2025826	0.017013	0.017029	0.012882
607	1269896	2173367	0.032506	0.034869	0.025266
607	1600204	2428398	0.053696	0.057548	0.041294
607	1792618	2724973	-0.019303	-0.022157	-0.015091
607	2025912	2956492	-0.004071	-0.004448	-0.003097
607	2178171	3172999	-0.04012	-0.043038	-0.030567
607	2428481	3292189	-0.063442	-0.073062	-0.04959
607	2725023	3426353	0.01505	0.016833	0.011713
607	2956505	3560538	0.04069	0.052773	0.035381
607	3173241	3729934	0.060957	0.083383	0.053623
607	3292615	3852676	0.062928	0.090352	0.058358
607	3427972	4015196	0.030909	0.04193	0.027331
607	3561475	4145688	-0.145729	-0.203309	-0.121706
607	3730037	4248917	-0.184861	-0.273746	-0.163007
607	3853146	4414266	-0.17187	-0.234565	-0.145547
607	4015204	4534793	-0.154047	-0.231395	-0.136801
607	4146039	4658267	-0.023838	-0.035657	-0.022028
607	4249560	4821651	0.041879	0.053896	0.035714
607	4414373	4976910	0.056024	0.073967	0.047588
607	4534996	5116856	0.091803	0.111461	0.074758
607	4658391	5254204	0.039	0.046394	0.0308
607	4821652	5387721	-0.007754	-0.009527	-0.006215
607	4976994	5520946	-0.058805	-0.076788	-0.04784
607	5116944	5754449	-0.130535	-0.184775	-0.107536
607	5254849	5887324	-0.10104	-0.147254	-0.085781
607	5389486	6082078	-0.062037	-0.089418	-0.053968
607	5520955	6270595	0.010435	0.01252	0.008634
607	5754709	6495443	0.049773	0.053812	0.040681
607	5887793	6630415	0.047029	0.048526	0.036968
607	6083044	6773902	0.077399	0.078413	0.059424
607	6272307	6963414	0.05155	0.055394	0.040265
607	6495724	7086831	0.008921	0.011344	0.007272
607	6630687	7291253	0.027802	0.035544	0.022831
607	6774227	7436772	-0.061944	-0.086141	-0.049585
607	6963534	7611494	-0.114768	-0.182891	-0.09639
607	7086841	7726736	-0.097263	-0.142521	-0.080558
607	7291388	7880917	-0.170538	-0.272787	-0.144317
607	7436841	8030220	-0.176986	-0.291591	-0.155204
607	7611739	8143723	-0.162135	-0.2545	-0.139539
607	7726906	8270108	-0.153409	-0.245369	-0.134437
607	7881187	8427805	-0.080806	-0.122748	-0.069727
607	8030327	8562578	0.028557	0.038659	0.024392
607	8143830	8722248	0.067867	0.092226	0.057218
607	8270261	8879690	0.050612	0.070245	0.044054
607	8427941	9048061	0.064399	0.086802	0.055556
607	8563028	9240815	0.031422	0.044996	0.027803
607	8722506	9395426	0.031097	0.042024	0.027757
607	8881147	9572124	0.043272	0.055882	0.03637
607	9049651	9710037	0.023967	0.031313	0.020531
607	9242083	9842077	0.010797	0.014587	0.009062
607	9395881	10001133	0.015402	0.021094	0.012765
607	9572789	10177860	-0.018667	-0.02405	-0.015158
607	9710347	10383250	-0.00737	-0.008719	-0.005764
607	9842125	10584067	-0.062873	-0.065913	-0.046599
607	10002713	10773966	-0.13521	-0.136609	-0.098573
607	10178025	11025183	-0.050958	-0.045919	-0.035444
607	10383663	11268679	-0.053826	-0.046891	-0.03661
607	10584156	11462131	-0.026656	-0.023261	-0.018329
607	10777852	11720869	0.025081	0.020993	0.016896
607	11025491	11976596	0.035919	0.033051	0.025793
607	11269471	12223102	0.05259	0.049654	0.038345
607	11464023	12420024	0.103298	0.090499	0.072988
607	11720986	12641531	0.17936	0.158039	0.129112
607	11978503	12900634	0.098226	0.08691	0.069483
607	12223503	13100362	0.096977	0.087507	0.06868
607	12420773	13329483	0.004235	0.004188	0.003078
607	12641617	13586628	-0.015705	-0.015459	-0.011273
607	12900716	13921679	-0.023466	-0.022867	-0.016799
607	13100369	14190525	-0.095755	-0.096714	-0.069205
607	13329541	14492002	0.018589	0.018386	0.013759
607	13586765	14733362	-0.039616	-0.040379	-0.029216
607	13921907	14955148	0.057911	0.056631	0.04216
607	14133438	366006	-0.025774	-0.031809	-0.02143
607	14195715	15181798	0.11489	0.109668	0.083894
607	14336704	643113	-0.027722	-0.030686	-0.021787
607	14492013	15489574	0.114476	0.109597	0.083804
607	14530273	848775	-0.008945	-0.009751	-0.007147
607	14727581	1054737	0.028043	0.027027	0.021148
607	14734263	15732710	0.181332	0.170282	0.135438
607	14957724	15970061	0.138815	0.13107	0.10337
607	15181810	16211243	0.142078	0.134573	0.107263
607	15489771	16423382	0.069477	0.065021	0.051423
609	15733078	305719	0.054557	0.052796	0.041672
613	15971558	25338	0.000358	0.000398	0.000298
621	16211327	29449	0.073531	0.083044	0.064038
626	26582	325687	0.163894	0.192028	0.141043
626	29700	461198	0.018161	0.023791	0.015102
626	47694	579977	-0.032423	-0.042569	-0.02618
626	200583	744317	-0.009908	-0.012929	-0.008111
626	306076	199302	0.184665	0.225049	0.167318
626	325857	935194	0.025708	0.030244	0.020208
626	462153	1102662	0.119529	0.129313	0.093909
626	580327	1257554	0.129057	0.138085	0.102819
626	744756	1398039	0.07026	0.081172	0.057301
626	935829	1533075	0.060665	0.07679	0.051885
626	1103318	1704500	0.003827	0.004777	0.003198
626	1257813	1837187	-0.024667	-0.032392	-0.02075
626	1398516	2003780	0.014101	0.018077	0.011811
626	1533484	2145234	0.009018	0.01224	0.007861
626	1704886	2270921	0.041658	0.059838	0.037426
626	1837334	2467966	0.00019	0.000259	0.000163
626	2004913	2677248	-0.033591	-0.048333	-0.029126
626	2145240	2815420	-0.023251	-0.030704	-0.018816
626	2271137	2951404	-0.007526	-0.00951	-0.006094
626	2468522	3089595	0.024284	0.032307	0.020507
626	2677266	3283653	0.057481	0.07239	0.047197
626	16424174	47652	0.201669	0.247709	0.19173
629	2815544	41825	0.064216	0.083703	0.055825
631	42833	489563	-0.046347	-0.068324	-0.038683
631	2951993	115316	-0.023381	-0.033243	-0.019568
631	3090229	223306	-0.010748	-0.014231	-0.008738
631	3283857	346619	-0.062008	-0.088304	-0.052158
632	66805	1098906	0.06282	0.053195	0.042575
632	115474	66753	0.045568	0.059893	0.038346
632	223319	354168	0.100289	0.12006	0.084073
632	347236	613102	0.069099	0.069221	0.051559
632	355415	1330485	0.04214	0.035598	0.028446
632	489904	842244	0.077157	0.072304	0.055735
632	614046	1499359	0.081262	0.074663	0.05827
632	842396	1658655	0.060423	0.05814	0.044755
632	1099086	1796299	0.023346	0.026236	0.018937
632	1330686	1907659	-0.009092	-0.011842	-0.007702
632	1499747	2071627	-0.006588	-0.008993	-0.005857
632	1658795	2229976	-0.018556	-0.025529	-0.016651
632	1798215	2364135	-0.045528	-0.067179	-0.041527
641	1908104	568	0.005938	0.008845	0.005561
647	2072204	4688	0.045726	0.069312	0.046136
649	569	231590	0.056434	0.082217	0.056869
649	2230011	4454	0.055884	0.081779	0.055606
649	2364286	122997	0.084673	0.124458	0.086984
650	4782	108843	0.004397	0.006261	0.004074
651	11248	6911	-0.040232	-0.063048	-0.037513
654	13139	599909	0.116517	0.145631	0.101143
654	109820	413511	0.049709	0.067239	0.043569
654	123022	125774	-0.043317	-0.068977	-0.039284
654	125784	744187	0.131714	0.161505	0.114987
654	231639	269530	0.003545	0.00522	0.003176
654	270667	964354	0.030439	0.03724	0.025675
654	413725	1149577	0.035896	0.044171	0.029986
654	600454	1334988	0.038188	0.045898	0.031382
654	744916	1508166	0.062813	0.076044	0.053168
654	965406	1956204	0.068229	0.088502	0.059341
657	1149998	10096	0.09487	0.131319	0.088658
658	1335074	263955	0.062808	0.094146	0.062176
658	1508432	421355	0.054538	0.078679	0.052113
658	1957340	630495	0.059868	0.087043	0.060032
664	10112	133237	0.049507	0.06398	0.046117
664	134163	1056745	-0.0155	-0.015693	-0.011491
664	264026	359336	0.051454	0.058408	0.043216
664	359349	1280206	-0.010246	-0.009934	-0.0074
664	421524	612281	-0.007695	-0.008329	-0.006176
664	612878	1594347	0.008337	0.008147	0.006059
664	630918	856024	0.013956	0.01403	0.010626
664	857114	1806591	-0.00783	-0.007963	-0.005803
665	1057890	23763	0.025625	0.02575	0.019211
665	1281862	47101	0.042697	0.04908	0.035858
665	1594366	68916	0.110603	0.136393	0.102262
668	1808218	56172	0.129092	0.17189	0.126397
675	23806	87093	0.019652	0.033884	0.020716
685	47171	1607	-0.048936	-0.069169	-0.043764
692	1617	594828	0.1111	0.121713	0.081168
692	56873	223383	-0.021189	-0.026043	-0.016823
692	61980	783109	0.17381	0.175449	0.120215
692	69171	61051	-0.047535	-0.06214	-0.040262
692	89642	401440	0.057857	0.064392	0.043731
692	224160	975553	0.205565	0.201588	0.145856
692	401874	1249435	0.232958	0.23835	0.175739
692	595016	1477296	0.185976	0.217407	0.150069
692	783276	1786810	0.099704	0.135589	0.085848
692	975565	2073302	-0.022539	-0.031629	-0.018712
692	1249688	2236109	-0.065011	-0.091806	-0.053386
692	1478972	2441455	-0.061591	-0.0843	-0.05185
692	1787935	2687258	-0.065448	-0.093168	-0.056351
692	2074352	2857109	0.037166	0.051429	0.03351
692	2236369	3022397	-0.020708	-0.026617	-0.017649
692	2444506	3166676	0.025049	0.030944	0.021303
692	2688071	3269427	0.034173	0.040457	0.028466
692	2857299	3437389	-0.00099	-0.001231	-0.000824
692	3022406	3570704	0.024564	0.033352	0.021546
692	3166707	3792026	0.00362	0.004779	0.00306
692	3271796	3983876	-0.021812	-0.027663	-0.017944
692	3437409	4108990	0.006659	0.008174	0.005394
692	3571417	4330776	0.018428	0.022135	0.015021
692	3792298	4481052	-0.032258	-0.037904	-0.025408
692	3983955	4620614	-0.072133	-0.093458	-0.05913
692	4111865	4767305	-0.145443	-0.188664	-0.115614
692	4330947	4937427	-0.151137	-0.194265	-0.119262
692	4481811	5089835	-0.162168	-0.233822	-0.131549
692	4624489	5266729	-0.012313	-0.014945	-0.00963
692	4767719	5486005	0.034295	0.042268	0.027101
692	4938668	5712344	0.015893	0.021164	0.012827
692	5090173	5901587	0.086542	0.11232	0.073669
692	5269321	6107187	-0.047826	-0.072957	-0.041265
692	5486564	6281716	-0.012055	-0.017868	-0.010868
692	5713651	6431232	0.033412	0.045589	0.029414
692	5901834	6595553	0.05738	0.076188	0.049688
692	6107215	6797014	0.094699	0.115808	0.079159
692	6283551	6933654	0.043278	0.05818	0.035045
692	6431452	7066377	0.009781	0.012468	0.007612
692	6596995	7206828	-0.018442	-0.022691	-0.014232
692	6797599	7382858	-0.014444	-0.01735	-0.011125
692	6933936	7603374	-0.065205	-0.077311	-0.051043
692	7066827	7775621	-0.04479	-0.055438	-0.036445
692	7206839	7946643	-0.032582	-0.042706	-0.027349
692	7383402	8092108	0.004066	0.005098	0.003411
692	7603844	8269692	0.137784	0.159763	0.115968
692	7776568	8471870	0.072967	0.086856	0.060612
692	7947928	8644055	0.038798	0.04626	0.030995
692	8092501	8936200	-0.060938	-0.087843	-0.05149
692	8270601	9143148	-0.105851	-0.17013	-0.091081
692	8472140	9399626	-0.064253	-0.102095	-0.055415
692	8644365	9615151	0.044744	0.067143	0.039191
692	8936318	9848378	0.130344	0.182886	0.11509
692	9144231	10061317	0.191271	0.25647	0.170059
692	9399863	10251261	0.257609	0.313787	0.2237
692	9620392	10446397	0.21695	0.276631	0.19396
692	9849094	10662045	0.20054	0.25348	0.178324
692	10061349	10830941	0.09618	0.105636	0.07691
692	10251995	11072840	0.04586	0.050099	0.035465
692	10446398	11224834	-0.083027	-0.095765	-0.063008
692	10662148	11389743	-0.063667	-0.073595	-0.04798
692	10831346	11595454	-0.067617	-0.088181	-0.054373
692	11072868	11800022	-0.020851	-0.028898	-0.017486
692	11225029	12071257	0.064309	0.084554	0.053794
692	11389955	12230350	-0.026786	-0.038793	-0.022455
692	11596281	12400784	0.018961	0.028213	0.016668
692	11801464	12584769	-0.014722	-0.022373	-0.013176
692	12071719	12855006	0.004419	0.005653	0.003721
692	12232676	13056985	0.057771	0.065326	0.048402
692	12401230	13290068	0.041184	0.047523	0.03421
692	12589577	13451399	0.057287	0.067136	0.04818
692	12855118	13661252	0.022037	0.025663	0.017934
692	13057157	13851145	0.042297	0.051403	0.035109
692	13290666	14006439	0.061711	0.070656	0.049574
692	13451786	14184551	0.075319	0.083891	0.060319
692	13662823	14458400	0.103415	0.126025	0.089076
692	13851310	14730139	0.091824	0.120332	0.083151
692	14006915	14893239	0.103088	0.137203	0.097273
692	14185343	15043065	0.087932	0.116502	0.083836
692	14458782	15237897	0.004485	0.00639	0.004274
692	14730150	15433514	0.07706	0.093255	0.068054
692	14893240	15556169	0.048132	0.06316	0.042624
692	15044875	15716144	0.093506	0.11806	0.080821
692	15238109	15856944	0.154228	0.192651	0.133655
692	15433587	16015799	0.101008	0.137233	0.08948
692	15557329	16164179	0.10586	0.141834	0.095995
692	15716702	16398734	-0.059388	-0.099885	-0.053702
692	15858271	16556414	-0.016431	-0.024536	-0.014844
692	16015818	16754233	-0.081438	-0.128855	-0.072882
692	16164216	16936985	-0.020157	-0.028863	-0.017458
692	16400410	17129234	-0.044393	-0.05928	-0.038183
692	16557088	17499350	-0.050534	-0.065294	-0.042802
692	16754282	17795191	-0.010304	-0.013224	-0.008803
692	16937826	18045660	-0.061914	-0.079451	-0.051562
692	17130517	18244316	0.009086	0.011207	0.007653
692	17499674	18464059	-0.019143	-0.026291	-0.016562
692	17796216	18634564	0.020277	0.026478	0.017406
692	18046508	18857513	-0.027494	-0.035601	-0.023591
692	18244887	19052037	-0.007927	-0.01033	-0.007029
692	18464719	19238839	0.036167	0.04289	0.03078
692	18635435	19341252	0.007338	0.008929	0.006276
692	18861489	19511526	0.044596	0.058185	0.039606
692	19052088	19680369	0.05532	0.073421	0.049258
703	19238943	16537	0.080422	0.103375	0.072111
707	16543	1235899	0.129021	0.113872	0.091874
707	170055	1479341	0.149471	0.135492	0.108563
707	579784	1659654	0.068538	0.064161	0.050155
707	978236	1900389	0.00841	0.008297	0.006297
707	1237090	2089645	-0.038907	-0.038547	-0.028899
707	1479483	2258447	-0.024229	-0.023555	-0.017836
707	1660029	2465831	-0.07279	-0.074275	-0.053998
707	1900409	2727352	-0.027134	-0.02697	-0.020022
707	2089872	2965572	-0.064976	-0.067493	-0.048764
707	2259048	3146551	-0.08516	-0.09128	-0.064582
707	2466959	3319695	-0.044337	-0.046705	-0.033913
707	2728737	3478032	-0.082482	-0.085328	-0.06117
707	2967670	3708408	-0.040094	-0.038827	-0.028679
707	3146574	3906959	-0.027958	-0.026131	-0.01992
707	3319841	4060071	0.00569	0.005182	0.004003
707	3478930	4246133	0.052503	0.046531	0.037322
707	3709109	4479412	0.083671	0.076775	0.061931
707	3907611	4679279	0.046963	0.042865	0.033887
707	4062425	4909519	0.0401	0.036461	0.028992
707	4246468	5202819	0.073753	0.07027	0.055908
707	4479503	5473819	0.015128	0.014319	0.011162
707	4680198	5716421	0.019152	0.017769	0.014023
707	4909697	6025173	0.075748	0.070206	0.056013
707	5203979	6298095	-0.010734	-0.010131	-0.007804
707	5474113	6560509	0.006806	0.00652	0.005064
707	5717630	6836537	0.035051	0.035398	0.027105
707	6025862	7126063	0.012165	0.012836	0.009705
707	6298145	7283914	0.15626	0.160425	0.130562
707	6562322	7876136	0.098609	0.114356	0.090105
707	19341670	165953	0.029556	0.033402	0.024302
707	19511624	577490	0.133763	0.130571	0.103869
707	19681560	977969	0.116376	0.107015	0.08517
713	6836581	51646	0.118641	0.152141	0.118478
713	7126211	225621	0.122975	0.160994	0.123293
714	31167	671643	-0.206023	-0.274261	-0.160557
714	54587	304657	-0.074785	-0.105491	-0.063207
714	182478	819797	-0.145005	-0.184217	-0.114197
714	225770	483581	-0.129201	-0.168973	-0.103814
714	304709	995357	-0.118221	-0.152533	-0.096401
714	483605	1150349	-0.201409	-0.322989	-0.172292
714	674360	1260390	-0.111744	-0.168804	-0.097233
714	820927	1386597	-0.139762	-0.215755	-0.120313
714	998290	1565487	-0.146694	-0.210158	-0.116399
714	1151189	1707160	-0.042226	-0.055985	-0.033443
714	1260392	1840953	-0.055583	-0.08044	-0.044843
714	1387099	1994251	0.072936	0.0938	0.058249
714	1567479	2149891	0.00592	0.009031	0.00513
714	1707222	2332313	0.10071	0.126728	0.083778
714	1841414	2461522	0.042398	0.049363	0.033753
714	1994371	2586007	-0.021714	-0.027715	-0.017753
714	2150201	2725831	0.035662	0.041067	0.028154
714	2332712	2854892	-0.075182	-0.095442	-0.060248
714	2462175	3009663	-0.023243	-0.027452	-0.01833
714	2586282	3131375	-0.036716	-0.040655	-0.028057
714	2725921	3289686	-0.072967	-0.086226	-0.056455
714	2855326	3416295	-0.020662	-0.02454	-0.016189
714	3009767	3504618	-0.001962	-0.002607	-0.001658
714	3131415	3626278	-0.079051	-0.121401	-0.066654
714	3290153	3763983	-0.024058	-0.033674	-0.020032
714	3417049	3866945	-0.068508	-0.099137	-0.057578
714	3504697	4029784	-0.08012	-0.117803	-0.066885
714	3626531	4189018	-0.062044	-0.090625	-0.052662
714	3764190	4339288	-0.049756	-0.079239	-0.042823
714	3871515	4476368	-0.104085	-0.175361	-0.089607
714	4030029	4614206	-0.132679	-0.21066	-0.112432
714	4189283	4757754	-0.135696	-0.177337	-0.1086
714	4340391	4920376	-0.131323	-0.161779	-0.104672
714	4477491	5088806	-0.069421	-0.082607	-0.054561
714	4614295	5251864	0.083941	0.094614	0.065228
714	4757809	5377360	0.072451	0.095191	0.055958
714	7283915	31157	0.011926	0.016564	0.011296
714	7876146	181368	-0.010673	-0.015457	-0.009593
719	4920491	577	0.086738	0.115039	0.069221
721	5090903	21228	0.156338	0.196473	0.128892
729	596	434416	0.11912	0.159289	0.118002
729	21238	646320	0.016576	0.024626	0.016268
729	5252875	94928	0.069565	0.095496	0.060763
729	5378022	217535	0.126476	0.171271	0.127448
730	94934	113756	0.018628	0.026894	0.017779
750	59492	949897	-0.120947	-0.174541	-0.094725
750	113768	581363	-0.121452	-0.182904	-0.099233
750	218008	58414	-0.009004	-0.012727	-0.008281
750	434770	236508	-0.0383	-0.052148	-0.033638
750	646428	404055	-0.09276	-0.136715	-0.078683
755	188118	1159639	-0.047792	-0.068934	-0.040683
755	238167	187678	-0.111459	-0.171651	-0.089717
755	381808	1428849	-0.039447	-0.058533	-0.034087
755	405493	381005	-0.071714	-0.101867	-0.059058
755	581450	643755	-0.033549	-0.047249	-0.028496
755	951539	928951	-0.03631	-0.051175	-0.030449
759	645061	31905	-0.019249	-0.027351	-0.016699
759	929724	217891	0.082949	0.117433	0.07747
760	1160157	41978	0.083288	0.114769	0.078069
764	1429309	100327	0.035979	0.051554	0.034847
770	32132	163682	-0.025502	-0.042901	-0.026284
775	41982	504407	-0.057187	-0.085723	-0.052817
775	100957	709317	0.024832	0.032163	0.021864
775	163984	885212	0.038269	0.04501	0.032268
775	177162	1038606	0.052344	0.059252	0.044299
775	218066	177002	-0.108165	-0.179429	-0.103351
775	504627	1288876	0.068129	0.074161	0.056834
775	710615	1491066	0.019198	0.023223	0.016292
775	885389	1674646	0.009009	0.010517	0.007465
775	1039653	1864015	0.047355	0.058392	0.041349
775	1289099	2168130	0.007511	0.010657	0.006668
775	1491089	2417090	0.078431	0.102156	0.069879
775	1674650	2596886	0.081465	0.121855	0.075066
775	1864787	2793947	0.061282	0.084828	0.052672
775	2168415	2908680	0.043578	0.059412	0.038079
775	2417215	3031304	0.00392	0.005503	0.003433
775	2597071	3175704	0.056445	0.07526	0.049488
775	2793968	3307822	0.052295	0.072314	0.04717
775	2908798	3417045	0.145007	0.184851	0.124578
775	3034229	3566342	0.146996	0.175037	0.119249
775	3176107	3678430	0.093416	0.114152	0.076674
775	3308409	3766472	0.22269	0.269196	0.19206
775	3417574	3876443	0.195368	0.239206	0.176678
775	3566655	4023162	0.243013	0.300413	0.223672
775	3678612	4139069	0.209752	0.264784	0.188195
775	3766693	4393504	0.105159	0.123757	0.086389
775	3876646	4680662	0.05911	0.070615	0.046818
775	4023489	4904952	-0.004543	-0.005039	-0.003427
775	4140163	5080497	0.059853	0.063596	0.045286
775	4393743	5204580	0.048358	0.054739	0.037635
775	4680831	5368620	0.058291	0.068032	0.046964
775	4906011	5549705	0.029546	0.038949	0.024788
775	5080509	5772605	0.00562	0.007376	0.00469
775	5204612	5999451	-0.025417	-0.036491	-0.021792
775	5368661	6469816	0.00743	0.009722	0.006101
775	5549742	6817730	0.090351	0.116463	0.075973
775	5772611	6943917	0.068423	0.093686	0.057054
775	5999633	7113701	0.057782	0.076128	0.047811
775	6472707	7345950	0.024508	0.030777	0.020417
775	6818475	7784738	-0.051424	-0.065234	-0.041673
775	6944080	8004814	0.030509	0.033744	0.024329
775	7114374	8211952	0.037296	0.040453	0.029397
775	7347043	8409848	0.071897	0.080927	0.058385
775	7784826	8551882	0.104625	0.112264	0.083725
775	8005252	8809555	0.099971	0.108603	0.080277
781	153290	1017547	0.066223	0.06464	0.050449
781	385783	1293653	0.066323	0.066952	0.052217
781	581723	1508749	0.051664	0.051267	0.040332
781	771192	1784945	0.036199	0.03521	0.027774
781	1017615	2046433	0.000156	0.000156	0.00012
781	1293735	2530544	-0.011877	-0.011816	-0.008945
781	8212002	152409	0.08245	0.08434	0.063422
781	8409956	385759	0.071055	0.068376	0.051945
781	8552083	581351	0.07667	0.072606	0.056668
781	8815798	770997	0.044367	0.04247	0.033077
782	1509317	36712	-0.060724	-0.064076	-0.046515
785	35693	75162	0.326156	0.499695	0.434529
785	37294	68532	0.192451	0.272853	0.21417
785	51448	131834	0.274061	0.423814	0.358962
785	58480	164109	0.260739	0.395655	0.335678
785	1785861	35580	-0.07211	-0.081763	-0.057473
785	2047620	51425	-0.014623	-0.016825	-0.012156
785	2530546	58454	0.021564	0.027866	0.020229
797	68533	60266	0.160679	0.262215	0.196381
797	75291	463260	0.221548	0.333126	0.246168
797	131868	729394	0.188847	0.28327	0.193758
798	60731	268322	0.144307	0.182454	0.123045
798	97579	1192148	0.128267	0.18749	0.122267
798	165292	96983	0.140912	0.190867	0.128107
798	463263	578738	0.043693	0.058378	0.03611
798	730513	962414	0.117047	0.150711	0.098807
803	268325	7141	0.091758	0.138555	0.09064
803	579017	222834	0.094625	0.137265	0.094872
810	962416	6842	0.003619	0.00497	0.003352
819	7736	307377	-0.009562	-0.012468	-0.008205
819	1193383	126631	-0.049729	-0.067641	-0.044106
824	6858	414106	0.01675	0.019716	0.013895
824	57907	1123180	0.106503	0.09056	0.072896
824	126671	615280	0.06558	0.061694	0.047377
824	223468	57763	-0.021861	-0.026293	-0.018058
824	309222	830121	0.060643	0.052924	0.04219
824	414591	1309589	0.087292	0.071483	0.057909
824	615336	1501999	0.063999	0.056685	0.044629
824	832539	1691368	0.045462	0.042817	0.032844
824	1123916	1918804	-0.013382	-0.013326	-0.009801
824	1310426	2091082	-0.031232	-0.032979	-0.023418
824	1502850	2321067	0.019526	0.020072	0.014495
824	1692604	2484481	0.01644	0.017604	0.012179
824	1918986	2627526	-0.004497	-0.004785	-0.003322
824	2091307	2740924	-0.008725	-0.0103	-0.006917
824	2321173	2878539	-0.05287	-0.071322	-0.043845
824	2485122	2988723	-0.009484	-0.012532	-0.007935
824	2627719	3157393	0.013388	0.019431	0.011498
824	2741030	3321647	0.08296	0.106593	0.064732
824	2878909	3474819	0.086169	0.107223	0.065674
824	2988920	3600117	-0.023906	-0.031321	-0.017893
824	3157527	3863933	0.01475	0.0176	0.010637
824	3321762	4014239	-0.051472	-0.065753	-0.038233
824	3474820	4191664	-0.004633	-0.005725	-0.003514
824	3600165	4395505	0.140026	0.15488	0.105921
824	3864319	4538327	0.056996	0.068982	0.04401
824	4016053	4674103	0.042711	0.050992	0.033061
824	4191770	4838067	-0.01021	-0.012303	-0.007707
824	4395830	4965529	-0.093925	-0.131044	-0.071443
824	4538920	5092944	0.011077	0.013755	0.008368
824	4676125	5199876	0.001292	0.001621	0.000964
824	4838417	5337140	0.096324	0.118504	0.074059
824	4966121	5511041	0.197335	0.210229	0.149186
824	5094221	5642925	0.124612	0.140511	0.095113
824	5199896	5754280	0.163517	0.184133	0.126824
824	5337340	5984219	-0.02335	-0.026251	-0.016947
824	5511472	6116206	-0.066594	-0.077166	-0.048849
824	5643936	6283900	-0.031101	-0.034219	-0.022639
824	5755096	6441916	0.040213	0.040291	0.028695
824	5984708	6599583	0.197461	0.190766	0.145495
824	6116609	6773211	0.195666	0.187805	0.14272
824	6284557	6928428	0.188805	0.181629	0.133647
824	6442699	7078920	0.106028	0.104716	0.0743
824	6600183	7250258	-0.023976	-0.026496	-0.017302
824	6773282	7404397	-0.094898	-0.11456	-0.070899
824	6928898	7583528	-0.126549	-0.174955	-0.1017
824	7079802	7717969	-0.085489	-0.13005	-0.07173
824	7250830	7867787	-0.036952	-0.055464	-0.030925
824	7404904	8134376	-0.037953	-0.060479	-0.031242
824	7584848	8400951	-0.037377	-0.056342	-0.030956
824	7717990	9096227	-0.077403	-0.116633	-0.064017
824	7868136	9322969	-0.063445	-0.087734	-0.051138
824	8134824	9496378	-0.035251	-0.044513	-0.028364
824	8400986	9638934	-0.026163	-0.032418	-0.020769
824	9096455	9804572	-0.019484	-0.023641	-0.015566
824	9323990	9968021	-0.01446	-0.018229	-0.011499
824	9496626	10142634	0.029466	0.03666	0.023923
824	9639033	10317999	0.065377	0.082846	0.05481
824	9804703	10472312	0.089128	0.101122	0.069769
824	9968483	10639267	0.108342	0.117208	0.086991
824	10142646	10837623	0.030056	0.033392	0.023238
824	10318444	11016146	-0.054519	-0.063707	-0.041273
824	10472673	11187040	-0.067324	-0.089774	-0.054701
824	10643355	11371312	-0.098949	-0.146881	-0.082134
824	10839794	11515980	-0.042826	-0.064645	-0.038125
824	11016431	11683442	0.059584	0.088274	0.057353
824	11187790	11831249	0.096591	0.13244	0.090531
824	11371519	12003838	0.088726	0.126146	0.084803
824	11516994	12185488	0.073454	0.103049	0.068804
824	11686250	12385199	0.100251	0.135739	0.089074
824	11831473	12632693	0.072653	0.104626	0.066925
824	12005452	13013435	0.040676	0.055572	0.036
824	12186481	13366296	0.067778	0.091668	0.059129
824	12386069	13533180	-0.006826	-0.009386	-0.005744
824	12633660	13816872	-0.002308	-0.003206	-0.00186
824	13013681	14064744	0.027482	0.035398	0.021815
824	13366344	14225137	0.064907	0.084921	0.053093
824	13533243	14431699	0.095562	0.122528	0.081088
824	13819398	14587505	0.091046	0.114099	0.079391
824	14064760	14777850	0.107704	0.141607	0.096525
824	14225522	14957281	0.076104	0.098415	0.067128
824	14431708	15170655	0.048112	0.065854	0.044444
824	14587756	15312769	0.100693	0.126929	0.08907
824	14778067	15465086	0.070516	0.083534	0.057949
824	14958704	15597626	0.08336	0.10253	0.069564
824	15171569	15758431	0.131067	0.138703	0.100594
824	15312812	15966124	0.069225	0.07701	0.054551
824	15465740	16107768	0.057299	0.065891	0.046823
824	15598270	16273322	-0.011852	-0.012147	-0.008846
824	15758704	16414300	-0.074191	-0.085307	-0.056561
824	15967381	16575979	-0.081927	-0.094846	-0.060375
824	16108080	16829331	-0.021552	-0.023271	-0.015417
824	16274381	17098193	0.028771	0.033819	0.022188
824	16414382	17267676	0.046693	0.053215	0.036253
824	16576657	17422667	0.103077	0.115096	0.084583
824	16831900	17539378	0.06788	0.086122	0.061041
824	17098251	17702383	0.101159	0.125654	0.090344
824	17267913	17840307	0.121413	0.149619	0.109718
824	17424554	18047146	0.075123	0.089747	0.065038
824	17540409	18219416	0.044872	0.05488	0.038937
824	17704793	18429800	-0.005889	-0.007997	-0.005249
824	17840618	18562386	-0.013802	-0.019838	-0.01261
824	18047258	18704333	-0.023956	-0.037202	-0.022577
824	18219417	18840611	0.067123	0.098049	0.061868
824	18429822	18952622	0.094612	0.127501	0.085131
824	18562683	19047739	0.074642	0.10033	0.067102
824	18705040	19167302	0.096209	0.134083	0.088658
824	18841778	19259006	0.09942	0.13747	0.091719
824	18952645	19409621	0.102446	0.144181	0.094631
824	19048643	19659203	0.072205	0.10292	0.064732
824	19167373	19811917	-0.045603	-0.068988	-0.039496
824	19259156	19939017	-0.055422	-0.084879	-0.048252
824	19409811	20110752	-0.199092	-0.297141	-0.163961
824	19659706	20719933	-0.100108	-0.124161	-0.079581
824	19812155	20998882	0.056002	0.060824	0.044464
824	19939145	21217562	0.051876	0.053553	0.040434
824	20111131	21459784	0.139539	0.14485	0.115405
824	20724889	21608817	0.09955	0.11103	0.085164
824	20999229	21775341	-0.023885	-0.027077	-0.019636
824	21219162	21956014	-0.045726	-0.054919	-0.038098
824	21459806	22172420	-0.038831	-0.047556	-0.031604
824	21608946	22334589	0.014167	0.017507	0.011512
824	21775801	22486550	0.107973	0.140826	0.09428
824	21960554	22711268	0.024017	0.034379	0.021463
824	22173416	22936334	-0.01549	-0.01968	-0.01265
824	22334624	23089632	-0.070997	-0.09534	-0.058959
824	22486556	23257966	-0.027264	-0.034983	-0.021878
824	22716654	23440647	0.052096	0.061683	0.040227
824	22936784	23653964	0.083791	0.112415	0.07154
824	23089823	23803706	0.088807	0.117312	0.076318
824	23258122	24004442	0.030177	0.042641	0.026261
824	23440662	24137301	-0.017184	-0.025131	-0.014818
824	23654074	24246162	-0.029056	-0.040823	-0.024379
824	23804076	24390712	0.020592	0.026459	0.016643
824	24004665	24569484	0.004571	0.005703	0.003664
824	24137363	24722935	0.004171	0.004757	0.00323
824	24247311	24857166	0.018619	0.021563	0.014912
824	24391556	24970952	-0.045301	-0.056261	-0.037181
824	24569983	25113565	-0.033846	-0.037527	-0.025399
824	24723363	25282787	-0.025923	-0.031544	-0.020171
824	24857339	25435922	-0.048806	-0.058346	-0.037169
824	24971460	25557978	-0.04958	-0.059774	-0.038122
824	25113675	25696028	-0.039258	-0.055864	-0.034254
824	25285239	25825352	0.010208	0.014445	0.009284
824	25436292	25994410	-0.019562	-0.029697	-0.017986
824	25558789	26128421	-0.102724	-0.156026	-0.0906
824	25696155	26280911	-0.081742	-0.118103	-0.071617
824	25825577	26461969	-0.00438	-0.005563	-0.003691
824	25995196	26559292	-0.017319	-0.022095	-0.014706
824	26129187	26717747	0.08297	0.094908	0.069074
824	26281794	26878459	0.022449	0.026702	0.018903
824	26462330	27098532	-0.089948	-0.106189	-0.074339
824	26560589	27447325	0.059326	0.059381	0.045805
824	26718967	27606180	0.053469	0.054629	0.041917
824	26878736	27827305	0.071641	0.069478	0.054214
824	27101085	28007094	0.103362	0.100098	0.077715
824	27448582	28270172	-0.00594	-0.005957	-0.004464
824	27606182	28467113	-0.029695	-0.028607	-0.021352
824	27828132	28680794	-0.053101	-0.050171	-0.037313
824	28008493	28944193	-0.040441	-0.038062	-0.028541
824	28272091	29136068	-0.057262	-0.055556	-0.041184
824	28467136	29411153	-0.025773	-0.024868	-0.018793
824	28681638	29660553	-0.021221	-0.020896	-0.015743
824	28946585	29860890	-0.070513	-0.072505	-0.053884
824	29136135	30029377	-0.042821	-0.041885	-0.032045
824	29411159	30204785	-0.061139	-0.060403	-0.04577
824	29661196	30413377	-0.072603	-0.068461	-0.052502
824	29862276	30642924	-0.024557	-0.022204	-0.017194
824	30030058	30846131	-0.077805	-0.07461	-0.055736
824	30205308	31079517	-0.028834	-0.027164	-0.020744
824	30413641	31274368	0	0	0
824	30644485	31409915	-0.049935	-0.050319	-0.037982
824	30850475	31558397	0.060611	0.059758	0.046932
824	31079729	31713576	0.064691	0.063057	0.049707
824	31274645	31874845	0.049722	0.051582	0.037685
824	31411012	32054249	0.067438	0.07055	0.050845
824	31560405	32226089	0.040572	0.044113	0.030758
824	31714047	32346094	-0.095562	-0.133122	-0.077295
824	31876673	32539551	-0.0179	-0.025776	-0.016051
824	32054319	32885585	-0.034997	-0.052244	-0.03136
824	32226091	33044248	-0.074495	-0.124118	-0.07167
824	32346482	33167862	0.074822	0.120166	0.078994
824	32540913	33319951	-0.026923	-0.048724	-0.028237
824	32885959	33445849	0.054917	0.08699	0.057857
824	33044328	33631463	0.04236	0.066089	0.041732
825	93018	571648	-0.057655	-0.10524	-0.057697
825	220573	688690	-0.094762	-0.177545	-0.096826
825	335093	817265	-0.079358	-0.138566	-0.078219
825	472197	1001003	-0.065466	-0.101933	-0.060245
825	573660	1138963	-0.100984	-0.159549	-0.091166
825	688848	1272077	-0.064861	-0.098345	-0.056976
825	818070	1380066	-0.007114	-0.01047	-0.006204
825	1002647	1516573	0.054942	0.075438	0.047981
825	1139021	1670059	0.035804	0.049187	0.031431
825	1272113	1769711	0.069567	0.091547	0.061497
825	1380564	1892389	-0.011116	-0.015776	-0.009876
825	1517416	2029307	0.00515	0.007582	0.004586
825	1670420	2149226	0.084762	0.120799	0.077574
825	1770084	2282092	0.012185	0.018349	0.011216
825	1892909	2411327	0.006693	0.009533	0.006041
825	2029346	2512630	-0.062143	-0.096488	-0.0571
825	2149725	2634938	-0.080314	-0.126333	-0.070623
825	2282253	2757059	-0.057241	-0.088075	-0.049348
825	2411598	2890364	-0.053546	-0.085922	-0.047022
825	2513191	3075330	-0.050711	-0.07754	-0.043005
825	2635784	3276342	-0.079426	-0.126826	-0.068705
825	2757223	3459147	-0.056264	-0.091202	-0.048945
825	2890524	3732988	-0.053069	-0.079703	-0.044093
825	3075475	3928424	-0.04603	-0.066351	-0.038968
825	3278441	4105426	0.015327	0.019146	0.012632
825	3461022	4246143	-0.045421	-0.053342	-0.035374
825	3733043	4371946	0.006672	0.007113	0.005048
825	3929078	4541221	-0.002644	-0.002839	-0.001967
825	4105549	4743231	-0.029914	-0.032757	-0.022212
825	4246196	4865813	0.02805	0.030461	0.021385
825	4372076	5024603	0.036096	0.039175	0.028449
825	4542058	5188622	0.039641	0.043672	0.031404
825	4743794	5319023	0.047569	0.056233	0.038908
825	4867143	5506071	0.036173	0.04416	0.029611
825	5025157	5645564	-0.008637	-0.01224	-0.007234
825	5188685	5803112	0.000433	0.000577	0.000365
825	5319600	5971453	-0.021159	-0.026745	-0.017828
825	5506244	6107988	-0.016845	-0.022012	-0.014632
825	5647234	6246113	0.052416	0.064222	0.045049
825	5804033	6402289	0.118715	0.139051	0.101256
825	5974541	6812858	0.071894	0.086874	0.059458
825	6108506	7046660	0.06908	0.072791	0.051966
825	6249456	7185972	0.061979	0.066519	0.047024
825	6402361	7328041	0.005052	0.005728	0.003842
825	6814252	7488600	0.042032	0.046626	0.03221
825	7047063	7619688	0.067714	0.087025	0.057804
825	7185973	7778335	0	0	0
825	7328196	7895368	0.012091	0.017254	0.010819
825	7489147	8004099	0.020911	0.032461	0.019501
825	7619898	8178781	-0.044692	-0.074008	-0.041922
825	7779011	8338073	0.017064	0.02619	0.015454
825	7895663	8460855	-0.102129	-0.175018	-0.095029
825	8004608	8630128	-0.103363	-0.177069	-0.096454
825	8179009	8793600	-0.01057	-0.013893	-0.008838
825	8338838	8988779	-0.070986	-0.087854	-0.056386
825	8461949	9174721	0.082986	0.090735	0.063728
825	8632927	9301239	0.069176	0.073084	0.052076
825	8794704	9435116	0.030178	0.035741	0.024276
825	8989412	9557819	0.05808	0.07218	0.049326
825	9175063	9661428	0.012042	0.016519	0.010796
825	9302377	9780748	0.010334	0.015773	0.009509
825	9435514	9918519	0.076809	0.109173	0.069057
825	9557873	10048885	0.037565	0.056365	0.033915
825	9662371	10170110	0.011247	0.016616	0.009871
825	9781023	10339963	-0.011446	-0.016461	-0.010255
825	9920467	10456103	-0.063742	-0.098432	-0.058225
825	10049126	10595339	-0.064258	-0.097009	-0.0575
825	10170111	10747644	-0.028369	-0.040392	-0.025
825	10340459	10896354	0.062725	0.077838	0.05272
825	10457053	11047787	-0.03011	-0.039437	-0.026018
825	10595668	11168160	-0.070172	-0.098148	-0.061328
825	10748650	11338137	-0.069532	-0.084265	-0.057597
825	10896546	11494914	-0.199982	-0.260849	-0.163055
825	11047788	11605891	-0.186389	-0.244474	-0.149516
825	11168685	11749810	-0.122194	-0.153164	-0.09794
825	11338177	11890533	-0.128122	-0.193078	-0.110879
825	11496816	12027691	-0.076411	-0.119658	-0.068233
825	11605943	12194819	-0.01977	-0.028873	-0.017426
825	11749997	12347720	-0.031607	-0.044619	-0.027736
825	33168703	92335	-0.059765	-0.088749	-0.052455
825	33320452	217305	-0.02883	-0.042696	-0.025326
825	33446200	334508	-0.109409	-0.186934	-0.09901
825	33632067	472145	-0.120974	-0.218242	-0.114261
830	11890562	41820	-0.046542	-0.065474	-0.040175
830	12028208	218786	0.013039	0.016121	0.011064
830	12195937	402128	-0.013623	-0.015409	-0.011115
830	12348850	559921	0.023766	0.023817	0.018289
839	43676	266	0.017761	0.016827	0.013237
842	219244	8281	0.025099	0.025287	0.020072
842	404904	22090	0.052229	0.060831	0.048525
846	1506	701423	0.057947	0.075593	0.061504
846	8295	1232525	0.011838	0.013721	0.010673
846	22096	1483632	0.102804	0.094532	0.077331
846	308398	1728238	0.099332	0.087218	0.070577
846	562613	308367	0.016957	0.024905	0.019082
846	701489	1957966	0.077069	0.06976	0.055023
846	1233044	2233958	0.093824	0.089533	0.069439
846	1483634	2470073	-0.016588	-0.01864	-0.012544
846	1728316	2703330	-0.044812	-0.056093	-0.035338
846	1957995	2929200	-0.08241	-0.112482	-0.068082
846	2237029	3175063	-0.092527	-0.125567	-0.077045
846	2470508	3469474	-0.073686	-0.109981	-0.065901
846	2703815	3796853	-0.068055	-0.099525	-0.059026
846	2929644	4105818	-0.087912	-0.155698	-0.078694
846	3176017	4392241	-0.1849	-0.343485	-0.157545
846	3469723	4745938	-0.158943	-0.24846	-0.130682
846	3796914	4967255	-0.134156	-0.203877	-0.112336
846	4106478	5141158	-0.096059	-0.132297	-0.079927
846	4393039	5256151	-0.020817	-0.026352	-0.017595
846	4747512	5403054	-0.006246	-0.008089	-0.005288
846	4967438	5568707	0.03013	0.038018	0.025137
846	5141612	5839727	0.04584	0.056956	0.037457
846	5256276	6093322	0.046631	0.059282	0.038222
846	5403149	6273996	-0.002778	-0.00345	-0.002325
846	5568928	6467678	-0.020687	-0.026115	-0.017661
846	5841517	6671413	-0.065897	-0.088642	-0.056643
846	6096322	6958149	-0.06654	-0.098762	-0.058447
846	6274202	7122257	-0.077344	-0.125742	-0.066798
846	6469988	7336320	-0.046893	-0.079514	-0.041739
846	6671759	7667910	-0.025125	-0.048756	-0.022265
846	6959022	8005082	-0.038812	-0.067141	-0.032466
846	7122378	8221180	0.033439	0.05091	0.027416
846	7337755	8440502	-0.134424	-0.259113	-0.104066
846	7668595	8607662	-0.023429	-0.034315	-0.018366
846	8005083	8792690	-0.008199	-0.011527	-0.006572
846	8222588	8983032	-0.049233	-0.072646	-0.040794
846	8441664	9128500	-0.003693	-0.004936	-0.003163
846	8608518	9461470	0.01516	0.01863	0.012498
846	8792694	9854339	0.222962	0.229256	0.176711
846	8983036	10100961	0.217709	0.221891	0.173913
846	9128806	10293521	0.239313	0.237971	0.189001
846	9461561	10499072	0.201728	0.205839	0.161877
846	9854343	10694289	-0.008877	-0.011077	-0.007454
846	10102574	10928585	-0.006043	-0.006452	-0.004663
846	10293720	11144558	0.07006	0.067329	0.052936
846	10501758	11365040	0.052174	0.04884	0.038258
846	10695501	11550032	0.057377	0.051527	0.041493
846	10928946	11770111	0.043196	0.040556	0.031602
846	11145010	11963421	0.048738	0.047165	0.035897
846	11365466	12170770	0.062509	0.061661	0.046703
846	11550221	12429799	-0.007754	-0.007993	-0.005795
846	11770398	12609215	0.006435	0.006633	0.004818
846	11963634	12766052	0.015728	0.016418	0.011976
846	12170815	12941293	0.01706	0.019604	0.013321
846	12429805	13078420	0.06628	0.081011	0.052455
846	12610359	13263649	0.040433	0.058287	0.033432
846	12766097	13459441	-0.082945	-0.130208	-0.065072
849	12942234	43005	-0.107868	-0.164888	-0.086003
853	13078622	69211	-0.109745	-0.163227	-0.09
865	43198	708516	-0.066035	-0.09672	-0.058532
865	71638	863127	-0.056814	-0.085156	-0.05022
865	13264891	92398	-0.090034	-0.121332	-0.074854
865	13461403	549393	-0.072244	-0.101148	-0.064766
867	85014	1038388	-0.029796	-0.031428	-0.022308
867	92791	84997	-0.03571	-0.051412	-0.030702
867	329615	1256978	-0.04066	-0.042563	-0.030447
867	549643	329550	0.022299	0.027694	0.018174
867	613611	1465833	0.005631	0.005802	0.004267
867	710941	613567	-0.028247	-0.031714	-0.021932
867	827509	1671559	0.014451	0.01405	0.01067
867	864382	827335	-0.041657	-0.045199	-0.031651
867	1039715	1924755	0	0	0
867	1258505	2200931	-0.010014	-0.009885	-0.007385
867	1465899	2336163	-0.05867	-0.062207	-0.043842
867	1672708	2501541	-0.020758	-0.024153	-0.016586
867	1924794	2642707	-0.019861	-0.02503	-0.016573
867	2201049	2832148	-0.064387	-0.094245	-0.05556
867	2337223	3064766	-0.044019	-0.064206	-0.037701
869	24769	951132	-0.139248	-0.245426	-0.127694
869	226060	1108316	-0.196561	-0.363133	-0.17115
869	549027	1240486	-0.105718	-0.179281	-0.090998
869	756359	1406034	-0.084878	-0.14949	-0.072895
869	954104	1619897	-0.083297	-0.149668	-0.072876
869	1108484	1840516	-0.04006	-0.063193	-0.035365
869	1240504	1968179	-0.089509	-0.144757	-0.077666
869	1408114	2132553	-0.047706	-0.070479	-0.040728
869	1619904	2278205	0.029316	0.039123	0.024257
869	2501656	24739	-0.101355	-0.167861	-0.088006
869	2644265	225638	-0.072516	-0.121576	-0.064781
869	2834061	544693	-0.078255	-0.140549	-0.071856
869	3069990	755924	-0.102165	-0.186564	-0.097122
871	1841830	255415	-0.040531	-0.053956	-0.033486
871	1968336	494056	-0.050612	-0.061659	-0.041005
871	2132873	661537	-0.035977	-0.045412	-0.030244
874	2280551	171988	-0.074119	-0.084424	-0.058976
876	256167	17075	0.018967	0.02146	0.015658
876	494439	202076	0.046924	0.061015	0.04503
878	17077	465191	0.037248	0.046523	0.033556
878	173157	311970	0.118506	0.141696	0.109909
[truncated: 9,245 more rows]

## Sheet: ColumbiaNorth all windows Peary
Full results for test for introgression from NAL boreal (Ignace) into Northern Mountain Columbia North in 1000 SNP windows incremented by 250 SNPs when using Peary caribou as the sister group. Results here show overlapping windows along the genome with their introgression scores (D, fd and fdm).
Scaffold	Window Start	Window End	D	f_d	f_dM
23	84865	256653	0.090474	0.097818	0.068624
23	236452	384478	-0.006054	-0.007088	-0.004643
23	189875	722668	-0.145336	-0.18348	-0.11134
23	35934	1004917	-0.052934	-0.061981	-0.038217
23	257127	1201761	-0.027936	-0.033019	-0.020401
29	385538	20011	-0.006277	-0.007694	-0.004707
39	725865	38690	0.122852	0.150081	0.096324
39	1006332	523624	-0.007805	-0.013055	-0.007402
39	1202930	831108	0.094551	0.136152	0.088324
39	20158	1012056	0.223505	0.260642	0.191068
43	38693	52647	0.180396	0.211638	0.14813
43	524783	320020	0.251008	0.275481	0.191462
43	832910	564169	0.249417	0.275945	0.183997
43	1012091	833405	0.127945	0.146029	0.091994
43	53043	1065422	0.164317	0.177382	0.11771
43	320360	1388272	0.12319	0.131377	0.088761
43	564327	1543119	0.101525	0.114549	0.075051
43	833701	1683627	0.086887	0.113487	0.068811
43	1065942	1838848	0.063259	0.090263	0.050753
43	1388538	2005455	0.127397	0.191413	0.110045
43	1543529	2148945	0.153002	0.216503	0.135112
43	1683655	2256233	0.212068	0.28714	0.190667
43	1838849	2407439	0.147093	0.193289	0.1279
43	2005515	2513470	0.107441	0.144594	0.094072
43	2149054	2680088	0.058458	0.076116	0.049446
63	2256709	39329	-0.047582	-0.068304	-0.040146
64	2407484	121684	-0.008253	-0.012989	-0.007554
67	2513488	27517	-0.016734	-0.024487	-0.014406
67	2681402	143131	0.042298	0.063894	0.037739
67	39453	305058	0.059319	0.075296	0.048733
67	122845	467584	-0.033981	-0.041405	-0.026679
67	27520	667836	-0.105722	-0.129782	-0.082099
72	144243	187345	-0.154377	-0.196296	-0.116713
78	305141	38641	-0.109137	-0.146143	-0.087097
78	467895	131880	0.030674	0.042547	0.026624
78	667887	179145	0.161246	0.264405	0.173785
78	187892	335144	0.197474	0.304305	0.221554
78	39273	493541	0.136183	0.196381	0.137412
78	131945	678845	-0.023132	-0.033041	-0.020764
78	179274	908704	-0.051254	-0.066214	-0.040165
78	337272	1135994	-0.054932	-0.07356	-0.042815
78	493741	1364013	-0.084409	-0.122064	-0.066305
78	679424	1661818	-0.123435	-0.197898	-0.094178
78	910335	1855554	-0.097007	-0.157397	-0.073633
78	1136000	2118675	-0.11353	-0.190708	-0.084671
78	1364052	2284818	-0.13038	-0.246863	-0.099412
78	1663828	2521935	0.005668	0.008929	0.004462
78	1855833	2683554	0.051997	0.083798	0.041614
78	2119401	2850474	0.06247	0.088295	0.050879
78	2286003	3013166	0.122492	0.160908	0.09733
78	2521951	3177802	0.083969	0.116371	0.066133
78	2686674	3428959	0.016048	0.022839	0.012161
85	2850856	10845	0.045835	0.072854	0.037232
88	3013474	45289	0.001232	0.002223	0.001103
88	3178556	160754	-0.014907	-0.032659	-0.016054
88	3433098	252686	0.00665	0.019185	0.010816
93	11137	133561	0.06071	0.146806	0.084631
93	45291	348510	0.08184	0.162934	0.103551
93	160775	559859	0.0928	0.161059	0.093084
97	252810	2788	0.115532	0.17775	0.102088
104	134108	208626	0.042392	0.070285	0.037225
104	348644	543544	0.11925	0.157814	0.096785
104	560151	665777	0.074664	0.099804	0.063289
104	747	772171	0.091182	0.121104	0.079068
104	208680	930369	0.116028	0.152593	0.099068
107	543628	75870	0.108006	0.166309	0.096843
108	667308	755	0.135291	0.196497	0.1167
110	772196	331897	0.158633	0.198582	0.128722
117	930958	16978	0.150376	0.177213	0.121255
123	76034	74834	0.145811	0.169817	0.116572
130	794	127956	0.185687	0.220733	0.159656
133	334786	87318	0.116398	0.157317	0.104373
142	17290	7189	0.098404	0.13808	0.090686
142	75581	163207	0	0	0
142	127962	341378	0.034047	0.046691	0.027927
142	88650	500688	0.192419	0.236548	0.159414
142	7252	689563	0.180795	0.216392	0.143407
142	163294	816036	0.166069	0.185615	0.129146
142	341432	979597	0.175705	0.187205	0.140992
142	501175	1214389	0.111749	0.124286	0.090538
142	689743	1404178	0.154721	0.184441	0.13839
142	816340	1576619	0.319589	0.370175	0.290386
142	988415	1860758	0.236601	0.304943	0.216386
142	1214736	2025401	0.152174	0.214335	0.147807
142	1404438	2204830	0.149098	0.210088	0.139034
142	1579689	2425595	0.027512	0.043299	0.025425
151	1860926	1570	-0.010182	-0.016369	-0.009253
152	2025402	277169	0.023972	0.033994	0.020095
152	2205779	489618	-0.044779	-0.063851	-0.036944
152	2425822	969004	0.011508	0.014554	0.00931
152	1686	1282537	0.150142	0.154545	0.113181
152	279695	1830782	0.05915	0.062404	0.044215
152	491215	2154345	0.112782	0.114199	0.082435
152	970769	2623366	0.06975	0.076089	0.052315
152	1284050	2845158	-0.028033	-0.037632	-0.02272
152	1831170	3175232	-0.069983	-0.097429	-0.055845
152	2154658	3524397	-0.114975	-0.152069	-0.088802
152	2625192	3803019	-0.147467	-0.182475	-0.111602
152	2845167	4097637	-0.179389	-0.216787	-0.135899
152	3176643	4361915	-0.184965	-0.21097	-0.137795
152	3525800	4531804	-0.203293	-0.230059	-0.152636
152	3803020	4842534	-0.15534	-0.174281	-0.117383
152	4097900	5092309	-0.025295	-0.02437	-0.018069
152	4361951	5264418	0.054666	0.052389	0.039704
152	4531968	5471795	0.154903	0.145196	0.114039
152	4843297	5653686	0.135617	0.127278	0.099706
152	5092852	5886304	0.084848	0.081871	0.06266
152	5264600	6108994	0.026748	0.026885	0.019866
152	5472082	6377339	-0.028238	-0.027984	-0.020528
152	5654494	6603341	0	0	0
152	5887247	6846458	-0.11294	-0.121807	-0.083458
155	6110634	42079	-0.0492	-0.053661	-0.036532
155	6377765	265831	-0.077678	-0.091447	-0.059192
155	6603359	457116	-0.127038	-0.173572	-0.10008
155	6848140	592672	-0.097149	-0.154161	-0.076658
155	42632	787781	-0.197977	-0.43023	-0.158753
155	266105	980427	-0.08881	-0.159307	-0.065537
155	458266	1042143	-0.066578	-0.121535	-0.051062
155	592809	1125085	0.070451	0.103515	0.053799
155	790607	1220421	0.144306	0.186614	0.114778
155	980453	1371786	0.102841	0.158933	0.091909
155	1042301	1513505	0.035236	0.056098	0.030838
155	1125086	1664587	-0.03606	-0.057986	-0.032258
155	1220891	1810530	-0.057607	-0.085125	-0.050122
155	1372023	1945878	-0.055748	-0.081395	-0.048942
164	1513526	7195	0.026321	0.034344	0.02249
164	1664724	156104	0.113909	0.144199	0.10011
164	1810662	292257	0.149002	0.192303	0.132471
164	1946753	441930	0.106064	0.146475	0.091194
164	7688	724713	0.044567	0.069904	0.040816
164	156112	913571	-0.003649	-0.0058	-0.003246
164	292695	1103630	-0.040588	-0.061956	-0.033438
164	442797	1285932	-0.033164	-0.045559	-0.026909
164	725402	1443265	-0.040867	-0.054342	-0.031713
164	914921	1634291	-0.041675	-0.056789	-0.032597
164	1103651	1865039	-0.015631	-0.022127	-0.012999
164	1286870	2047470	-0.147825	-0.256379	-0.127509
164	1443279	2317791	-0.055707	-0.093354	-0.045935
164	1634417	2530269	-0.072445	-0.119989	-0.059004
164	1865923	2764047	-0.169368	-0.307082	-0.136396
164	2048233	2970226	-0.065454	-0.1066	-0.05029
164	2317796	3142236	-0.159604	-0.280902	-0.127972
164	2530743	3268039	-0.237445	-0.487787	-0.191348
164	2764586	3390480	-0.234465	-0.435874	-0.181343
164	2970450	3543917	-0.253807	-0.392512	-0.192707
164	3142306	3717796	-0.25585	-0.363889	-0.191617
164	3268521	3856383	-0.16833	-0.213408	-0.126405
164	3391363	4058234	-0.082873	-0.103203	-0.062125
164	3544405	4187904	-0.072207	-0.110256	-0.05777
164	3718108	4349955	-0.057459	-0.090909	-0.045293
164	3856971	4523913	-0.048132	-0.076356	-0.0375
164	4058315	4692774	-0.067068	-0.10668	-0.054461
164	4188132	4888996	0.037516	0.046541	0.028898
164	4350153	5080660	0.134864	0.148296	0.103236
164	4524283	5222301	0.139787	0.146095	0.101626
164	4696532	5372012	0.113594	0.121838	0.080623
164	4889566	5583827	0.040594	0.048418	0.029635
164	5081514	5783715	-0.020706	-0.027087	-0.015048
164	5224450	5956511	0.003258	0.004316	0.002537
164	5373377	6192638	-0.081629	-0.115173	-0.063999
164	5584172	6366893	-0.08509	-0.123641	-0.067797
164	5784619	6521733	-0.091877	-0.128697	-0.071542
164	5957311	6678749	-0.137535	-0.195408	-0.102127
164	6193509	6865558	-0.071131	-0.091365	-0.051926
164	6366895	7073854	-0.066956	-0.085628	-0.048464
164	6523124	7292639	-0.081305	-0.108035	-0.060415
164	6679131	7558988	-0.045306	-0.060318	-0.034432
164	6866041	7728505	-0.045927	-0.065997	-0.036204
164	7073883	7908300	-0.066005	-0.09741	-0.051599
164	7294752	8130307	-0.042305	-0.060427	-0.032737
164	7559357	8284505	-0.114719	-0.186748	-0.091575
164	7729268	8499888	-0.079426	-0.111909	-0.059797
164	7908320	8659250	-0.089921	-0.126852	-0.068352
164	8130328	8984332	-0.024459	-0.032429	-0.018645
164	8285228	9147751	0.010286	0.012818	0.007516
164	8500886	9401501	-0.03109	-0.042634	-0.024304
164	8659369	9563045	0.023406	0.029274	0.018
164	8984437	9689648	-0.037587	-0.052982	-0.029794
164	9148752	9863413	-0.020598	-0.028846	-0.01709
164	9406707	10004727	0.040195	0.05416	0.032401
164	9563119	10133875	-0.051255	-0.080548	-0.042772
164	9690468	10284255	0.058165	0.079673	0.047687
164	9863500	10449209	0.075686	0.098968	0.060508
164	10005003	10598791	0.049264	0.065862	0.040019
164	10135079	10747163	0.140794	0.176135	0.115062
164	10284265	10867968	0.059375	0.075418	0.047191
164	10449338	11005086	-0.057721	-0.082469	-0.047637
164	10598803	11141202	-0.056857	-0.081853	-0.047352
164	10747342	11292680	-0.036926	-0.05215	-0.03015
164	10868251	11490390	-0.132805	-0.220313	-0.112642
164	11006463	11653546	0.058883	0.086365	0.049404
164	11141488	11838499	0.145598	0.201957	0.117719
164	11292768	11999923	0.07055	0.101283	0.054957
164	11490972	12213278	0.087838	0.1247	0.066195
164	11653828	12463751	0.053925	0.071559	0.038331
164	11838547	12677146	0.065626	0.07989	0.045012
164	12002312	12851012	0.223774	0.22075	0.146996
164	12214057	13011081	0.32519	0.296884	0.213159
164	12465399	13137333	0.344726	0.326107	0.233623
164	12679058	13288557	0.274448	0.286508	0.191841
164	12851020	13415612	0.078779	0.111111	0.060393
164	13013060	13580240	-0.061997	-0.086229	-0.047545
164	13137412	13722736	-0.158685	-0.247216	-0.123953
164	13290444	13903876	-0.141778	-0.212599	-0.114079
164	13415948	14126102	-0.125403	-0.178191	-0.098016
164	13580353	14290941	-0.029452	-0.037763	-0.022816
164	13722911	14466123	0.052627	0.057954	0.039145
164	13904033	14623411	0.029025	0.031868	0.021069
164	14126209	14796230	0.065071	0.067315	0.048233
164	14292334	15010849	0.057645	0.064918	0.044259
164	14468069	15252829	0.012766	0.01475	0.010221
164	14623454	15398515	0.058802	0.066457	0.047261
164	14796735	15621087	0.031587	0.035523	0.025098
164	15010870	15779879	0.04489	0.05162	0.036032
164	15252897	15956354	0.110466	0.114641	0.083761
164	15398527	16148323	0.037515	0.038167	0.028087
164	15621218	16323978	0.023317	0.024014	0.017843
164	15780352	16477966	-0.028981	-0.028926	-0.021634
164	15956589	16608110	-0.060551	-0.06102	-0.045108
164	16148445	16760711	-0.10928	-0.11272	-0.081475
164	16324031	16939608	-0.090357	-0.092005	-0.065909
164	16478683	17098975	-0.1314	-0.133375	-0.093771
164	16608516	17345537	-0.076325	-0.075562	-0.055057
164	16762471	17538773	-0.023117	-0.023047	-0.017141
164	16940249	17666976	-0.039954	-0.043132	-0.031067
164	17098982	17839609	0.010041	0.011313	0.008387
164	17345717	18119720	-0.068798	-0.083016	-0.058665
164	17538860	18312316	-0.214781	-0.318065	-0.176396
164	17667572	18771999	-0.190674	-0.265193	-0.151659
164	17843783	19012504	-0.077406	-0.089951	-0.056745
164	18119825	19127988	-0.051438	-0.065195	-0.037905
164	18313689	19292618	0.134144	0.140686	0.101893
164	18772989	19443814	0.136364	0.145036	0.103909
164	19013084	19573656	0.029998	0.041901	0.025478
164	19128003	19760712	-0.048535	-0.072788	-0.042281
164	19292685	19905351	-0.11617	-0.18665	-0.093549
164	19443860	20091078	-0.074571	-0.119858	-0.06004
164	19575364	20231903	0.017393	0.025327	0.013925
164	19761013	20383161	0.10394	0.136564	0.080543
164	19905429	20561454	0.221763	0.233845	0.167163
164	20091126	20742745	0.168328	0.163331	0.119714
164	20232540	20899603	0.105396	0.105316	0.073353
164	20383179	21033980	0.091824	0.092659	0.062658
164	20561882	21186691	0.087713	0.095796	0.063462
164	20742893	21308171	0.122083	0.149728	0.097223
164	20900451	21426536	0.145128	0.17799	0.119981
164	21033988	21532709	0.119741	0.142907	0.101767
164	21186735	21640521	0.033478	0.046628	0.03042
164	21308696	21749063	0.100597	0.127046	0.08671
164	21427074	21820833	0.195903	0.240949	0.168189
164	21532858	21924417	0.26865	0.326874	0.227406
164	21641682	22023120	0.314058	0.370272	0.268636
164	21749238	22109961	0.184247	0.224759	0.153873
164	21820941	22218705	0.053826	0.069511	0.044156
164	21924477	22355931	-0.034556	-0.044039	-0.028054
164	22023275	22490593	-0.076811	-0.09125	-0.057978
164	22110288	22687539	-0.013957	-0.016302	-0.010583
164	22218736	22892292	0.030346	0.031164	0.022094
164	22356074	23247651	0.049227	0.049157	0.035657
164	22490624	23440596	0.02343	0.023923	0.017397
164	22689549	23655415	0.018727	0.018617	0.0138
164	22893927	23949293	0.020956	0.021368	0.015602
170	23247767	7495	0.026703	0.02833	0.020564
179	23442176	70892	0.027198	0.029672	0.021287
187	23655457	45171	0.053532	0.060153	0.043387
188	23949294	111251	0.033711	0.046358	0.032743
188	8955	300465	0.059979	0.077389	0.054647
188	70930	559874	0.041955	0.051524	0.036561
188	45188	854823	-0.020298	-0.025028	-0.016853
188	111532	1096743	-0.01713	-0.018142	-0.012512
188	300768	1293514	-0.011843	-0.012644	-0.008661
188	560216	1560211	-0.03849	-0.044374	-0.028907
188	854882	1885922	-0.011936	-0.014225	-0.009249
188	1099189	2083295	-0.13446	-0.183686	-0.107993
188	1294053	2282179	-0.121175	-0.168367	-0.099758
188	1560780	2443052	-0.036127	-0.046748	-0.029113
189	1888688	1381	-0.069472	-0.097672	-0.057624
197	2083803	103650	0.067646	0.092778	0.056419
197	2282477	265202	-0.008164	-0.011679	-0.006714
202	2444628	7583	-0.02725	-0.038777	-0.022494
207	1395	299088	0.000549	0.000684	0.000425
207	103742	581002	0.033584	0.043216	0.02651
207	270551	866365	0.074191	0.092792	0.058587
207	8175	1057595	0.042449	0.05904	0.034428
207	301756	1230924	-0.010899	-0.016884	-0.009647
207	581623	1360251	0.087968	0.118617	0.07693
207	866844	1588277	0.145444	0.191704	0.126218
207	1057826	1724335	0.195436	0.229945	0.165356
207	1231007	1853015	0.273411	0.313661	0.221485
207	1360663	2057350	0.137153	0.173578	0.11415
207	1588439	2267607	0.127579	0.152695	0.10154
207	1724411	2467738	0.181201	0.207005	0.139851
207	1853146	2710183	0.186121	0.200134	0.142062
207	2057385	2977717	0.209564	0.216697	0.153867
207	2268206	3479132	0.173523	0.182146	0.13098
207	2468011	4179764	0.111354	0.103182	0.077892
213	2710425	2927	0.151301	0.14311	0.106077
215	2978703	156900	0.124084	0.12904	0.092602
216	3484104	24285	0.072731	0.094892	0.06336
216	4182449	113534	0.02397	0.064805	0.032736
216	3453	172467	-0.079919	-0.606593	-0.202941
217	156902	2014	-0.012692	-0.112565	-0.058783
221	26658	190637	-0.022774	-0.130982	-0.068722
221	113584	495215	-0.019182	-0.048139	-0.030725
221	172517	673478	-0.016613	-0.027606	-0.018743
221	2164	870132	0.033928	0.045356	0.032016
221	190895	1116215	0.008777	0.011529	0.007888
229	495243	23864	0.089315	0.103207	0.073687
237	677876	85542	0.16405	0.190804	0.135635
240	870255	159942	0.051185	0.062638	0.041188
240	1116847	439300	0.098533	0.118204	0.078661
246	31901	273832	0.084676	0.117586	0.074859
248	85563	66568	0.036156	0.050418	0.031006
251	160590	196996	0.150853	0.20016	0.13051
251	441196	311532	0.130955	0.169414	0.112828
251	274613	431296	0.072004	0.094033	0.059871
251	66607	530415	0.052665	0.071759	0.045685
251	198511	647387	-0.000218	-0.000329	-0.000198
251	311858	784169	0.059996	0.086189	0.05467
251	431321	932588	0.068683	0.100553	0.061408
251	530441	1095775	0.109036	0.141615	0.090729
251	647399	1112502	0.170723	0.230769	0.140704
251	785741	1171991	0.131619	0.206358	0.103461
251	933030	1326063	-0.084017	-0.119983	-0.062241
251	1095789	1562383	-0.087528	-0.120324	-0.064221
251	1112507	1717547	-0.114043	-0.149385	-0.080366
252	1172212	44791	-0.137942	-0.176876	-0.098
252	1326242	286099	0.020903	0.02663	0.015326
257	1562392	6902	0.044378	0.056291	0.033534
257	1717934	166884	0.027896	0.035744	0.022392
265	45392	84243	0.08228	0.095595	0.065816
271	286795	1768	0.064293	0.070385	0.05091
272	8074	214440	-0.00501	-0.00621	-0.004083
272	167362	459610	0.013458	0.015909	0.010491
272	86303	823394	-0.105842	-0.130455	-0.079714
273	1796	399096	-0.075633	-0.091729	-0.055752
274	214604	141798	-0.037869	-0.047354	-0.029401
274	459902	206544	-0.05357	-0.079562	-0.049222
275	824551	73635	-0.015234	-0.025664	-0.016991
275	399458	265650	-0.118985	-0.235224	-0.141134
281	141932	34557	-0.167617	-0.277287	-0.166832
293	206588	354	-0.166178	-0.238632	-0.142815
293	74010	17361	-0.122441	-0.183134	-0.110079
298	267314	43214	-0.057322	-0.098537	-0.059417
298	34818	173087	0.027218	0.047028	0.030552
298	365	301261	0.036204	0.062257	0.039136
298	17456	435410	0.015652	0.022354	0.014071
298	43277	573528	-0.043652	-0.057698	-0.034645
298	175330	753441	-0.110194	-0.152529	-0.086102
298	301307	957324	-0.098552	-0.126788	-0.07496
298	435416	1131398	-0.102485	-0.130818	-0.075982
298	573739	1403521	-0.045237	-0.060997	-0.036654
298	753977	1589495	0.019693	0.027178	0.017182
298	957506	1686262	0.088739	0.123186	0.079654
298	1131456	1884252	0.030883	0.046606	0.028542
298	1410149	2350690	-0.010001	-0.016724	-0.009611
298	1589800	2605714	-0.083412	-0.164198	-0.080419
298	1686835	2928799	-0.179022	-0.370651	-0.167063
298	1884801	3232067	-0.11239	-0.159655	-0.091106
298	2352026	3617206	-0.138579	-0.183203	-0.105421
298	2606057	4023837	-0.021539	-0.022744	-0.015141
298	2929048	4397041	0.145852	0.140555	0.104056
298	3233699	4655757	0.110701	0.112549	0.082324
298	3617268	4960996	0.184165	0.167425	0.130362
298	4025389	5334994	0.137837	0.131565	0.101301
298	4398712	5561234	0.062305	0.061264	0.046316
298	4655963	5961452	0.142617	0.137248	0.105909
298	4961176	6274086	0.112226	0.115189	0.087505
298	5340406	6673333	0.112454	0.118756	0.08967
298	5563263	7025677	0.039358	0.041233	0.030007
298	5961877	7291475	-0.070481	-0.0816	-0.055671
298	6274512	7487888	-0.013115	-0.013407	-0.009661
298	6673451	7770847	-0.072303	-0.074811	-0.052498
298	7027120	8002078	-0.162766	-0.193419	-0.122864
298	7291589	8189351	-0.072092	-0.074306	-0.050244
298	7488552	8355947	-0.102412	-0.12633	-0.078242
298	7771700	8470119	-0.035656	-0.048113	-0.027727
298	8002825	8679118	0.1177	0.144963	0.093954
298	8191777	8921208	0.10045	0.143709	0.083364
298	8356022	9215183	0.091298	0.131643	0.07359
300	8470442	132251	-0.037796	-0.052531	-0.031185
300	8680265	272434	-0.151	-0.203459	-0.122066
300	8921265	412125	-0.160152	-0.216153	-0.141714
301	9215212	18210	-0.205742	-0.267607	-0.184023
304	132333	75225	-0.136301	-0.183643	-0.126639
306	272891	57752	-0.041826	-0.061078	-0.04165
306	412252	197670	-0.016629	-0.024879	-0.016333
306	18223	420452	0.054287	0.084007	0.051398
306	75248	552278	0.088951	0.125152	0.081848
306	58093	832908	0.064104	0.083874	0.055239
306	197787	1029629	0.055064	0.068478	0.045665
311	420818	27237	0.060838	0.072585	0.051353
311	552535	242327	-0.038271	-0.050816	-0.032089
312	832963	12158	-0.041924	-0.054815	-0.034926
319	1031277	216969	-0.012432	-0.017129	-0.010825
319	27817	460898	-0.059879	-0.08585	-0.05222
319	242536	652515	0.013381	0.017403	0.011467
319	12636	815277	-0.079619	-0.123888	-0.070175
319	217333	1004960	-0.103649	-0.161101	-0.0887
319	460985	1186147	-0.066332	-0.111696	-0.058777
319	652836	1348848	-0.104687	-0.188734	-0.095685
319	816580	1555220	0.012515	0.018871	0.01165
319	1005241	1730168	0.037834	0.05516	0.034038
319	1186266	2016017	0.017733	0.024885	0.015296
319	1349609	2247663	-0.048926	-0.072027	-0.040693
319	1556575	2452157	0.009034	0.010776	0.006864
319	1730322	2591619	-0.004358	-0.005176	-0.00332
319	2018152	2792782	-0.036257	-0.044881	-0.026935
319	2248497	2960978	0.046554	0.053573	0.032787
319	2452813	3171621	0.011148	0.014255	0.008157
319	2591634	3401127	-0.13393	-0.195903	-0.101228
319	2792955	3660195	-0.119219	-0.167647	-0.094354
319	2961053	3896743	-0.094968	-0.125814	-0.077588
319	3171712	4072348	-0.154897	-0.219019	-0.130764
319	3401341	4305727	-0.147953	-0.215946	-0.125124
319	3661297	4574309	-0.143805	-0.205856	-0.117333
319	3897521	4703764	-0.187125	-0.283884	-0.15555
319	4072481	5055825	-0.146754	-0.226984	-0.124528
319	4305875	5184513	-0.018733	-0.025511	-0.015291
319	4574968	5340871	0.072473	0.098397	0.059357
319	4704297	5512291	0.11116	0.148045	0.08776
319	5055928	5642231	0.132772	0.186202	0.100519
319	5184593	5805695	0.196474	0.272833	0.154128
319	5340890	5986431	0.214632	0.29861	0.166408
319	5512438	6148794	0.174791	0.250785	0.136974
319	5643093	6280896	0.203852	0.264473	0.163294
319	5806191	6432937	0.174069	0.209938	0.135781
319	5989955	6567462	0.085936	0.096253	0.065076
319	6149544	6785619	0.006786	0.008038	0.005244
319	6280910	6934454	-0.063486	-0.079591	-0.04881
319	6432973	7141807	-0.108824	-0.140383	-0.083111
319	6567513	7339901	-0.057616	-0.078559	-0.045032
319	6785695	7481515	0.127022	0.151466	0.097182
319	6934556	7648151	0.179792	0.206387	0.135353
319	7142003	7910185	0.189839	0.224366	0.141214
319	7340257	8185292	0.188626	0.216457	0.137514
319	7482097	8373062	0.065913	0.079583	0.047861
319	7650493	8529883	0.017246	0.021263	0.012559
319	7910221	8741800	-0.075843	-0.099112	-0.056749
319	8185467	8968834	-0.203534	-0.284775	-0.15595
319	8373080	9191488	-0.222584	-0.290638	-0.165656
319	8530058	9389995	-0.236283	-0.293878	-0.17558
319	8742710	9549131	-0.180431	-0.211691	-0.131618
319	8968971	9744737	-0.160232	-0.187376	-0.116
319	9191515	9930238	-0.085124	-0.099212	-0.062812
329	9389999	4491	-0.0313	-0.037912	-0.023818
332	9549528	443773	-0.005326	-0.006849	-0.004212
332	9744764	577825	0.081238	0.115232	0.073373
338	13880	7103	0.049081	0.08362	0.049521
349	5110	26765	0.104065	0.196869	0.118814
349	445472	169346	0.039011	0.076627	0.044181
349	577834	356743	0.075464	0.122415	0.073188
349	7239	522061	0.066052	0.101078	0.060534
349	27307	661491	0.046126	0.064422	0.037907
349	171012	787090	0.098284	0.129353	0.080591
349	356904	931483	0.050194	0.068886	0.042614
349	522950	1058639	0.018231	0.025785	0.015668
349	661514	1197506	-0.037608	-0.053574	-0.032162
349	787924	1354697	-0.010006	-0.01448	-0.008777
349	931667	1476311	0.011413	0.017792	0.009651
349	1058873	1735636	0.03601	0.053214	0.028363
349	1197900	1914296	0.034048	0.052739	0.02742
349	1354725	2116703	0.028721	0.041448	0.022822
349	1476783	2640719	0.013923	0.018248	0.011189
349	1736015	2770842	-0.036579	-0.045445	-0.029201
349	1914443	2906192	-0.061752	-0.075576	-0.048422
349	2117550	3068589	-0.11807	-0.139689	-0.086856
349	2640872	3207412	-0.12069	-0.136826	-0.085522
349	2770900	3362589	-0.035013	-0.037706	-0.025192
349	2907444	3496241	-0.004766	-0.005132	-0.003459
349	3071809	3613855	0.052429	0.061645	0.040333
349	3208564	3754795	0.014371	0.019056	0.011572
349	3364581	3900545	-0.00292	-0.004105	-0.002399
358	3496874	85293	0.062145	0.081289	0.051282
359	3613861	27817	0.054174	0.067737	0.045385
359	3757132	166241	0.12007	0.142527	0.102609
359	3906069	250745	0.002743	0.003624	0.002397
359	85451	353776	-0.060521	-0.086744	-0.052535
359	29360	544985	0.011531	0.013132	0.008255
359	166491	697555	0.044979	0.05047	0.032034
359	250776	812900	0.212127	0.223297	0.152794
359	354424	916148	0.289001	0.301796	0.210703
359	545637	1035319	0.258826	0.357065	0.247234
359	697646	1138860	0.204097	0.32074	0.194324
359	813554	1242512	0.040614	0.071057	0.037353
359	916199	1415649	-0.020551	-0.034652	-0.018765
359	1035562	1571597	0.007782	0.012601	0.006535
360	1138861	77577	0.054066	0.082407	0.047615
360	1242916	211203	0.178214	0.237365	0.151518
360	1415881	335040	0.297634	0.344714	0.242298
360	1592264	443716	0.239215	0.281215	0.199824
360	78579	613743	0.200103	0.226411	0.158637
360	211212	762705	0.196166	0.221175	0.154899
360	336047	959802	0.142244	0.165212	0.113516
360	443744	1129867	0.15445	0.173269	0.123451
369	614798	71923	0.170351	0.195645	0.140423
369	762924	242554	0.142337	0.173618	0.120032
369	960149	383241	0.029105	0.041488	0.023336
371	1132229	93658	0.047599	0.07161	0.038115
375	72026	20081	0.068483	0.103224	0.054239
375	243576	250895	0.051438	0.078596	0.040932
376	383405	191005	0.080473	0.115168	0.067714
376	94402	395808	0.119918	0.165935	0.102128
376	21460	552081	0.048629	0.071409	0.041229
376	251541	689404	0.039733	0.060912	0.033534
376	191842	819184	0.063156	0.09816	0.053463
376	396109	956291	0.057447	0.088072	0.048844
376	552139	1157463	0.229429	0.267965	0.186896
376	690049	1402963	0.15968	0.173371	0.12841
376	819540	1620674	0.190612	0.19022	0.149969
376	956292	1810675	0.03673	0.038359	0.028137
376	1158605	2028239	-0.090175	-0.10102	-0.069347
378	1403256	84823	-0.045045	-0.049429	-0.034586
379	1621741	107961	-0.10685	-0.139481	-0.093909
379	1813111	244643	-0.008799	-0.012801	-0.009364
379	2031554	413728	-0.046237	-0.091015	-0.061394
381	2129	71953	-0.056129	-0.153528	-0.089075
394	107981	8265	-0.085504	-0.209983	-0.110892
394	244834	209597	-0.084686	-0.15687	-0.085705
394	417057	471541	0.015949	0.023645	0.014977
394	72732	659326	0.030607	0.043713	0.028731
394	9406	882686	0.073691	0.095581	0.064177
394	210863	1100549	0.049308	0.060839	0.041416
394	472751	1256976	-0.009547	-0.012938	-0.008059
394	659584	1407107	0.010999	0.01451	0.009018
394	883436	1548524	0.010431	0.013405	0.008588
394	1101132	1703156	0.012133	0.017955	0.010546
394	1257234	1868131	0.024146	0.034222	0.020577
394	1409234	2026333	0.003194	0.004702	0.002803
399	1549112	78872	0.024062	0.033981	0.020855
399	1704041	470580	0.081223	0.094186	0.065259
399	1868834	680172	0.056856	0.064501	0.044755
416	2026458	47975	-0.033056	-0.036531	-0.024319
422	79643	168425	0.07744	0.079234	0.056156
422	470822	551671	0.039504	0.045837	0.02988
422	680311	832035	-0.016638	-0.02129	-0.012579
422	48164	1026292	0.029853	0.038814	0.02384
422	169470	1090866	-0.122994	-0.232634	-0.11833
422	551728	1145850	-0.123364	-0.291203	-0.152323
422	832361	1246342	-0.008785	-0.026656	-0.018003
422	1026293	1392756	0.007577	0.067843	0.043516
422	1090961	1462662	-0.002089	-0.018667	-0.011706
427	1145958	11697	-0.054188	-0.202742	-0.125379
427	1247252	211342	-0.020959	-0.038367	-0.026078
427	1392831	413283	0.081476	0.098375	0.073787
427	1462737	698679	0.064112	0.067114	0.049554
427	11878	978148	0.096146	0.093665	0.070086
427	211556	1246866	0.08866	0.086756	0.064824
429	413494	170934	0.011798	0.012545	0.008846
431	699428	1266	0.005062	0.005709	0.003851
449	979533	17932	-0.036763	-0.046154	-0.029368
452	1250871	202973	0.060291	0.068191	0.046333
452	171083	429691	0.1333	0.13514	0.098834
452	1273	594703	0.202634	0.197265	0.153539
452	18733	745606	0.198077	0.194375	0.148683
452	203511	1047038	0.082702	0.094602	0.065747
452	431673	1290048	-0.014868	-0.021408	-0.012848
452	594758	1459374	-0.078969	-0.118375	-0.066644
452	745810	1589250	0.02677	0.034182	0.021557
452	1047185	1725808	0.050276	0.061041	0.039984
452	1290055	1860274	0.074754	0.084961	0.059098
452	1459442	1985785	0.111548	0.118524	0.087473
452	1589297	2097043	0.041635	0.047788	0.033159
452	1725927	2231619	-0.035301	-0.042048	-0.027976
452	1860339	2401012	-0.050934	-0.059256	-0.039503
452	1985983	2553446	-0.079945	-0.095972	-0.061512
452	2097682	2672694	-0.074024	-0.088144	-0.057384
452	2231782	2802555	-0.058401	-0.071849	-0.046915
452	2401288	2885435	-0.005144	-0.006997	-0.0044
452	2553525	2990740	0.01922	0.02666	0.01641
452	2672828	3145440	0.050829	0.067801	0.043057
452	2802712	3283022	-0.003189	-0.004613	-0.002675
452	2886225	3418652	-0.061959	-0.084636	-0.049962
452	2991293	3540434	-0.035362	-0.050035	-0.030245
452	3145914	3647176	-0.070557	-0.108025	-0.062217
452	3283076	3769557	0.036742	0.051913	0.033522
452	3419168	3886731	0.026724	0.039617	0.024586
452	3540941	4000511	-0.089562	-0.147842	-0.075427
452	3648074	4134845	-0.014144	-0.021201	-0.011657
452	3769618	4398867	0.013701	0.0178	0.010494
452	3887021	4541667	0.02552	0.033402	0.019711
452	4000652	4643961	0.077861	0.094811	0.063537
452	4134891	4783045	0.071157	0.081838	0.056215
452	4399662	4943589	0.038269	0.04547	0.030908
452	4541702	5072821	-0.027465	-0.035079	-0.021883
452	4644493	5453821	-0.008575	-0.010582	-0.006799
452	4784164	5591416	-0.038317	-0.050291	-0.031357
452	4944074	5764180	-0.03255	-0.04698	-0.027573
452	5073369	5910734	0.137088	0.170513	0.110231
452	5453888	6037273	0.139774	0.184657	0.113113
452	5591867	6190011	0.05539	0.075023	0.04411
452	5764226	6313061	0.019287	0.023684	0.014403
452	5911495	6425205	-0.083921	-0.108701	-0.065516
452	6037342	6578209	-0.050023	-0.061151	-0.038085
452	6190053	6727765	0.037766	0.045564	0.028977
452	6313654	6860295	0.107194	0.136127	0.086325
452	6425252	7015992	0.021639	0.029033	0.017052
452	6578221	7167539	0.024218	0.031088	0.018885
452	6727890	7408824	0.045251	0.057809	0.034559
452	6860561	7525491	-0.002618	-0.003608	-0.002041
452	7016221	7694298	-0.007511	-0.010518	-0.005848
452	7167669	7832958	-0.084735	-0.139181	-0.069096
452	7410199	8016449	-0.11279	-0.178034	-0.094277
452	7526735	8169638	-0.087043	-0.122334	-0.070374
452	7694480	8294162	-0.002703	-0.003648	-0.002254
452	7834097	8430871	0.023711	0.028882	0.019102
452	8016478	8592430	0.02868	0.035927	0.022937
452	8172119	8775747	0.061467	0.078509	0.050387
452	8294570	8993745	0.094195	0.10738	0.073842
452	8431320	9194250	0.087221	0.104803	0.068553
452	8592610	9409257	0.089837	0.110532	0.068464
452	8776132	9580401	0.111565	0.138769	0.085681
452	8994734	9717098	0.062719	0.09012	0.048884
452	9194570	9868540	0.067198	0.09685	0.052581
452	9409843	9990602	0.185805	0.22516	0.147074
452	9580876	10184898	0.212529	0.254084	0.1604
452	9718872	10465113	0.287247	0.323014	0.217872
452	9870144	10656054	0.298802	0.337592	0.213913
452	9996101	10880959	0.311348	0.369188	0.229229
452	10185260	11147091	0.266957	0.331027	0.205849
452	10465306	11438843	0.194815	0.266484	0.153382
460	10656058	9194	0.169079	0.243176	0.149276
460	10883433	114331	0.036521	0.059522	0.035353
460	11152357	253604	-0.041283	-0.061046	-0.038232
460	11442057	469932	0.010882	0.013374	0.00948
460	9200	626836	-0.039929	-0.046751	-0.032268
460	114502	873861	-0.0286	-0.032664	-0.022041
460	254024	1095729	-0.038346	-0.042713	-0.028873
460	470574	1313325	-0.050938	-0.056508	-0.038227
460	627141	1535433	0.012485	0.014028	0.009717
460	880248	1703195	0.02267	0.024291	0.017496
460	1097304	1967882	0.045499	0.049962	0.03603
460	1313716	2203974	0.061307	0.066778	0.048794
460	1536327	2512433	0.105565	0.106512	0.081007
460	1703200	2769858	0.099684	0.101094	0.075634
460	1968010	2987387	0.183293	0.175006	0.13758
460	2206308	3217673	0.190574	0.188152	0.14425
460	2513541	3413004	0.092744	0.093774	0.068633
460	2770468	3584313	0.046172	0.047594	0.034195
460	2988352	3955705	0.052299	0.05378	0.038383
460	3220949	4262982	0.014797	0.015476	0.010963
460	3413419	4475980	0.022632	0.02316	0.01649
460	3584354	4675097	0.020529	0.020708	0.014712
460	3955834	4897944	-0.072981	-0.076496	-0.052695
460	4263419	5125999	-0.099215	-0.101666	-0.070312
460	4475981	5353733	-0.073483	-0.075306	-0.053416
460	4676635	5559013	-0.054254	-0.056832	-0.040604
460	4899696	5747157	-0.070555	-0.077816	-0.053196
460	5126193	5855875	-0.039276	-0.045279	-0.030366
460	5354044	5984823	-0.021765	-0.027879	-0.01763
460	5559244	6166974	0.024615	0.030986	0.020003
460	5747861	6347586	0.017929	0.022836	0.014923
460	5856541	6472746	-0.006948	-0.008748	-0.005801
460	5987318	6644534	0.039136	0.044039	0.031633
460	6167249	6798649	-0.023837	-0.027353	-0.019066
460	6347808	6909066	-0.007834	-0.008806	-0.006143
460	6472761	7028217	0.021473	0.023026	0.016338
460	6644657	7193478	0.001306	0.001552	0.001048
460	6799306	7452651	0.039719	0.048977	0.032375
460	6909419	7650929	0.147067	0.171271	0.118503
465	7028761	126697	0.181837	0.228986	0.157705
465	7196528	293920	0.113691	0.158356	0.101413
465	7452760	437684	0.121062	0.198683	0.12637
482	7650930	23477	0.042771	0.097342	0.055995
488	127138	75400	-0.004451	-0.009011	-0.00527
492	293923	99723	0.018745	0.034553	0.019986
492	438294	258049	0.043505	0.068898	0.041273
492	27423	432612	-0.015002	-0.021339	-0.012924
492	75563	556635	0.003369	0.004675	0.002859
492	99817	738670	0.057187	0.072283	0.047668
492	258437	930820	0.018996	0.024679	0.015691
492	432693	1303396	0.035021	0.046629	0.02887
492	558105	1499385	0.019937	0.028934	0.016965
492	739371	1870189	0.001007	0.00149	0.000874
492	931015	2071268	0.030662	0.04228	0.026107
494	1303701	21589	0.041986	0.064646	0.040167
496	1499981	98300	-0.000214	-0.000336	-0.000205
496	1870194	243922	-0.10395	-0.1676	-0.097875
496	2072368	485546	0.021657	0.02467	0.01753
496	21601	669072	0.066478	0.069558	0.049799
496	98947	781178	0.041165	0.043155	0.030148
496	244082	871569	0.02958	0.032146	0.022174
496	485667	987445	-0.169734	-0.242805	-0.140102
496	669347	1098622	-0.177804	-0.253525	-0.146081
496	781932	1261601	-0.099666	-0.130323	-0.080044
496	871876	1486811	-0.056849	-0.067167	-0.0437
496	987781	1627475	0.004089	0.005011	0.003262
496	1098627	1843234	-0.07121	-0.08887	-0.055662
496	1261819	2016212	-0.021204	-0.02409	-0.016191
496	1486936	2289636	-0.02677	-0.029954	-0.020194
496	1628451	2474534	0.043105	0.043969	0.032123
496	1843274	2960207	0.039914	0.040173	0.030191
496	2016230	3281951	-0.018945	-0.019448	-0.014096
496	2291430	3529856	0.092765	0.096783	0.072157
496	2477034	3723696	0.102016	0.109573	0.080633
496	2961086	3904188	0.182267	0.179487	0.138961
496	3283557	4176909	0.195701	0.196249	0.152807
496	3533894	4393463	0.158904	0.151166	0.118342
496	3724299	4649836	0.061957	0.059544	0.044325
496	3904616	4892693	-0.034428	-0.036298	-0.025274
496	4178451	5073605	0.011618	0.010962	0.008071
496	4395305	5249111	0.021005	0.018975	0.014262
496	4650578	5469747	0.080814	0.070792	0.054952
496	4892830	5695065	0.100862	0.087292	0.067997
496	5073638	6056161	0.002255	0.002244	0.001614
496	5249817	6218769	0.0079	0.008327	0.005869
496	5469807	6387539	0.085044	0.084888	0.062737
496	5695254	6569999	0.212968	0.18793	0.150017
496	6056419	6872133	0.274029	0.23744	0.197134
496	6218825	7097720	0.331927	0.262903	0.225941
496	6388390	7273467	0.221358	0.18382	0.151569
496	6570001	7604927	0.127367	0.113079	0.090068
496	6872542	7892616	0.168926	0.144929	0.118295
496	7098889	8139470	0.011885	0.011609	0.008692
496	7275624	8295889	0.124177	0.11059	0.087144
496	7607060	8479327	0.154138	0.13822	0.109464
496	7894633	8647332	0.104425	0.090352	0.071006
496	8139745	8883874	0.250716	0.199635	0.169112
496	8296061	9098415	0.178489	0.154595	0.126378
496	8481417	9363435	0.166714	0.145137	0.116191
496	8648289	9579466	0.168251	0.151411	0.119412
496	8884133	9816939	0.082681	0.080135	0.059792
496	9099182	10069817	0.087437	0.08467	0.063454
496	9363493	10306935	0.113271	0.110027	0.081329
496	9583759	10517350	0.125426	0.129806	0.091742
496	9816942	10685348	0.110352	0.128409	0.081778
496	10069878	10877116	0.039536	0.05497	0.030267
496	10307622	11029929	-0.004944	-0.007764	-0.003967
496	10517426	11223673	-0.026197	-0.039416	-0.021179
496	10685440	11440162	-0.120455	-0.182276	-0.103555
496	10877214	11580432	-0.08052	-0.109528	-0.06908
496	11030175	11714172	-0.08083	-0.112901	-0.071465
496	11224307	11815987	-0.045455	-0.066518	-0.038391
496	11440169	11963334	0.015142	0.020069	0.011978
496	11580667	12140151	0.057791	0.078975	0.046426
496	11714238	12294622	0.044103	0.061374	0.03573
496	11816001	12449438	0.065164	0.088398	0.05574
496	11965763	12594456	0.089423	0.127244	0.076943
496	12141031	12746645	0.062284	0.087512	0.05186
496	12295127	12865601	0.111428	0.150278	0.092008
496	12450507	12992449	0.068047	0.092428	0.0552
496	12594646	13108807	0.131237	0.166956	0.10668
496	12750338	13326788	0.079756	0.094914	0.063539
496	12865663	13456945	0.004367	0.005116	0.003284
496	12993154	13767778	0.015551	0.017116	0.011263
496	13108812	14037628	-0.039179	-0.042741	-0.028239
496	13327120	14254067	-0.021178	-0.022803	-0.014974
496	13457933	14525715	0.029931	0.031232	0.022007
500	13768754	63678	0.091917	0.095847	0.069575
500	14037847	185707	0.196626	0.210233	0.151001
500	14258321	339947	0.24798	0.264026	0.187739
500	14526873	491470	0.198726	0.226024	0.149425
500	63716	632576	0.130787	0.156303	0.098813
500	185774	770299	-0.016262	-0.020165	-0.012218
500	340398	912526	-0.009763	-0.012576	-0.007716
500	492060	1052857	-0.001595	-0.001992	-0.001234
500	633236	1183885	-0.028295	-0.037046	-0.021619
500	770356	1294177	0.036127	0.047649	0.02788
500	913189	1414973	0.031259	0.044242	0.023542
500	1053115	1529594	0.050895	0.075784	0.039288
500	1183886	1647516	0.079183	0.119065	0.063137
500	1294445	1741017	0.098033	0.141886	0.077626
500	1415042	1888942	0.060885	0.088836	0.05065
500	1529856	2043016	0.047137	0.069834	0.039395
500	1647565	2165748	0.143049	0.180065	0.116328
500	1741697	2269277	0.137976	0.176905	0.114537
500	1889547	2410336	0.17698	0.221607	0.148808
500	2043275	2586690	0.172082	0.217604	0.143183
500	2165926	2752816	0.083969	0.117202	0.069337
500	2270403	2876471	0.076615	0.101618	0.060592
500	2410755	3125147	-0.034017	-0.042067	-0.024813
500	2586751	3289644	0.083171	0.095431	0.061324
500	2752933	3379637	0.074387	0.085036	0.054542
500	2876554	3474827	0.063065	0.074097	0.045723
500	3126093	3619446	0.117726	0.155739	0.091594
500	3289656	3730977	0.027055	0.038217	0.020522
500	3379692	3841487	0.127263	0.172812	0.097761
500	3474935	3947885	0.191967	0.226136	0.146681
500	3619570	4151687	0.178125	0.211168	0.136007
500	3731258	4368703	0.164172	0.192809	0.128109
500	3842786	4523446	0.025384	0.032674	0.01986
500	3949272	4649079	-0.106191	-0.146701	-0.079848
500	4152477	4846787	-0.138305	-0.179529	-0.098454
500	4369139	5079036	-0.116056	-0.145378	-0.078753
500	4523635	5222098	-0.092818	-0.117135	-0.06357
500	4649112	5351652	0.04868	0.061298	0.034808
500	4848297	5528453	0.127096	0.167181	0.095526
500	5079095	5689820	0.13987	0.203728	0.115219
500	5222245	5813528	0.139709	0.192734	0.114539
500	5351886	6011914	0.096574	0.131808	0.07835
500	5534192	6178005	0.177076	0.213446	0.138922
500	5690350	6355588	0.161504	0.193656	0.121817
500	5814929	6478196	0.18962	0.235984	0.146788
500	6012267	6613820	0.151629	0.20713	0.119706
502	6178038	32177	0.014943	0.023431	0.011997
506	6356091	151014	-0.042066	-0.068121	-0.035996
506	6478260	294161	-0.108342	-0.167998	-0.089691
506	6614441	411323	-0.180993	-0.296189	-0.155516
506	32587	560393	-0.170546	-0.296943	-0.152919
506	151493	872136	-0.094309	-0.144641	-0.078784
506	295167	1026831	-0.095238	-0.152679	-0.076757
506	411591	1281096	-0.013892	-0.020612	-0.010568
506	560758	1401461	0.019733	0.027035	0.014636
506	872702	1557192	0.073597	0.099926	0.056515
506	1027209	1716244	0.044969	0.064369	0.036387
506	1282313	1908797	-0.026503	-0.039395	-0.022647
506	1401562	2130755	0.009976	0.014391	0.008423
506	1558074	2307941	-0.104941	-0.165634	-0.085658
506	1716319	2508756	-0.034447	-0.049101	-0.027489
506	1908878	2592688	-0.024871	-0.037144	-0.019919
506	2131905	2770691	-0.01842	-0.024412	-0.014353
506	2308424	3000689	0.026809	0.028683	0.019608
506	2509224	3209887	0.090156	0.088949	0.066211
506	2593278	3338373	0.192296	0.157301	0.128017
506	2772611	3529254	0.235869	0.188189	0.159446
506	3001162	3699410	0.330866	0.278032	0.236723
506	3210142	3861075	0.332553	0.269344	0.227339
506	3340115	4004606	0.272522	0.224785	0.186834
506	3529494	4191015	0.191866	0.162	0.128341
506	3701367	4418203	-0.015212	-0.014056	-0.010129
506	3863630	4599648	-0.256642	-0.301621	-0.185933
506	4004629	4920344	-0.293305	-0.380405	-0.218753
507	4192379	51461	-0.306284	-0.432494	-0.236787
507	4426956	202528	-0.246327	-0.353305	-0.192892
507	4600992	350908	-0.097019	-0.122035	-0.072539
507	4922177	463513	-0.049113	-0.066788	-0.038462
507	52244	615616	0.013177	0.017913	0.010191
507	202926	779523	0.051303	0.066736	0.040323
507	351566	929789	0.029651	0.038166	0.02368
507	463865	1121496	-0.00876	-0.01117	-0.006942
507	615770	1364746	0.045834	0.05162	0.03546
508	779932	66506	0.136462	0.144528	0.105617
510	930703	35848	0.174573	0.174798	0.130647
510	1121996	296444	0.183046	0.180721	0.137059
512	1364759	92201	0.118044	0.132996	0.092545
515	66692	1483	-0.021058	-0.026978	-0.016702
521	35974	206844	-0.03255	-0.043684	-0.026619
521	297548	379316	-0.011576	-0.016893	-0.009907
521	92508	581259	-0.02542	-0.03564	-0.021431
521	2177	842457	0.009405	0.012192	0.007827
521	208340	994990	0.030878	0.039252	0.025107
521	379526	1158265	0.011775	0.015246	0.009474
521	581817	1356795	0.032983	0.04122	0.025694
521	842462	1501508	0.055598	0.06991	0.043391
521	995670	1651600	0.030893	0.040735	0.024544
521	1158271	1806984	-0.031334	-0.039747	-0.024407
521	1356818	1927222	0.013978	0.017905	0.011025
521	1503177	2092026	0.021668	0.028441	0.01673
521	1651792	2364455	0.011504	0.013724	0.008673
521	1807337	2587184	0.050971	0.063091	0.038553
521	1927455	2866250	-0.016002	-0.021691	-0.012168
521	2092120	3102814	0.025035	0.028758	0.018599
521	2364584	3410021	0.056558	0.062577	0.041675
525	2587258	27484	0.080498	0.082491	0.059527
525	2866476	502738	0.05718	0.05949	0.044761
525	3104215	882100	-0.085019	-0.113229	-0.070161
526	3411134	33239	-0.142	-0.230275	-0.121856
537	27489	77479	-0.108766	-0.204189	-0.097372
545	504100	199438	-0.038361	-0.067276	-0.033861
545	882616	429623	0.119912	0.17082	0.102098
545	38759	694002	0.307338	0.35482	0.250449
554	78830	97816	0.261223	0.2727	0.200312
554	199722	257468	0.2549	0.235871	0.180497
554	429646	433554	0.272044	0.228793	0.186915
554	694866	607108	0.181311	0.157676	0.125886
558	103230	150994	0.160422	0.138846	0.110565
558	258231	480561	0.124091	0.10648	0.084278
558	437185	726503	0.101106	0.091275	0.069903
558	607967	989937	0.091761	0.085078	0.064658
558	151780	1241138	0.116131	0.10462	0.080724
558	481973	1442898	0.191829	0.170517	0.134536
558	727154	1736723	0.259101	0.231302	0.18862
558	990888	1986961	0.274445	0.233566	0.193324
558	1241221	2168724	0.243006	0.218469	0.176283
558	1443366	2477623	0.074969	0.073635	0.054622
558	1736797	2674556	-0.049178	-0.047455	-0.033965
558	1987343	2918988	-0.108185	-0.107738	-0.074792
558	2171454	3408941	-0.063473	-0.059129	-0.04222
558	2478729	3732764	0.00527	0.004841	0.003564
558	2676296	3965874	0.040979	0.038166	0.028478
558	2920461	4232920	0.050952	0.046183	0.035015
558	3409444	4467525	-0.036304	-0.035756	-0.025924
558	3733008	4723745	0.022892	0.021783	0.016332
558	3966940	4930897	-0.025327	-0.0272	-0.018806
558	4236872	5198012	-0.059738	-0.077869	-0.046061
558	4468927	5269403	-0.016663	-0.02597	-0.01441
558	4724393	5407923	-0.037158	-0.073498	-0.033898
562	4934629	48096	0.009071	0.01632	0.008141
567	5199843	90128	0.058555	0.083611	0.05081
567	5269409	285945	0.092827	0.113948	0.072635
568	5408058	177187	0.218885	0.253093	0.170667
572	49863	16094	0.197292	0.231259	0.155852
572	90544	130183	0.197238	0.260119	0.16945
572	285947	329886	0.18847	0.246636	0.164736
572	177764	474400	0.063792	0.086968	0.056574
572	16191	615512	0.015333	0.021029	0.013269
572	130278	759749	-0.038538	-0.055433	-0.032976
572	330051	891968	-0.098782	-0.154932	-0.084747
572	474401	1068441	-0.143573	-0.242316	-0.122061
572	615597	1195107	-0.059719	-0.091862	-0.049733
572	760426	1333846	-0.002428	-0.003304	-0.00199
572	892002	1481266	-0.01227	-0.017452	-0.009867
572	1068663	1646981	-0.021804	-0.030349	-0.017067
572	1195479	1787381	-0.062611	-0.095023	-0.049686
572	1334024	1954377	-0.038412	-0.058171	-0.029816
572	1481339	2138025	-0.02249	-0.032118	-0.017296
572	1647281	2295264	0.023089	0.033309	0.018811
572	1787384	2479262	0.029192	0.039319	0.023301
572	1954463	2611828	0.012057	0.016472	0.009522
572	2138179	2770318	0.017201	0.023941	0.013517
572	2296115	2953510	0.020166	0.027012	0.01484
572	2479421	3101169	-0.048207	-0.068829	-0.035283
572	2613283	3254059	-0.041033	-0.057047	-0.030174
572	2771597	3393770	-0.021468	-0.028156	-0.01555
572	2953821	3509740	-0.028487	-0.039969	-0.021648
572	3101734	3728994	0.084706	0.114683	0.066678
572	3255717	3900405	0.126495	0.174185	0.100839
572	3393787	4048799	0.185432	0.247971	0.162664
572	3509827	4183503	0.31603	0.340257	0.272089
572	3729120	4534478	0.22386	0.233496	0.186898
572	3900773	4797510	0.310622	0.303577	0.260821
572	4049462	4961641	0.112361	0.116974	0.089439
572	4183558	5142400	-0.024578	-0.027996	-0.019857
572	4534665	5295976	0.032114	0.033243	0.024656
572	4797955	5491942	-0.149068	-0.180368	-0.117741
572	4961867	5669673	0.014675	0.015801	0.011558
572	5142546	5850584	0.121623	0.117247	0.091695
572	5296813	6059453	0.059524	0.062709	0.046838
572	5492502	6236282	0.174563	0.164365	0.134836
572	5671965	6368705	0.194325	0.191417	0.154662
572	5852077	6504458	-0.008662	-0.008824	-0.006459
572	6059649	6709727	0.07016	0.067012	0.050981
572	6237694	6931624	0.007899	0.007796	0.005588
572	6368727	7089258	0.011381	0.011192	0.007862
572	6504521	7215365	0.098769	0.108478	0.074261
572	6711537	7411459	0.011769	0.014615	0.009132
572	6931780	7598928	0.028109	0.030275	0.02035
572	7089810	7798125	-0.128869	-0.148175	-0.093621
572	7215916	8025741	-0.091798	-0.102836	-0.066185
572	7411753	8161657	-0.053105	-0.059277	-0.037143
572	7599035	8313539	-0.066245	-0.084172	-0.048749
572	7798690	8470261	0.039747	0.050695	0.030051
572	8026044	8731769	-0.000975	-0.001205	-0.000741
572	8161738	9084215	0.041556	0.04772	0.032249
572	8313622	9206401	0.056256	0.069843	0.045361
572	8471846	9357010	0.05246	0.067907	0.041651
572	8731994	9516614	0.11884	0.150582	0.094795
572	9092838	9679128	0.070826	0.096811	0.054313
572	9206404	9827389	0.175822	0.20538	0.132481
572	9357101	9970149	0.205079	0.224905	0.152652
572	9516830	10169994	0.116767	0.141478	0.090909
572	9679141	10361657	0.117556	0.145873	0.097187
572	9827641	10513911	-0.037664	-0.055736	-0.031101
572	9970198	10652384	-0.029196	-0.044399	-0.024238
572	10170373	10832435	0.028254	0.040628	0.022883
572	10361658	10950551	0.016524	0.024755	0.013576
572	10515272	11096760	0.146444	0.183312	0.117656
572	10652702	11227590	0.038161	0.050455	0.03064
572	10832672	11346302	0.08724	0.111441	0.069047
572	10952813	11475748	0.164864	0.197164	0.132268
572	11097269	11703773	0.126906	0.149984	0.100215
572	11227698	11818302	0.176425	0.197975	0.134534
572	11346328	11920840	0.12822	0.153792	0.099924
572	11476687	12046141	-0.06451	-0.085688	-0.048422
572	11705912	12166061	-0.269596	-0.505499	-0.219007
572	11818375	12260314	-0.218007	-0.353185	-0.179679
572	11920969	12401049	-0.208112	-0.281166	-0.162026
572	12046490	12532661	-0.106647	-0.124084	-0.081724
572	12166070	12718830	0.044534	0.044855	0.032754
572	12260569	12869540	0.096177	0.091843	0.069646
572	12401398	13033072	0.107594	0.099619	0.077025
572	12533038	13203519	0.235126	0.205666	0.167429
572	12719308	13386154	0.25339	0.210208	0.175414
572	12869754	13610650	0.22495	0.188382	0.153906
572	13033169	13806126	0.246973	0.20881	0.170556
572	13203558	13987977	0.142193	0.122069	0.095771
572	13386185	14209941	0.062007	0.056695	0.042732
572	13611933	14382012	-0.073973	-0.076231	-0.053304
572	13806278	14643252	-0.199645	-0.23327	-0.149388
572	13988069	14881303	-0.306968	-0.39937	-0.235501
572	14210622	15156662	-0.281963	-0.362216	-0.217554
572	14382337	15513967	-0.226653	-0.279646	-0.174721
572	14644028	15761436	-0.238473	-0.280677	-0.178914
572	14882805	15980865	-0.115188	-0.12657	-0.087713
572	15156955	16242524	-0.104017	-0.113067	-0.079828
572	15514143	16433038	-0.075843	-0.074631	-0.055027
572	15761726	16639547	-0.040248	-0.038876	-0.028723
572	15981692	16873942	0.080411	0.075563	0.056832
572	16244858	17098333	0.136393	0.130839	0.09704
572	16435948	17314622	0.089444	0.08854	0.064039
572	16639631	17509178	0.155155	0.149343	0.111359
572	16876292	17764459	0.084092	0.079913	0.059181
572	17098971	17999249	-0.042855	-0.041446	-0.029487
572	17314777	18385402	0.076586	0.073203	0.053702
572	17509276	18636918	0.136178	0.127654	0.09612
572	17765044	18894963	0.117542	0.108878	0.081415
575	17999416	19566	0.187626	0.178248	0.128949
576	18385744	158252	0.102893	0.104134	0.071838
576	18637020	301364	-0.00846	-0.009367	-0.005994
582	18897451	119857	-0.027114	-0.038804	-0.021836
583	19758	7052	-0.047798	-0.071705	-0.043165
589	158416	108255	-0.005971	-0.009106	-0.005509
589	301969	327058	-0.162824	-0.278089	-0.147424
589	119878	552254	-0.223873	-0.316921	-0.181601
589	7225	766309	-0.265772	-0.340792	-0.200157
589	109590	1128406	-0.327458	-0.424415	-0.243199
589	327185	1369009	-0.212252	-0.251674	-0.157454
589	552542	1691937	-0.154749	-0.200089	-0.124687
589	767947	1949398	-0.063571	-0.086718	-0.054758
589	1128930	2172612	0.039589	0.056891	0.035799
589	1369014	2301686	0.03962	0.059795	0.036239
589	1692385	2449634	0.010416	0.016428	0.008969
589	1949399	2584827	-0.043954	-0.072099	-0.037528
589	2172665	2723346	-0.025414	-0.040124	-0.022338
589	2301856	2841097	-0.065482	-0.10849	-0.05632
589	2449659	2969742	-0.010763	-0.016841	-0.009585
589	2586140	3093087	0.022103	0.031736	0.019125
589	2724916	3280470	-0.032885	-0.044674	-0.027229
589	2841991	3428706	0.02118	0.025796	0.017362
589	2969784	3700002	0.023316	0.025495	0.017647
589	3094583	3822108	0.001565	0.001865	0.001214
589	3280602	3967310	0.010073	0.012168	0.007609
589	3429458	4121673	-0.016372	-0.019899	-0.01204
589	3700466	4253497	-0.055793	-0.080347	-0.044444
589	3823811	4360611	-0.056184	-0.077751	-0.045185
589	3967569	4517775	-0.0392	-0.056537	-0.032885
589	4121697	4642750	-0.007322	-0.01085	-0.006463
589	4253826	4867453	0.02383	0.034372	0.020488
589	4361205	5114418	0.052867	0.065404	0.042124
589	4519465	5236613	0.086757	0.101407	0.067763
589	4644546	5378074	0.079213	0.094939	0.06212
589	4868289	5549620	0.07875	0.08961	0.061524
589	5116735	5708790	0.086656	0.105218	0.070421
589	5237179	5911325	0.094728	0.105725	0.074157
589	5378455	6083347	0.017252	0.018718	0.01291
589	5549835	6196358	0.037301	0.041427	0.027684
589	5709799	6313303	0.006014	0.006876	0.00448
589	5911372	6438826	-0.058705	-0.075176	-0.045923
589	6083395	6561935	-0.044543	-0.064084	-0.038678
589	6197753	6694102	-0.048895	-0.069253	-0.041555
589	6313460	6851256	-0.049134	-0.075092	-0.041429
589	6439063	6987679	0.042438	0.05159	0.032585
589	6562531	7094544	0.077973	0.084144	0.055401
589	6695404	7183329	0.081659	0.087112	0.059969
589	6851762	7294107	0.113607	0.112188	0.082379
589	6987819	7460953	0.052198	0.065196	0.043648
589	7094696	7642756	0.037254	0.048744	0.031263
589	7183332	7790580	0.063509	0.070914	0.048663
589	7294498	7997455	0.050063	0.054347	0.038401
589	7475688	8165474	-0.00807	-0.00746	-0.005461
589	7644654	8325074	-0.055372	-0.051577	-0.038313
589	7792349	8463319	-0.147159	-0.164584	-0.112674
589	7998001	8601398	-0.200081	-0.221056	-0.147387
589	8165592	8737649	-0.060373	-0.076299	-0.050182
589	8325176	8818261	-0.033756	-0.049272	-0.030827
589	8463354	8955033	0.030654	0.04203	0.027144
589	8601713	9075272	0.090116	0.121174	0.082301
589	8737974	9210467	-0.020516	-0.030917	-0.018827
589	8818290	9413407	-0.094717	-0.135351	-0.081173
591	8955083	170713	-0.115949	-0.159385	-0.096399
591	9075418	573168	-0.065211	-0.083645	-0.052471
591	9210601	823917	-0.025741	-0.031353	-0.020045
595	9413620	51731	0.029609	0.034423	0.022447
595	174714	264171	-0.037742	-0.043852	-0.028315
600	575081	131376	0.007373	0.009101	0.005778
601	824450	214882	0.02236	0.026058	0.017701
601	52066	548813	0.131482	0.140635	0.1041
604	264178	27704	0.204601	0.224567	0.175439
605	131756	73433	0.155734	0.179665	0.135404
605	215566	490474	0.187728	0.233556	0.172
605	549007	701251	0.042068	0.063587	0.041169
605	27928	945185	0.027088	0.0399	0.025086
605	75902	1447219	0.000814	0.00125	0.000775
605	490818	1606109	-0.022128	-0.032674	-0.020224
605	701466	1712617	-0.016281	-0.025355	-0.014693
605	950143	1849486	-0.012506	-0.019067	-0.01087
605	1451269	2084497	-0.045889	-0.065211	-0.03685
605	1606291	2293796	-0.054151	-0.078356	-0.04318
605	1713999	2452259	-0.07007	-0.097996	-0.055622
605	1849609	2604845	-0.037658	-0.050859	-0.030027
605	2085423	2878309	-0.016546	-0.020961	-0.013206
605	2294781	3026662	-0.051312	-0.070008	-0.042567
605	2452326	3161478	0.003273	0.004241	0.002728
605	2605710	3298116	-0.043373	-0.058034	-0.036575
605	2879150	3465080	-0.066262	-0.102695	-0.060458
605	3027049	3713067	-0.051845	-0.073585	-0.045812
605	3161876	3949220	-0.075843	-0.108248	-0.066965
605	3299448	4166696	-0.060299	-0.08482	-0.051612
605	3468428	4297738	-0.052381	-0.07047	-0.044144
605	3716595	4491259	0.011744	0.014796	0.009812
605	3950200	4657012	0.073936	0.086662	0.061143
605	4167998	4787162	0.195344	0.203082	0.158605
605	4297873	4991383	0.208677	0.215617	0.167237
605	4492168	5133855	0.110384	0.123326	0.090258
605	4657078	5312918	0.023803	0.027363	0.01884
605	4787474	5484891	-0.11119	-0.155287	-0.094229
605	4991699	5677789	-0.100312	-0.151791	-0.087548
605	5134952	5852117	-0.031333	-0.045166	-0.026498
605	5312977	5993483	0.029252	0.043596	0.025932
605	5485340	6149630	0.053849	0.078156	0.046512
605	5678140	6372080	0.051646	0.066844	0.043002
605	5852150	6499343	0.055945	0.070813	0.045862
605	5994426	6653446	0.109728	0.131938	0.086901
605	6149920	6868699	0.052601	0.061767	0.040413
605	6374525	7029752	0.042332	0.050738	0.032568
605	6499474	7254392	0.004143	0.005282	0.003191
605	6654528	7396295	-0.018098	-0.023925	-0.013739
605	6869622	7601648	0.08159	0.10313	0.06163
605	7030204	7862053	0.103538	0.130028	0.075339
605	7254940	8069473	0.067995	0.086873	0.049113
605	7396327	8316094	0.057823	0.077828	0.043625
605	7601761	8537680	0.000364	0.000498	0.000268
605	7863419	8780343	-0.049107	-0.074756	-0.037104
605	8069729	8955950	-0.013701	-0.020276	-0.010422
605	8316478	9186148	-0.033351	-0.045295	-0.02425
605	8539272	9423674	0.030944	0.043612	0.023869
605	8780345	9514939	0.057143	0.074769	0.044103
605	8956777	9699853	0.053833	0.068573	0.040459
605	9187791	9813033	0.035696	0.048026	0.027932
605	9424054	9974693	0.111012	0.136649	0.082839
605	9515532	10201176	0.073212	0.094297	0.05456
605	9700015	10429100	0.070906	0.095675	0.052543
605	9815453	10614207	0.054408	0.072581	0.038436
605	9975423	10799994	-0.147645	-0.255406	-0.10183
605	10201289	10959086	-0.077741	-0.124112	-0.054464
605	10432195	11092220	-0.117878	-0.209644	-0.089286
605	10614365	11289329	-0.037594	-0.06933	-0.030461
605	10800091	11492210	0.10308	0.162318	0.089949
605	10959263	11716286	0.083675	0.133739	0.071107
605	11096132	11988287	0.095219	0.118055	0.073481
605	11289763	12191814	0.095944	0.113346	0.074
605	11492557	12318022	0.055175	0.064011	0.042546
605	11716430	12478410	0.055027	0.064437	0.043364
605	11988388	12599952	0.123052	0.166924	0.102901
605	12191849	12734569	0.109642	0.157775	0.091518
605	12318050	12889336	0.068751	0.089954	0.053809
605	12480775	13058607	0.215105	0.236353	0.159246
605	12600318	13169942	0.203758	0.232441	0.156515
605	12734973	13398518	0.161533	0.178231	0.121041
605	12889861	13577023	0.192638	0.220386	0.142967
605	13058731	13745309	0.025605	0.036007	0.019373
605	13170624	14048424	0.03364	0.042963	0.024645
605	13400210	14289051	-0.05293	-0.077135	-0.038494
605	13577089	14496359	-0.081344	-0.118976	-0.059301
605	13745358	14706696	-0.062624	-0.091289	-0.048262
607	14048849	365810	-0.115796	-0.178065	-0.090593
607	14291900	621103	-0.024545	-0.029887	-0.018957
607	14496982	853285	-0.012861	-0.014703	-0.010135
607	14706933	1065707	-0.010137	-0.010306	-0.007398
607	366006	1265111	0.002711	0.002486	0.001879
607	621418	1545535	0.020736	0.019565	0.014779
607	853291	1758921	0.076463	0.070964	0.0548
607	1066366	1971201	-0.066462	-0.068456	-0.048817
607	1265578	2156273	-0.085504	-0.0959	-0.065821
607	1546548	2298240	-0.139555	-0.169845	-0.106736
607	1759066	2631721	-0.199549	-0.248216	-0.148579
607	1973035	2868167	0.024592	0.028186	0.018656
607	2156575	3063114	0.11451	0.118123	0.08204
607	2299695	3224723	0.121728	0.124171	0.087025
607	2634395	3411829	0.060878	0.069066	0.045266
607	2868728	3544928	0.032366	0.038142	0.024527
607	3065199	3683959	-0.026586	-0.038245	-0.022376
607	3226510	3834276	0.043678	0.062799	0.037279
607	3411830	3988669	0.10001	0.125735	0.08059
607	3546186	4104807	0.11632	0.136463	0.088198
607	3684474	4227929	0.166808	0.18569	0.123233
607	3834751	4369871	0.14304	0.145139	0.101814
607	3988739	4513138	0.214811	0.225107	0.158521
607	4105193	4627853	0.168327	0.188987	0.127847
607	4228192	4759348	0.113627	0.128079	0.083601
607	4369965	4929952	0.127096	0.160568	0.097543
607	4513167	5083650	0.052959	0.072911	0.041487
607	4627874	5193975	0.109835	0.144243	0.085377
607	4762801	5340008	0.18716	0.224804	0.143665
607	4931368	5484214	0.177495	0.211445	0.136864
607	5084028	5652543	0.261147	0.264952	0.188969
607	5195415	5831424	0.195155	0.208481	0.142088
607	5340152	5984218	0.155087	0.174097	0.118685
607	5485079	6157895	0.173801	0.176043	0.12842
607	5656601	6369578	0.083697	0.088717	0.062776
607	5831430	6542856	0.180666	0.169072	0.13406
607	5984950	6676800	0.141556	0.139123	0.104646
607	6158059	6798724	0.165491	0.174088	0.127654
607	6370977	6990359	0.112218	0.132327	0.089707
607	6543959	7144325	0.045076	0.062607	0.036358
607	6677161	7324139	0.084771	0.105793	0.065425
607	6798890	7450630	0.010262	0.013183	0.007815
607	6991683	7622774	0.127604	0.15779	0.098962
607	7145809	7713211	0.18022	0.214286	0.144742
607	7324943	7906766	0.134406	0.173831	0.109643
607	7451426	8083574	0.108955	0.148956	0.087996
607	7623012	8195253	-0.025189	-0.038244	-0.02044
607	7716643	8305256	-0.025177	-0.037043	-0.020222
607	7906838	8436078	-0.026093	-0.03766	-0.021392
607	8083786	8591696	-0.001311	-0.001766	-0.001098
607	8195780	8747283	0.081866	0.104906	0.069412
607	8305363	8909166	0.110208	0.147656	0.094654
607	8436091	9058424	0.098799	0.134529	0.086735
607	8594243	9243359	0.120742	0.176	0.107934
607	8747434	9393545	0.072864	0.107625	0.064412
607	8909264	9568796	-0.011332	-0.016599	-0.009752
607	9058430	9722872	-0.094144	-0.156442	-0.080999
607	9243413	9862284	-0.072232	-0.111416	-0.061809
607	9395426	10029954	-0.080381	-0.126716	-0.067661
607	9568911	10202361	-0.146782	-0.217537	-0.119118
607	9723064	10422484	-0.063195	-0.071526	-0.04697
607	9862323	10584067	-0.065762	-0.070967	-0.048188
607	10030073	10745149	-0.091153	-0.092457	-0.065748
607	10202469	11011600	-0.008026	-0.007625	-0.00579
607	10422940	11266525	0.02945	0.026783	0.02113
607	10584156	11465336	0.067771	0.054859	0.045005
607	10745963	11782624	0.16481	0.126553	0.107388
607	11011616	12101574	0.162659	0.125506	0.104075
607	11266744	12357755	0.119262	0.10547	0.082573
607	11465382	12600199	0.023833	0.025144	0.017786
607	11783441	12895151	-0.010152	-0.011324	-0.007695
607	12103255	13118031	-0.011051	-0.012965	-0.00859
607	12357949	13342912	0.075009	0.07214	0.05227
607	12602655	13607227	0.237663	0.186818	0.150958
607	12896822	13934319	0.214061	0.170647	0.136401
607	13118434	14190453	0.259552	0.199826	0.1645
607	13343508	14507842	0.26066	0.215659	0.174727
607	13607314	14741532	0.158486	0.14396	0.110559
607	13937836	14958116	0.178353	0.152185	0.121338
607	14190525	15187665	0.081947	0.073095	0.055836
607	14508065	15456121	0.006422	0.005832	0.004354
607	14741831	15733921	-0.000494	-0.000466	-0.000346
607	14968274	15981131	0.03294	0.031211	0.02342
607	15188681	16211764	0.012241	0.01185	0.008839
607	15457020	16490071	0.05397	0.053	0.039502
609	15734018	312026	0.007892	0.008185	0.005758
613	15982039	63470	-0.059228	-0.071168	-0.044471
621	16211926	79613	0.075693	0.091177	0.059365
626	16490452	91307	0.037422	0.052307	0.031926
626	312709	198359	0.159728	0.203805	0.140604
626	64655	335508	0.294349	0.336436	0.260259
626	79974	467385	0.19241	0.22753	0.16499
626	92396	582642	0.139455	0.17306	0.119694
626	199187	745628	0.073396	0.094061	0.061704
626	335599	904334	0.117486	0.131449	0.092721
626	467705	1046344	0.155503	0.169868	0.120845
626	582650	1182686	0.199981	0.201898	0.148436
626	745875	1342477	0.148001	0.162556	0.112723
626	904524	1489237	0.049253	0.067227	0.039562
626	1047836	1632086	0.081579	0.106079	0.064526
626	1183688	1803140	0.036911	0.052284	0.029479
626	1343028	1956182	0.045709	0.06348	0.035785
626	1489879	2080806	0.061503	0.085051	0.049251
626	1632168	2220824	0.008332	0.012046	0.006907
626	1803628	2365814	-0.002713	-0.003739	-0.002231
626	1957427	2541884	0.002067	0.002748	0.0017
626	2081320	2700098	-0.010015	-0.013288	-0.008282
626	2221054	2867386	0.006955	0.008617	0.005417
626	2366025	3028212	0.062637	0.072376	0.046956
626	2542577	3207099	0.082744	0.093318	0.061486
626	2701175	3402596	0.092205	0.096057	0.066019
631	2867836	78503	0.04471	0.051355	0.03317
631	3028405	167252	0.111476	0.127592	0.086406
631	3207393	284934	0.055612	0.07047	0.046076
631	3403864	448283	0.062166	0.086969	0.053843
631	79708	572400	0.085855	0.11991	0.072904
632	168134	230919	-0.050118	-0.068671	-0.040713
632	285853	633517	0.129261	0.140455	0.096743
632	448334	886378	0.117448	0.12998	0.089022
632	572591	1135594	0.08128	0.083243	0.05988
632	231224	1419403	0.102379	0.105727	0.075055
632	634465	1606163	-0.056433	-0.06791	-0.040836
632	888177	1748574	-0.057257	-0.066533	-0.040849
632	1135805	1852733	0.020472	0.024949	0.015091
632	1419561	2008140	0.021109	0.029922	0.016125
632	1608083	2144013	0.132848	0.175086	0.108762
632	1748817	2271986	0.105512	0.139702	0.084614
632	1853422	2467242	0.058246	0.082024	0.046326
644	2008188	59445	0.08598	0.131903	0.079458
644	2145862	269362	0.076933	0.127724	0.069598
647	2272643	120726	0.100036	0.124539	0.080251
649	176	85535	0.051818	0.064666	0.042679
649	59519	202157	0.043762	0.05167	0.03228
650	271422	51666	0.045847	0.055784	0.036358
650	121280	222937	0.15703	0.223823	0.135468
654	85579	118220	0.204384	0.288238	0.172541
654	203506	262843	0.190904	0.266388	0.159962
654	51768	416482	0.23201	0.286008	0.186647
654	223079	609084	0.097552	0.128436	0.079548
654	118270	762247	0.057374	0.078627	0.047819
654	265860	964306	0.045897	0.05613	0.03638
654	416794	1149577	-0.081164	-0.108927	-0.063899
654	610677	1325895	-0.018385	-0.022769	-0.014041
654	762307	1536005	0.015931	0.020202	0.012378
654	964354	2038260	-0.016948	-0.024007	-0.013859
658	1149998	111655	0.069426	0.100259	0.06116
658	1325921	337128	-0.01693	-0.027167	-0.015317
658	1536585	531292	-0.07678	-0.13283	-0.074782
664	2039389	88941	0.062028	0.090511	0.059678
664	114042	319509	0.040742	0.049119	0.034273
664	337930	591394	0.061962	0.068627	0.05037
664	531847	830267	0.079166	0.080594	0.060273
664	88949	1047028	0.030983	0.03116	0.023033
664	319809	1261338	-0.014042	-0.015011	-0.010542
664	594909	1438656	-0.096931	-0.105263	-0.072467
664	831435	1739537	-0.029954	-0.030732	-0.021814
665	1047276	23118	-0.018949	-0.019903	-0.014052
665	1262084	46645	0.02002	0.023852	0.017321
665	1439295	65661	0.119742	0.168456	0.125513
668	1740981	46260	0.125334	0.206492	0.151121
675	23126	46718	0.099047	0.182357	0.123897
679	46672	60608	0.168139	0.205212	0.149458
689	65662	12841	0.097072	0.107371	0.075112
692	46757	196993	0.047919	0.055851	0.03805
692	47949	334899	0.048053	0.056786	0.039362
692	61712	517809	0.026134	0.035815	0.023545
692	14848	730027	-0.061587	-0.09208	-0.056428
692	200855	934188	-0.127113	-0.192	-0.11704
692	335366	1200046	-0.131305	-0.206917	-0.120687
692	517849	1454177	-0.156633	-0.253572	-0.136629
692	730174	1762886	0.023409	0.033947	0.020321
692	934504	1988343	0.01065	0.015898	0.009002
692	1202666	2197445	0.090724	0.121094	0.072992
692	1454205	2377407	0.064358	0.088465	0.054147
692	1763459	2585943	-0.063784	-0.101889	-0.053548
692	1989048	2803628	0.016254	0.025553	0.01326
692	2198269	2970249	-0.070968	-0.120509	-0.059401
692	2378026	3115296	-0.037997	-0.053753	-0.029698
692	2586497	3242405	0.002	0.002673	0.001555
692	2803637	3378862	0.002727	0.003666	0.002215
692	2970300	3520438	-0.009999	-0.014028	-0.008056
692	3115310	3741882	-0.039787	-0.066667	-0.033055
692	3242415	3910811	0.013102	0.01909	0.010612
692	3379294	4052162	-0.058561	-0.082076	-0.044102
692	3520507	4235064	-0.062238	-0.085325	-0.047948
692	3742032	4423980	0.028228	0.037157	0.021569
692	3910913	4607754	-0.001416	-0.002072	-0.001074
692	4052627	4766574	0.023208	0.033172	0.017747
692	4236012	4881339	0.001324	0.001882	0.00097
692	4424997	5045673	-0.118873	-0.182625	-0.084118
692	4608236	5192576	-0.06262	-0.090407	-0.044623
692	4766657	5343738	0.089978	0.112519	0.062442
692	4881712	5531902	0.161527	0.201228	0.108696
692	5045674	5762198	0.17176	0.216189	0.11719
692	5192606	5959656	0.103321	0.139381	0.072628
692	5343757	6126336	-0.113063	-0.201149	-0.084141
692	5533121	6307669	-0.104939	-0.172594	-0.084448
692	5762688	6432577	-0.109331	-0.17675	-0.092184
692	5959679	6580588	-0.065213	-0.096932	-0.056436
692	6126854	6734881	-0.000227	-0.000319	-0.000201
692	6307943	6927177	0.011094	0.014869	0.008969
692	6432681	7046591	-0.041972	-0.052846	-0.033711
692	6580788	7180982	-0.092048	-0.122116	-0.071874
692	6736547	7343523	-0.070431	-0.083224	-0.052655
692	6927376	7507178	-0.015845	-0.018448	-0.01239
692	7048002	7687195	0.042129	0.049263	0.03256
692	7181231	7878925	0.026404	0.031735	0.02074
692	7344554	8015247	0.062095	0.08138	0.051187
692	7507332	8161555	0.035566	0.05251	0.031068
692	7688335	8370023	0.013871	0.02128	0.012486
692	7879357	8539626	0.065237	0.09641	0.057679
692	8016009	8820641	0.018324	0.029118	0.015435
692	8161780	9054365	-0.087538	-0.146806	-0.068839
692	8370033	9361099	-0.061696	-0.097874	-0.047017
692	8539951	9589158	-0.1433	-0.24818	-0.111858
692	8823647	9878891	-0.057783	-0.090383	-0.047157
692	9054457	10106940	0.007673	0.011126	0.006287
692	9361522	10301826	0.048085	0.066476	0.03981
692	9591684	10490397	0.118634	0.155638	0.099104
692	9878949	10708276	-0.002927	-0.004107	-0.00247
692	10107440	10907437	-0.081958	-0.106184	-0.066152
692	10302873	11124732	-0.161772	-0.227388	-0.130652
692	10490795	11271373	-0.083862	-0.113491	-0.068243
692	10708312	11408123	-0.012755	-0.016724	-0.01009
692	10907646	11546515	0.151618	0.190974	0.121677
692	11124875	11754963	0.152651	0.173894	0.116186
692	11271826	12086174	0.03755	0.047068	0.02746
692	11408961	12248790	-0.018195	-0.024339	-0.013192
692	11546520	12455599	-0.156681	-0.268786	-0.11701
692	11755436	12648423	-0.108102	-0.214018	-0.088288
692	12090391	12988566	0.026077	0.035366	0.020396
692	12248820	13219121	-0.003621	-0.005	-0.002855
692	12455823	13401810	0.021237	0.02843	0.01728
692	12648683	13606998	-0.064475	-0.084752	-0.0505
692	12988568	13829649	-0.12373	-0.193449	-0.102679
692	13221247	13969513	-0.087796	-0.12475	-0.071726
692	13402062	14165608	-0.054653	-0.073978	-0.043545
692	13607684	14524073	-0.02604	-0.035561	-0.020712
692	13829801	14747120	-0.032281	-0.04671	-0.026528
692	13970021	14912158	-0.041432	-0.062373	-0.033859
692	14167334	15076787	-0.09707	-0.147184	-0.078098
692	14525863	15266600	-0.082039	-0.124235	-0.067236
692	14747354	15461649	-0.017523	-0.022842	-0.01353
692	14912829	15613147	-0.055081	-0.074656	-0.043043
692	15078227	15820970	0.002105	0.002793	0.001716
692	15266853	15997390	0.049029	0.064453	0.039683
692	15462888	16120625	-0.07881	-0.118209	-0.06409
692	15613376	16374934	-0.005945	-0.008434	-0.00489
692	15822122	16536369	0.042181	0.056897	0.034354
692	15998332	16739681	0.017685	0.024636	0.014372
692	16121043	16909434	0.054092	0.072897	0.044938
692	16374988	17135000	0.104207	0.125605	0.085243
692	16536599	17479990	0.040109	0.050157	0.033245
692	16748095	17765508	-0.050769	-0.069273	-0.043879
692	16910213	18019797	-0.042492	-0.05498	-0.034923
692	17137086	18281075	-0.094579	-0.138515	-0.079459
692	17482556	18481242	0.001131	0.001589	0.000948
692	17765636	18657317	0.070679	0.092528	0.058283
692	18020836	18897999	0.110467	0.141084	0.09494
692	18281293	19131798	0.100482	0.117475	0.083992
692	18481534	19279223	0.010134	0.011853	0.008128
692	18657484	19408115	0.007061	0.008265	0.005609
692	18898299	19588162	-0.083298	-0.115739	-0.064945
693	19131866	4431	-0.086414	-0.123635	-0.066485
704	19279281	6666	-0.079182	-0.107937	-0.061027
707	19408223	309458	-0.025911	-0.030223	-0.019123
707	19588923	881486	-0.048658	-0.050952	-0.034758
707	5761	1177062	0.058751	0.057713	0.042391
707	7769	1443889	0.109686	0.105832	0.079623
707	311164	1663610	0.07351	0.074348	0.054376
707	882016	1961476	0.149584	0.146678	0.113458
707	1177156	2123387	0.040458	0.042355	0.031111
707	1443904	2362378	0.002478	0.002685	0.001908
707	1663880	2590967	0.027267	0.028033	0.020356
707	1962048	2882555	-0.000682	-0.000707	-0.00051
707	2123426	3122263	-0.03361	-0.03468	-0.024835
707	2362386	3311255	-0.013762	-0.013959	-0.010286
707	2591104	3501401	0.013562	0.013442	0.010183
707	2882938	3762313	0.022382	0.020996	0.015957
707	3122267	3974221	0.056424	0.054429	0.04098
707	3312365	4185437	-0.059844	-0.057165	-0.04105
707	3502915	4433816	-0.073067	-0.074887	-0.052249
707	3762444	4680659	-0.108324	-0.120154	-0.081232
707	3974287	4964027	-0.164109	-0.18309	-0.121063
707	4186769	5285538	-0.09655	-0.111248	-0.074219
707	4435126	5537645	-0.117536	-0.130513	-0.087808
707	4682362	5843049	-0.059115	-0.062247	-0.043699
707	4966483	6246651	0.050904	0.052399	0.038099
707	5285736	6519127	0.126232	0.12477	0.09446
707	5538064	6836229	0.119974	0.123971	0.091749
707	5843093	7069070	0.275614	0.255729	0.201539
707	6247165	7622984	0.206504	0.202866	0.158216
711	6519621	515	0.208651	0.213525	0.167388
713	6836247	197082	0.254227	0.264392	0.207071
714	7069406	397	0.040901	0.058498	0.038353
714	7622985	160605	0.209511	0.250665	0.175752
714	845	299069	0.113508	0.15467	0.091613
714	197086	479397	0.128311	0.158553	0.10143
714	422	678881	0.191395	0.206802	0.138937
714	160869	824410	0.069628	0.085188	0.050382
714	299397	994634	0.12012	0.133869	0.08753
714	481832	1151189	0.078579	0.098086	0.058828
714	678985	1279637	-0.037343	-0.063763	-0.031673
714	824421	1396161	0.009907	0.015942	0.008556
714	994659	1549990	0.058861	0.084312	0.047289
714	1151914	1651810	0.064559	0.091546	0.05045
714	1282666	1762997	0.132445	0.174085	0.1023
714	1396505	1858172	0.163293	0.192241	0.12625
714	1550431	2006851	0.086632	0.115385	0.074303
714	1653477	2157738	0.086331	0.116688	0.075625
714	1763070	2322791	0.013883	0.01657	0.011532
714	1858864	2496601	-0.001566	-0.001893	-0.001298
714	2007449	2640310	0.038601	0.046982	0.031437
714	2158861	2734793	0.069441	0.081548	0.055015
714	2322797	2865972	0.10104	0.128095	0.082631
714	2496699	3013732	0.140224	0.165498	0.110284
714	2640337	3110448	0.177671	0.206673	0.144864
714	2734948	3246988	0.046203	0.057023	0.038158
714	2866035	3370811	0.06105	0.074413	0.051261
714	3014029	3511050	0.020762	0.029769	0.018741
714	3111080	3626781	-0.032561	-0.047975	-0.028582
714	3247100	3763983	0.109279	0.147298	0.096232
714	3373156	3871494	0.034757	0.052724	0.02991
714	3511058	4041558	0.045094	0.066404	0.03885
714	3626805	4193283	0.035751	0.053196	0.031117
714	3764190	4367826	-0.011942	-0.018357	-0.010437
714	3871515	4534111	0.025502	0.037695	0.022441
714	4041834	4679164	0.156668	0.192325	0.130327
714	4193828	4869636	0.063136	0.081624	0.051772
714	4368098	5042856	0.076599	0.100287	0.061933
714	4534988	5239276	0.08131	0.100856	0.065366
714	4679979	5348045	-0.082282	-0.12687	-0.070714
717	4874097	32930	-0.017477	-0.026654	-0.015552
721	5043795	20367	-0.061391	-0.092787	-0.057851
729	5239815	81119	-0.065152	-0.109372	-0.066116
729	5348092	208734	-0.000864	-0.00138	-0.000854
729	35445	425056	0.0286	0.042146	0.026582
729	21124	622044	0.025951	0.039553	0.022177
730	81152	105501	-0.006424	-0.009843	-0.005412
750	210283	40981	0.012516	0.019142	0.010661
750	425636	217345	0.047882	0.070218	0.041511
750	622739	368631	0.066674	0.102227	0.063006
750	105509	519124	0.133983	0.1917	0.120686
750	41861	709666	0.175189	0.230257	0.15328
755	217617	17618	0.215214	0.279728	0.189765
755	368816	237680	0.194115	0.253782	0.161186
755	519196	465674	0.244004	0.304291	0.199365
755	710252	668631	0.211897	0.289996	0.171758
755	18211	930186	0.157053	0.21494	0.123175
755	238733	1149652	0.164302	0.219575	0.131725
755	465974	1378172	0.089772	0.129229	0.072493
755	668915	1565167	0.041171	0.058377	0.032951
759	930903	208759	0.101194	0.151462	0.084035
760	1150280	43915	0.122048	0.173319	0.097565
764	1379670	100327	0.12906	0.182173	0.107124
770	1565540	184521	0.149467	0.210649	0.128952
775	209402	316475	0.070947	0.092674	0.057957
775	44043	639038	0.088641	0.110352	0.071664
775	100957	861695	0.073775	0.091978	0.058264
775	184663	1006629	0.087524	0.099536	0.064019
775	316640	1259529	0.070867	0.08355	0.052374
775	639039	1462992	0.098992	0.11252	0.070744
775	861810	1663550	0.05266	0.060295	0.037765
775	1008725	1858945	0.016339	0.020944	0.012384
775	1261868	2051672	-0.009685	-0.014182	-0.007416
775	1463207	2201809	0.032547	0.050528	0.025766
775	1663819	2432956	0.165661	0.249061	0.133759
775	1859138	2624674	0.133306	0.205845	0.107191
775	2052814	2796104	0.16798	0.225066	0.134204
775	2202124	2918447	0.05207	0.075318	0.04241
775	2432976	3048194	-0.020823	-0.032	-0.01725
775	2624844	3203005	-0.030827	-0.051247	-0.026219
775	2796293	3316881	-0.057069	-0.110995	-0.051361
775	2918634	3433606	0.008844	0.016345	0.008305
775	3048957	3567879	0.066258	0.111759	0.060507
775	3203355	3674036	0.130992	0.182282	0.117036
775	3316978	3771409	0.035789	0.047223	0.030645
775	3433663	3911951	0.032603	0.042763	0.026757
775	3567894	4042906	-0.049857	-0.071465	-0.040118
775	3674060	4218936	-0.055367	-0.078018	-0.043879
775	3773406	4455826	0.047762	0.062884	0.037055
775	3911961	4696649	0.029812	0.037926	0.023192
775	4043179	4901841	0.121452	0.12423	0.090199
775	4219043	5063110	0.171627	0.174907	0.128217
775	4467476	5180366	0.122825	0.129865	0.093683
775	4696708	5356522	0.173293	0.184502	0.131102
775	4902618	5463730	0.129308	0.164047	0.105292
775	5063112	5603994	0.06291	0.086577	0.051458
775	5180398	5800887	-0.007729	-0.011406	-0.006363
775	5356526	6008846	-0.054558	-0.086301	-0.045742
775	5463920	6489597	-0.031158	-0.049006	-0.025053
775	5604058	6810674	-0.073423	-0.111625	-0.056766
775	5801166	6943950	0.014715	0.022115	0.010865
775	6009071	7122000	0.064751	0.089914	0.046779
775	6489643	7357875	0.044237	0.057234	0.032093
775	6810675	7806091	0.161361	0.191527	0.11874
775	6944080	8037442	0.052204	0.063814	0.040411
775	7122101	8276780	0.016945	0.020086	0.013254
775	7358334	8433765	0.022359	0.026647	0.017806
775	7806155	8625031	0.033577	0.040026	0.027497
781	8037498	41528	0.126302	0.140241	0.102772
781	8276842	256376	0.098306	0.105066	0.076993
781	8434968	493729	0.070639	0.073478	0.05248
781	8626047	706701	-0.075717	-0.081235	-0.054573
781	41529	1000619	-0.067975	-0.071322	-0.048845
781	257661	1290279	-0.086548	-0.096355	-0.06396
781	494069	1597907	-0.046096	-0.049352	-0.034225
781	710696	1877419	0.084982	0.086041	0.064402
781	1001158	2129159	0.115407	0.115159	0.086985
781	1290322	2551268	0.017469	0.018938	0.013582
784	1598022	4511	0.026589	0.029622	0.021094
785	1878913	45478	-0.032395	-0.039445	-0.026909
785	2129261	52413	-0.102569	-0.152423	-0.097786
785	2551310	60469	0.048874	0.076109	0.054784
785	4531	69671	-0.011808	-0.038007	-0.024104
785	45515	76346	-0.023563	-0.4	-0.167388
785	52433	133128	-0.061469	-0.474674	-0.24943
785	60473	158692	-0.087488	-0.588529	-0.296296
785	69673	259564	-0.245494	-1.12865	-0.431242
797	76381	348748	-0.098379	-0.24539	-0.127699
797	133155	648993	0.02352	0.045113	0.023938
798	158806	2148	0.01583	0.027121	0.013168
798	259588	215912	0.106062	0.150745	0.083959
798	353612	491335	0.064237	0.089527	0.046756
798	649178	764358	-0.066129	-0.100825	-0.049981
798	11197	1142407	-0.020739	-0.030487	-0.017011
798	217168	1349003	-0.011217	-0.01772	-0.009751
803	492829	138452	0.026799	0.040388	0.024713
809	764400	24441	0.09204	0.123043	0.081775
819	1142469	51136	0.008263	0.011447	0.007279
819	1351291	244216	0.009322	0.012636	0.007941
823	139935	316623	-0.095025	-0.140332	-0.07935
824	25019	357614	-0.209012	-0.311825	-0.171376
824	51562	566813	0.004723	0.005516	0.003651
824	244232	765569	0.046198	0.047238	0.0341
824	321210	1020569	0.12973	0.119291	0.093889
824	359764	1257340	0.272315	0.227456	0.19174
824	568307	1422553	0.130518	0.11463	0.092366
824	767865	1616707	0.189391	0.163305	0.134354
824	1021093	1813269	0.242101	0.205266	0.171783
824	1257454	2006462	0.203428	0.188284	0.150614
824	1427294	2186059	0.209055	0.197466	0.152559
824	1616715	2397037	0.097503	0.109852	0.075752
824	1814898	2540249	0.007214	0.009407	0.005814
824	2006536	2653519	-0.022007	-0.028062	-0.017776
824	2187719	2752394	-0.051762	-0.074714	-0.045263
824	2397450	2884172	-0.134883	-0.217097	-0.119326
824	2540287	2987439	-0.07636	-0.120606	-0.068665
824	2653805	3128637	-0.029045	-0.052034	-0.025893
824	2752406	3274517	0.01075	0.017135	0.009154
824	2884309	3422932	0.071429	0.10659	0.060409
824	2987543	3562596	0.040317	0.062297	0.034027
824	3129481	3748154	0.006035	0.009245	0.005351
824	3274941	3940124	-0.021851	-0.033841	-0.019209
824	3423083	4039276	-0.022904	-0.035345	-0.020663
824	3564180	4182724	-0.064731	-0.082872	-0.054029
824	3748346	4377812	-0.08674	-0.107948	-0.069109
824	3940457	4523064	-0.046592	-0.055623	-0.037194
824	4039487	4650658	-0.020272	-0.023527	-0.015972
824	4185905	4792346	-0.064967	-0.087244	-0.053038
824	4377841	4931517	-0.025329	-0.034393	-0.02073
824	4523331	5035230	0.002924	0.003726	0.0023
824	4650824	5151100	0.009666	0.012208	0.007662
824	4792758	5303426	0.115056	0.130356	0.090578
824	4931531	5451341	0.064575	0.067967	0.049668
824	5035608	5618383	0.143986	0.161123	0.117154
824	5151130	5704618	0.160806	0.166638	0.120546
824	5304467	5917689	0.114444	0.122508	0.084984
824	5451521	6076304	0.155217	0.177159	0.11749
824	5618594	6231921	0.071594	0.080726	0.052999
824	5704631	6377507	0.055291	0.063207	0.042547
824	5918070	6524667	0.003483	0.00394	0.002714
824	6076694	6692409	0.062632	0.065646	0.048053
824	6232032	6833153	0.052747	0.055669	0.039421
824	6377585	6985899	0.054991	0.060198	0.040531
824	6525042	7153680	0.067401	0.080577	0.049609
824	6692478	7283758	-0.015528	-0.021126	-0.011666
824	6834263	7444611	-0.076194	-0.114818	-0.058258
824	6986183	7597797	-0.111576	-0.181343	-0.089647
824	7154103	7724785	-0.071974	-0.109263	-0.056409
824	7283832	7907262	-0.02599	-0.036296	-0.02035
824	7444715	8221262	0.049696	0.068534	0.038687
824	7598062	8431586	0.055849	0.082215	0.044161
824	7725164	9198192	0.062296	0.091837	0.050089
824	7908072	9424084	-0.032603	-0.052624	-0.025799
824	8221316	9593459	-0.013128	-0.019656	-0.010513
824	8433803	9753698	-0.023556	-0.033499	-0.01828
824	9198360	9906463	-0.005666	-0.008361	-0.004472
824	9424088	10082815	0.068726	0.085392	0.0521
824	9594432	10282141	0.042224	0.052373	0.031612
824	9756123	10412172	-0.015001	-0.019704	-0.011385
824	9906660	10562564	0.062644	0.072318	0.046238
824	10083478	10817920	0.10495	0.127011	0.079723
824	10283150	11006639	0.092249	0.114441	0.071985
824	10412499	11171101	0.149436	0.180579	0.117525
824	10564437	11400929	0.074608	0.102832	0.05787
824	10818309	11536238	0.082095	0.121327	0.065846
824	11006823	11676256	0.027049	0.042664	0.020973
824	11171354	11843256	0.033756	0.05019	0.02606
824	11401845	12059618	0.026881	0.037811	0.021743
824	11539258	12210613	-0.070022	-0.106645	-0.05697
824	11678889	12464187	0.029449	0.041785	0.025457
824	11845069	12736565	0.049589	0.070909	0.043988
824	12059679	13217401	0.007309	0.011077	0.006566
824	12210880	13427728	0.101313	0.148065	0.094974
824	12464276	13612152	0.159555	0.218802	0.13998
824	12737246	13892182	0.12853	0.176752	0.112515
824	13218158	14085234	0.204796	0.255957	0.179454
824	13427729	14250370	0.184185	0.223834	0.156312
824	13614068	14431989	0.084264	0.104707	0.074019
824	13892602	14610970	0.06577	0.084985	0.057169
824	14085950	14776344	0.007311	0.009696	0.006177
824	14251249	14912919	-0.081166	-0.12442	-0.067412
824	14432831	15162702	-0.085283	-0.13432	-0.070386
824	14610979	15297808	-0.042524	-0.059951	-0.033194
824	14776353	15462836	0.006356	0.00822	0.004837
824	14913947	15618032	0.064853	0.079125	0.049431
824	15162762	15831219	-0.016074	-0.020839	-0.012151
824	15298131	16008413	-0.024635	-0.032759	-0.018552
824	15463204	16184261	-0.072807	-0.100696	-0.055456
824	15620995	16324226	-0.10901	-0.15365	-0.084728
824	15831320	16465348	-0.078469	-0.110408	-0.062294
824	16009855	16653770	-0.083116	-0.112301	-0.066333
824	16184524	17018697	-0.101441	-0.128759	-0.078807
824	16325323	17195018	-0.05083	-0.061384	-0.037828
824	16466303	17319915	0.046286	0.053652	0.035229
824	16653997	17460546	0.144435	0.167892	0.114258
824	17019978	17548758	0.260147	0.323287	0.219183
824	17195823	17715775	0.262063	0.318801	0.235529
824	17320641	17849487	0.128232	0.154963	0.101815
824	17461075	18051818	-0.074508	-0.093864	-0.055875
824	17549061	18265105	-0.131787	-0.167797	-0.09663
824	17717506	18454889	-0.174014	-0.227934	-0.122795
824	17849599	18630970	-0.145716	-0.189169	-0.107932
824	18051975	18774242	-0.135817	-0.184892	-0.100604
824	18265211	18926020	-0.194559	-0.252369	-0.135684
824	18456564	19083384	-0.181231	-0.230383	-0.124208
824	18631232	19218481	-0.134626	-0.167287	-0.09246
824	18774889	19418371	0.026474	0.031646	0.019529
824	18926715	19645272	0.176606	0.216588	0.141168
824	19083755	19829605	0.253103	0.294413	0.206593
824	19219083	19967966	0.224077	0.266608	0.183726
824	19418531	20117119	0.205086	0.227072	0.160506
824	19645360	20479347	0.004917	0.004909	0.003446
824	19829647	20914982	-0.147139	-0.152342	-0.102975
824	19969380	21093732	-0.127838	-0.139695	-0.093546
824	20117195	21374697	-0.203551	-0.237176	-0.151365
824	20479538	21555165	-0.027148	-0.033906	-0.022248
824	20915587	21700493	0.101714	0.128727	0.086949
824	21093872	21896931	0.09926	0.113649	0.0798
824	21374819	22107838	0.136192	0.150935	0.108947
824	21555226	22268114	0.040764	0.050183	0.03267
824	21706028	22422313	0.052473	0.061567	0.040233
824	21898237	22571280	0.082415	0.103556	0.065447
824	22108056	22807955	0.092118	0.11921	0.076873
824	22270979	23033584	0.094736	0.126401	0.085312
824	22422505	23161114	0.11787	0.159268	0.11174
824	22572824	23310197	0.085555	0.116269	0.083104
824	22810645	23510763	0.072139	0.095007	0.06577
824	23033980	23701069	0.139401	0.165129	0.117201
824	23161164	23871725	0.099104	0.117439	0.081353
824	23310578	24040263	0.129558	0.15	0.102473
824	23511062	24190975	0.145932	0.17203	0.114056
824	23703091	24347991	0.127764	0.164297	0.107178
824	23872505	24509032	0.17165	0.215373	0.141956
824	24040342	24653049	0.193829	0.235549	0.152434
824	24191331	24794182	0.171263	0.201629	0.132065
824	24348142	24943710	0.147556	0.1728	0.107771
824	24509963	25128937	0.057896	0.070596	0.041454
824	24653374	25293423	0.00249	0.00327	0.001869
824	24794690	25451224	-0.053414	-0.077031	-0.041397
824	24944467	25577145	-0.045791	-0.066229	-0.035769
824	25129086	25728784	-0.037339	-0.057263	-0.030804
824	25293632	25860453	-0.065322	-0.106307	-0.053854
824	25452057	26046130	-0.028096	-0.045528	-0.023686
824	25578264	26217090	-0.095924	-0.158114	-0.083277
824	25728817	26446613	-0.072797	-0.117246	-0.063551
824	25860538	26545040	-0.078762	-0.121739	-0.070047
824	26046135	26676759	-0.09045	-0.129566	-0.07808
824	26217323	26867042	0.019266	0.025283	0.016363
824	26446940	27101186	0.077774	0.088433	0.062537
824	26545137	27492397	0.183533	0.171368	0.132501
824	26682157	27670893	0.235796	0.205304	0.164786
824	26867052	27863980	0.220983	0.192082	0.152993
824	27101470	28043549	0.248409	0.212004	0.171506
824	27492470	28302194	0.27104	0.240254	0.197162
824	27671091	28481032	0.265789	0.232481	0.191328
824	27864019	28725201	0.251911	0.218217	0.180858
824	28046761	28978976	0.2146	0.19044	0.155537
824	28302286	29196875	0.031961	0.031049	0.023082
824	28482038	29414613	-0.055499	-0.058147	-0.040851
824	28725520	29661196	-0.128507	-0.136059	-0.093936
824	28980701	29844102	-0.194373	-0.222951	-0.146502
824	29197596	30008035	-0.087559	-0.092885	-0.06573
824	29415549	30188659	0.008361	0.007992	0.006034
824	29661300	30430883	0.091227	0.079502	0.062794
824	29844435	30653155	0.084776	0.073747	0.058078
824	30010456	30852018	-0.033255	-0.031104	-0.022963
824	30193406	31081111	-0.066733	-0.066705	-0.04759
824	30431509	31276185	-0.07633	-0.081519	-0.056716
824	30653347	31426083	-0.065028	-0.069828	-0.047764
824	30853302	31588344	0.12682	0.125819	0.092522
824	31082568	31785961	0.116624	0.122463	0.087875
824	31276186	31996656	0.094309	0.109065	0.07383
824	31426639	32147245	0.103334	0.123868	0.083025
824	31588487	32261481	0.059529	0.079045	0.049675
824	31787253	32442371	0.001168	0.001699	0.000988
824	31996974	32700756	-0.058232	-0.098594	-0.049325
824	32150428	32958200	-0.040487	-0.071841	-0.034323
824	32262030	33101825	-0.093215	-0.170518	-0.072905
824	32443734	33264175	-0.081616	-0.161789	-0.060657
824	32701047	33391625	-0.050648	-0.088571	-0.037687
824	32958306	33557040	-0.058306	-0.096506	-0.044288
825	33101953	61419	-0.136134	-0.219735	-0.106851
825	33264506	197283	-0.055205	-0.078726	-0.044649
825	33391941	342334	-0.029741	-0.043133	-0.024548
825	33575466	493808	-0.061303	-0.098426	-0.051186
825	61809	619844	0.087456	0.133644	0.075013
825	197845	762817	0.017744	0.027792	0.015325
825	350495	886285	0.061973	0.089922	0.052477
825	494023	1028287	0.175842	0.209979	0.133614
825	620440	1166401	0.080976	0.110764	0.061865
825	763135	1284805	0.077058	0.11171	0.059699
825	886403	1407049	0.03232	0.048446	0.025596
825	1029038	1538518	-0.060743	-0.110416	-0.051087
825	1167321	1710355	0.081081	0.116928	0.067272
825	1284956	1867765	0.170206	0.226281	0.130699
825	1407711	2045117	0.205736	0.259495	0.148269
825	1539222	2182504	0.202836	0.248055	0.144919
825	1710442	2322584	0.160643	0.197643	0.113705
825	1867894	2437167	0.138373	0.171917	0.101796
825	2045228	2577952	0.147573	0.183702	0.110512
825	2184169	2726813	0.123473	0.157007	0.095621
825	2322871	2861757	0.016782	0.024184	0.013168
825	2437233	3022147	-0.059347	-0.087496	-0.047354
825	2581156	3223716	-0.085449	-0.131257	-0.071593
825	2728029	3409664	-0.036353	-0.05488	-0.029945
825	2862199	3640945	0.091004	0.119172	0.073392
825	3022203	3874790	0.08455	0.11139	0.069273
825	3227216	4053590	0.067028	0.086804	0.053436
825	3410018	4183684	0.09539	0.120297	0.077922
825	3640955	4324911	0.008839	0.010429	0.007015
825	3875228	4446355	-0.000376	-0.000452	-0.0003
825	4054824	4643645	0.039134	0.045155	0.030573
825	4183884	4798841	-0.015224	-0.017588	-0.011325
825	4328829	4992596	0.032823	0.041608	0.02576
825	4447786	5169411	0.109266	0.128281	0.083694
825	4644315	5285578	0.039767	0.050547	0.031801
825	4799713	5469584	0.103067	0.130536	0.087835
825	4992660	5597970	0.10922	0.145682	0.094609
825	5169963	5741201	0.091897	0.126406	0.081911
825	5286756	5905388	0.095405	0.127261	0.085073
825	5474176	6043626	0.093652	0.119565	0.080592
825	5598933	6197109	0.093822	0.113536	0.079177
825	5741625	6350642	0.063797	0.076484	0.053302
825	5905600	6737344	0.100307	0.110969	0.079713
825	6044021	6991874	0.182719	0.176929	0.136196
825	6197240	7154224	0.22305	0.213435	0.166633
825	6352946	7279873	0.228919	0.225375	0.175115
825	6737673	7435284	0.211077	0.225155	0.169858
825	6992363	7584466	0.092275	0.121759	0.079707
825	7154396	7734975	-0.062581	-0.100607	-0.05615
825	7280317	7856189	-0.050081	-0.079132	-0.043543
825	7435534	7976256	-0.051584	-0.081382	-0.044148
825	7584546	8084305	-0.063548	-0.099409	-0.055042
825	7736395	8302244	-0.000459	-0.000647	-0.000385
825	7856905	8434082	0.127183	0.169407	0.110898
825	7976392	8573345	0.14725	0.198708	0.133733
825	8085223	8758459	0.135261	0.176401	0.120378
825	8303364	8944640	0.171942	0.194589	0.141086
825	8434094	9111419	0.108271	0.125815	0.084222
825	8573853	9256419	0.193028	0.205166	0.142521
825	8761053	9351307	0.125964	0.145924	0.091567
825	8944705	9485204	0.055162	0.078097	0.04362
825	9112704	9596913	-0.059438	-0.088373	-0.046497
825	9256730	9717471	-0.121978	-0.21255	-0.097101
825	9351323	9820015	-0.083088	-0.138564	-0.068288
825	9485374	9963347	-0.029516	-0.045181	-0.024252
825	9597163	10082981	0.068197	0.098575	0.058088
825	9717577	10222156	-0.031879	-0.048471	-0.027717
825	9820806	10389867	-0.016587	-0.02528	-0.013881
825	9963727	10530829	-0.059431	-0.098261	-0.051355
825	10083918	10674867	-0.049567	-0.072702	-0.040568
825	10222196	10820382	-0.041052	-0.06156	-0.033117
825	10390895	10978272	0.004952	0.006633	0.0039
825	10530919	11130839	0.022744	0.028772	0.016874
825	10676565	11275364	0.007475	0.00915	0.005381
825	10820398	11457611	0.027925	0.031056	0.019611
825	10978408	11590073	0.000181	0.000216	0.000131
825	11131201	11734921	0.071244	0.082238	0.051816
825	11277450	11908407	-0.017012	-0.023856	-0.013169
825	11458289	12092181	0.039432	0.058961	0.031819
825	11591370	12285105	0.058091	0.082262	0.046476
827	11734958	874	-0.01396	-0.021597	-0.01157
830	11909442	172904	0.03854	0.050277	0.031699
830	12092189	379370	-0.010733	-0.012072	-0.008262
830	12285774	552245	-0.05802	-0.059753	-0.042629
837	886	30606	-0.129181	-0.129491	-0.091196
842	172921	8233	-0.088552	-0.093279	-0.06499
842	379374	22070	-0.067191	-0.084663	-0.05777
846	553025	190145	0.038302	0.054424	0.03882
846	31281	454320	0.397019	0.484678	0.438924
846	8251	699297	0.386941	0.390829	0.357838
846	22086	1232142	0.362466	0.318737	0.283219
846	193163	1470870	0.273886	0.235008	0.199862
846	454695	1743615	0.152063	0.130589	0.106539
846	699383	1957623	0.080458	0.07048	0.05539
846	1232168	2244897	0.075564	0.07213	0.054917
846	1471075	2494338	0.137418	0.136915	0.105263
846	1743711	2716032	-0.015649	-0.018176	-0.012422
846	1957631	2973516	0.101869	0.11751	0.083859
846	2245699	3307659	0.087177	0.101824	0.070252
846	2497441	3556646	0.040239	0.046104	0.029514
846	2716118	3855229	0.149585	0.163517	0.110424
846	2974574	4295582	-0.039465	-0.055809	-0.030712
846	3310125	4715805	0.006141	0.008178	0.004739
846	3557971	4967255	0.02117	0.02992	0.017912
846	3855413	5151850	0.080519	0.10378	0.066281
846	4295849	5276289	0.133487	0.15842	0.105951
846	4721715	5544886	0.035955	0.046501	0.028479
846	4968114	5768906	0.008542	0.01152	0.006867
846	5152054	6006702	-0.085413	-0.132787	-0.071465
846	5276334	6178828	-0.044463	-0.068096	-0.03739
846	5545846	6385151	0.028918	0.041972	0.025247
846	5770836	6636848	-0.014719	-0.023222	-0.012806
846	6006804	7008392	-0.045775	-0.07327	-0.038585
846	6178836	7252222	-0.083425	-0.145541	-0.07284
846	6390432	7620292	-0.166048	-0.373383	-0.142437
846	6638224	7988341	-0.093634	-0.166336	-0.073522
846	7009621	8291301	-0.138509	-0.286686	-0.10817
846	7252381	8621300	-0.131556	-0.269509	-0.099061
846	7620409	8815462	-0.144192	-0.247888	-0.108775
846	7990174	8968039	-0.158829	-0.287372	-0.126556
846	8293212	9129763	-0.069708	-0.105479	-0.054672
846	8621603	9451913	-0.060295	-0.081943	-0.047105
846	8816524	9964156	0.104409	0.122266	0.079284
846	8969006	10256411	0.077926	0.100234	0.059196
846	9130113	10590685	0.110449	0.137171	0.084473
846	9453420	10818107	0.134701	0.156845	0.100541
846	9964331	11157680	0.027876	0.033681	0.020889
846	10256707	11427227	0.052003	0.052546	0.037288
846	10591253	11653048	0.050479	0.049001	0.035929
846	10822145	11902233	-0.037667	-0.037783	-0.02668
846	11158431	12152337	-0.029973	-0.031003	-0.021778
846	11429551	12425357	0.001665	0.001698	0.001204
846	11653180	12615537	-0.052661	-0.056106	-0.038277
846	11903213	12789019	0.055648	0.062426	0.043281
846	12153950	12984066	0.117956	0.132359	0.091813
846	12425600	13201213	0.09191	0.120132	0.07415
846	12615571	13389917	0.130314	0.179554	0.108708
846	12789241	13618116	0.105777	0.143727	0.084373
849	12984735	125127	0.045916	0.065707	0.036775
865	13201485	78643	0.028874	0.0406	0.024162
865	13390062	498734	0.016793	0.022516	0.01345
865	13619608	697798	0.009432	0.0128	0.007351
865	125153	876798	0.111784	0.154783	0.086864
867	78833	123386	0.117886	0.152424	0.087205
867	499040	460285	0.106062	0.130595	0.079466
867	698094	686587	0.078666	0.084468	0.057446
867	877312	866476	0.001929	0.001847	0.001354
867	123480	1126658	0.094384	0.089756	0.067828
867	460629	1409736	0.213221	0.205147	0.15775
867	687027	1668373	0.206319	0.201837	0.153079
867	866495	1924730	0.158584	0.158864	0.11734
867	1128135	2194503	0.071751	0.075414	0.053323
867	1409925	2334650	-0.06072	-0.06785	-0.043872
867	1668419	2487578	-0.001361	-0.001602	-0.001013
867	1924749	2642027	0.130361	0.161879	0.104583
867	2194783	2833152	0.229609	0.276501	0.181288
867	2335107	3031430	0.25345	0.297806	0.207062
867	2490083	3196272	0.118858	0.168302	0.103949
869	2642707	170818	0.042146	0.0646	0.035506
869	2834061	537714	-0.128235	-0.241977	-0.112899
869	3031673	740973	-0.137139	-0.257822	-0.117892
869	3196982	946109	-0.095835	-0.161474	-0.079828
869	172478	1141660	-0.070414	-0.10988	-0.05586
869	539044	1305504	0.095384	0.130037	0.072134
869	741583	1538420	0.115704	0.155564	0.08643
869	946151	1750286	0.171939	0.224674	0.125079
869	1141961	1926297	0.11494	0.159547	0.087271
869	1305836	2098040	0.047757	0.066133	0.037854
869	1538733	2225167	-0.002897	-0.004058	-0.002331
871	1750324	203222	0.054782	0.06395	0.042655
871	1926424	471292	0.133844	0.140269	0.102687
871	2098067	619107	0.171329	0.185754	0.133515
874	2226120	170718	0.113944	0.119978	0.08605
876	203271	17003	0.005706	0.007094	0.00472
876	471366	190172	-0.061125	-0.097726	-0.060063
878	619128	96877	-0.14336	-0.203668	-0.129061
878	171988	339366	-0.018255	-0.025356	-0.016885
878	17009	491829	0.028577	0.039294	0.025938
882	190586	880	-0.022421	-0.027022	-0.017845
886	97839	6019	0.029826	0.041211	0.027711
887	341455	181119	0.000889	0.001294	0.000904
887	492196	465542	0.054628	0.066634	0.050958
891	889	148485	0.104376	0.125116	0.096517
895	6052	43101	0.079058	0.089437	0.065751
895	181401	167197	0.035765	0.04564	0.030476
905	466621	2865	0.044513	0.06042	0.039021
909	148671	193208	-0.051358	-0.074779	-0.044751
912	43112	37304	-0.01702	-0.022232	-0.014254
918	167486	94770	-0.031709	-0.040055	-0.025754
919	5084	114469	-0.091014	-0.128016	-0.074102
919	194962	264486	-0.062999	-0.09379	-0.05287
919	37392	401879	-0.102335	-0.174719	-0.087824
919	94778	573340	-0.082894	-0.144516	-0.068104
919	114543	715309	-0.036451	-0.058579	-0.029433
919	264568	830215	0.020773	0.031751	0.016704
919	402097	946297	0.001016	0.001653	0.000814
919	573475	1103499	0.025086	0.033969	0.019826
919	715314	1271761	-0.035819	-0.047667	-0.027984
919	830221	1461247	-0.077125	-0.108845	-0.059913
919	946488	1637294	-0.024984	-0.031968	-0.019169
919	1103528	1797459	0.011035	0.014329	0.008638
919	1273710	1939201	0.047001	0.061845	0.03791
919	1461674	2101795	0.107488	0.134539	0.089179
919	1637466	2238285	0.132691	0.171186	0.114396
919	1797999	2477331	0.103785	0.165039	0.097977
919	1943053	2667129	0.084421	0.145151	0.081572
919	2101924	2803475	0.133866	0.21127	0.125768
919	2238582	2969512	0.100022	0.147073	0.088598
919	2477396	3138542	0.045052	0.063654	0.036017
919	2667189	3522251	-0.003956	-0.00552	-0.00312
919	2803605	3901977	-0.203761	-0.271038	-0.147065
919	2970482	4294917	-0.17667	-0.222147	-0.128009
919	3139268	4578993	-0.184742	-0.201467	-0.130642
919	3522494	4880398	-0.126428	-0.119456	-0.083852
919	3902355	5122299	0.091028	0.080021	0.061093
919	4295563	5391644	0.067134	0.060561	0.045873
919	4579735	5681037	0.086932	0.079228	0.060653
919	4882550	6018161	0.059431	0.057019	0.043371
919	5124978	6622525	0.011255	0.01146	0.008573
919	5392527	6869198	0.073504	0.06973	0.053284
919	5683057	7039699	-0.005136	-0.005343	-0.003802
919	6018897	7253055	-0.01428	-0.01631	-0.010981
919	6622550	7598219	0.11228	0.123048	0.086672
919	6870093	7775475	0.077073	0.090603	0.061908
919	7040073	8099981	0.186348	0.197406	0.146033
919	7253154	8349259	0.2914	0.277778	0.217591
919	7599205	8612796	0.155445	0.153089	0.113034
919	7779468	8862330	0.131544	0.129249	0.095942
919	8100054	9123078	0.085154	0.088482	0.063644
919	8351964	9292655	0.036715	0.040335	0.028366
919	8612877	9463474	-0.034894	-0.036596	-0.026079
919	8862517	9631102	-0.0718	-0.081807	-0.053382
919	9123795	9789360	0.022127	0.023812	0.015998
919	9293962	9991113	-0.071752	-0.082786	-0.051025
919	9463612	10145446	0.056657	0.072176	0.044323
919	9631204	10270020	0.079064	0.102043	0.062438
919	9792059	10468543	0.046512	0.057378	0.036068
919	9991340	10601665	0.181818	0.206408	0.141274
919	10145491	10754251	0.138455	0.153191	0.098577
919	10270224	10939566	0.160875	0.172586	0.113836
[truncated: 8,892 more rows]

## Sheet: Colmbia North genes
Highly introgressed windows, with fdm of over 0.2 to use the most conservative score, for test for introgression from NAL boreal (Ignace) into Northern Mountain Columbia north. We have only taken windows found as highly introgressed from NAL boreal when using both Peary and Grant's as the sister group. Where there were multiple overlapping windows in a row (within the same scaffold) these have be…
Scaffold	Start	End	Length	No. Genes	Names
142	34899	869283	834384	3	OTU deubiquitinase 7A (OTUD7A); cholinergic receptor nicotinic alpha 7 subunit (CHRNA7); uncharacterised locus
164	18401038	19323625	922587	7	cyclic nucleotide gated channel subunit alpha 1 (CNGA1); gamma-aminobutyric acid type A receptor beta1 subunit (GABRB1); uncharacterised locus; COMM domain containing 8 (COMMD8); corin, serine peptidase (CORIN); ATPase phospholipid transporting 10D (putative) (ATP10D); nuclear transcription factor, X-box binding like 1 (NFXL1)
164	21566900	21966946	400046	0
452	9721741	11442191	1720450	6	pyruvate dehyrogenase phosphatase catalytic subunit 1 (PDP1); pleckstrin homology and FYVE domain containing 2 (PLEKHF2); RNA binding motif protein 12B (RBM12B); fibrinogen silencer binding protein (FSBP); tumor protein p53 inducible nuclear protein 1 (TP53INP1); dpy-19 like 4 (C. elegans) (DPY19L4)
496	5899569	6953558	1053989	8	ITPRIP like 2 (ITPRIPL2); inositol 1,4,5-trisphosphate receptor interacting protein like 2 (ITPRIPL2); SMG1, nonsense mediated mRNA decay associated PI3K related kinase (SMG1); centriolar coiled-coil protein 110 (CCP110); transmembrane channel like 7 (TMC7); IQ motif containing K (IQCK); G protein-coupled receptor class C group 5 member B (GPRC5B); synaptotagmin 17 (SYT17)
572	3453698	4260479	806781	6	centrosomal protein 295 (CEP295); G protein-coupled receptor 83 (GPR83); pannexin 1 (PANX1); hephaestin like 1 (HEPHL1); V-set and transmembrane domain containing 5 (VSTM5); pannexin 1 (PANX1)
626	535	396136	395601	2	4-aminobutyrate aminotransferase (ABAT); transmembrane protein 186 (TMEM186)
824	16749473	17475005	725532	1	protocadherin 10 (PCDH10)
846	11338	1367712	1356374	12	spindle and kinetochore associated complex subunit 3 (SKA3); gap junction protein beta 2 (GJB2); gap junction protein beta 6 (GJB6); Sin3A associated protein 18 (SAP18); paraspeckle component 1 (PSPC1); exportin 4 (XPO4); zinc finger MYM-type containing 2 (ZMYM2); fibroblast growth factor 9 (FGF9); large tumor suppressor kinase 2 (LATS2); uncharacterised locus; interleukin 17D (IL17D); centromere…
997	9164677	9824920	660243	1	cAMP responsive element binding protein 3 like 2 (CREB3L2)
1010	3343998	5162779	1818781	3	exportin 1 (XPO1); ubiquitin specific peptidase 34 (USP34); uncharacterised locus;
1010	9676728	10458709	781981	0
1025	190883	231916	41033	1	olfactory receptor 4P4-like
1203	2045001	4093771	2048770	6	ataxin 1 like (ATXN1L); zinc finger homeobox 3 (ZFHX3); zinc finger protein 19 (ZNF19); PH domain and leucine rich repeat protein phosphatase 2 (PHLPP2); adaptor related protein complex 1 gamma 1 subunit (AP1G1); zinc finger protein 23 (ZNF23)
1219	52394	657645	605251	4	neuronal PAS domain protein 2 (NPAS2); TBC1 domain family member 8 (TBC1D8); cellular repressor of E1A stimulated genes 2 (CREG2); ring finger protein 149 (RNF149)
1250	3895363	5413363	1518000	2	BICD cargo adaptor 1 (BICD1); KIAA1551 ortholog; FYVE, RhoGEF and PH domain containing 4 (FGD4)
1356	9904929	10949779	1044850	0
1364	1564176	2643158	1078982	7	sterile alpha motif domain containing 4A (SAMD4A); F-box protein 34 (FBXO34); mitogen-activated protein kinase 1 interacting protein 1 like (MAPK1IP1L); autophagy related 14 (ATG14); suppressor of cytokine signaling 4 (SOCS4); GTP cyclohydrolase 1 (GCH1); cell growth regulator with ring finger domain 1 (CGRRF1)
1383	29142	399933	370791	7	ring finger protein 213 (RNF213); N-sulfoglucosamine sulfohydrolase (SGSH); solute carrier family 26 member 11 (SLC26A11); TBC1 domain family member 16 (TBC1D16); E3 ubiquitin-protein ligase RNF213; glucosidase alpha, acid (GAA); coiled-coil domain containing 40 (CCDC40)
1511	14468253	15595949	1127696	2	DExD-box helicase 21 (DDX21); Rap1 GTPase-GDP dissociation stimulator 1 (RAP1GDS1)
1568	3415042	3972897	557855	2	ubiquilin 3 (UBQLN3); olfactory receptor 51I2-like
1623	1037532	1912382	874850	5	talin rod domain containing 1 (TLNRD1); aryl-hydrocarbon receptor nuclear translocator 2 (ARNT2); abhydrolase domain containing 17C (ABHD17C); mesoderm development candidate 1 (MESDC1); cell migration inducing hyaluronidase 1 (CEMIP)
1653	11953164	13049858	1096694	8	Dmx like 2 (DMXL2); tropomodulin 2 (TMOD2); tropomodulin 3 (ubiquitous) (TMOD3); gliomedin (GLDN); mitogen-activated protein kinase 6 (MAPK6); RNA polymerase-associated protein LEO1; tumor necrosis factor, alpha-induced protein 8-like 3 (TNFAIP8L3); aromatase
1653	13625368	15169860	1544492	8	COP9 signalosome subunit 2 (COPS2); EP300 interacting inhibitor of differentiation 1 (EID1); SECIS binding protein 2 like (SECISBP2L); DTW domain containing 1 (DTWD1); SHC adaptor protein 4 (SHC4); ATPase phospholipid transporting 8B4 (putative) (ATP8B4); centrosomal protein 152kDa (CEP152); fibroblast growth factor 7 (FGF7)
1991	23321525	24590730	1269205	1	glycoprotein M6A (GPM6A)
2010	4042453	5351196	1308743	6	sarcolemma associated protein (SLMAP); interleukin 17 receptor D (IL17RD); ribonuclease P/MRP subunit p14 (RPP14); adaptor protein, phosphotyrosine interacting with PH domain and leucine zipper 1 (APPL1); phosphodiesterase 12 (PDE12); DENN/MADD domain containing 6A (DENND6A);
2215	14996160	15715608	719448	0
2246	20797968	21757643	959675	2	heterogeneous nuclear ribonucleoprotein U (HNRNPU); desumoylating isopeptidase 2 (DESI2)
2249	10741897	11249518	507621	0
2717	73638	1079073	1005435	3	activity dependent neuroprotector homeobox (ADNP); spalt like transcription factor 4 (SALL4); ATPase phospholipid transporting 9A (putative) (ATP9A);
2797	46885	728064	681179	5	desmoplakin (DSP); biogenesis of lysosomal organelles complex 1 subunit 5 (BLOC1S5); small nuclear ribonucleoprotein U11/U12 subunit 48 (SNRNP48); bone morphogenetic protein 6 (BMP6)
2797	13395904	14984950	1589046	5	neurensin 1 (NRSN1); doublecortin domain containing 2 (DCDC2); solute carrier family 17 member 3 (SLC17A3); KIAA0319 ortholog (KIAA0319); cytidine monophosphate-N-acetylneuraminic acid hydroxylase
2817	1184070	2449725	1265655	3	methyltransferase like 18 (METTL18); coagulation factor V (F5); ATPase Na+/K+ transporting subunit beta 1 (ATP1B1)
2904	12412741	12892878	480137	1	protein inhibitor of activated STAT 2 (PIAS2)
2904	15449568	16721647	1272079	6	thyroid hormone receptor interactor 11 (TRIP11); ataxin 3 (ATXN3); solute carrier family 24 member 4 (SLC24A4); cleavage and polyadenylation specific factor 2 (CPSF2); tandem C2 domains, nuclear (TC2N); Ras and Rab interactor 3 (RIN3);
2948	14853649	16549937	1696288	10	protein tyrosine phosphatase, non-receptor type 2 (PTPN2); low density lipoprotein receptor class A domain containing 4 (LDLRAD4); melanocortin 5 receptor (MC5R); PRELI domain containing 3A (PRELID3A); inositol monophosphatase 2 (IMPA2); G protein subunit alpha L (GNAL); SEH1 like nucleoporin (SEH1L); centrosomal protein 76 (CEP76); charged multivesicular body protein 1B (CHMP1B); texanus tubulin…
2994	3078	96848	93770	2	angiotensin II receptor type 1 (AGTR1); calcineurin like phosphoesterase domain containing 1 (CPPED1)
3028	7609307	8108471	499164	1	tripartite motif containing 67 (TRIM67)
3038	4244235	5567129	1322894	5	phosphatidylinositol-4,5-bisphosphate 3-kinase catalytic subunit alpha (PIK3CA); zinc finger matrin-type 3 (ZMAT3); potassium calcium-activated channel subfamily M regulatory beta subunit 3 (KCNMB3); G protein subunit beta 4 (GNB4); mitofusin 1 (MFN1)
3054	18139878	19411137	1271259	2	UDP-glucuronosyltransferase 2B31; transmembrane protease serine 11E
3160	8563718	9515955	952237	7	caspase recruitment domain family member 6 (CARD6); protein kinase AMP-activated catalytic subunit alpha 1 (PRKAA1); prostaglandin E receptor 4 (PTGER4); eukaryotic translation initiation factor 2 subunit gamma (EIF2S3); phosphatidylinositol specific phospholipase C X domain containing 3 (PLCXD3); tetratricopeptide repeat domain 33 (TTC33); eukaryotic translation initiation factor 2 subunit gamma…
3229	4519423	5382676	863253	3	decapping mRNA 2 (DCP2); mutated in colorectal cancers (MCC); testis development related protein (TDRP);
3284	1456452	2376480	920028	0
[truncated: 21 more rows]

## Sheet: Itcha all windows Grant's
Full results for test for introgression from NAL boreal (Ignace) into Northern Mountain Itcha-Ilgachuz in 1000 SNP windows incremented by 250 SNPs when using Grant's caribou as the sister group. Results here show overlapping windows along the genome with their introgression scores (D, fd and fdm).
[truncated: 10,964 more rows]

[truncated: 11 more sheets: Itcha all windows Peary, Itcha genes, Atlin all windows Grant's, Atlin all windows Peary, Atlin genes, Frog all windows Grant's, Frog all windows Peary, Frog genes, Redstone all windows Grant's, Redstone all windows Peary, Redstone genes]
