# Supplementary material for: The role of introgression and ecotypic parallelism in delineating intraspecific conservation units
Source: Mol Ecol. 2020 Jul 11;29(15):2793–809. doi: 10.1111/mec.15522 (PMC7496186; doi:10.1111/mec.15522)
Supplement: Supplementary file 3 — Supplementary Material [file MEC-29-2793-s003.xlsx]

## Sheet: NWT boreal
Dsuit genome-wide Introgression statistics
These results show levels if overall introgression from population C into population B. The Sitka deer was used as the outgroup.
Introgression from NAL into Northwest Territories Boreal:
Introgression from Boreal Ignace into boreal Northwest Territories using Grant's caribou as the sister group
A	B	C
Grant's caribou Porcupine	Boreal Northwest Territories	Boreal Ignace
Results:
D=0.0419942
f_G=0.0473596
f_d=0.100011
f_dM=0.0692635
Introgression from Boreal Cochrane into boreal Northwest Territories using Grant's caribou as the sister group
A	B	C
Grant's caribou Porcupine	Boreal Northwest Territories	Boreal Cochrane
Results:
D=0.0422868
f_G=0.051746
f_d=0.108378
f_dM=0.0721613
Introgression from Boreal Ignace into boreal Northwest Territories using Peary caribou as the sister group
A	B	C
Peary Caribou Bathurst	Boreal Northwest Territories	Boreal Ignace
Results:
D=0.0355094
f_G=0.0408435	25964.4/635704
f_d=0.087335	65830/753764
f_dM=0.0563523	65830/1.16819e+06
Introgression from Boreal Cochrane into boreal Northwest Territories using Peary caribou as the sister group
A	B	C
Peary Caribou Bathurst	Boreal Northwest Territories	Boreal Cochrane
Results:
D=0.0354688
f_G=0.0440322
f_d=0.0940905
f_dM=0.0577441

## Sheet: SM Columbia North
Dsuit genome-wide Introgression statistics
These results show levels if overall introgression from population C into population B. The Sitka deer was used as the outgroup.
Introgression from NAL into southern mountain Columbia North:
Introgression from Boreal Ignace into southern mountain Columbia North using Grant's caribou as the sister group
A	B	C
Grant's caribou Porcupine	Southern mountain Columbia North	Boreal Ignace
Results:
D=0.041895
f_G=0.048409
f_d=0.0998487
f_dM=0.0684182
Introgression from Boreal Cochrane into southern mountain Columbia North using Grant's caribou as the sister group
A	B	C
Grant's caribou Porcupine	Southern mountain Columbia North	Boreal Cochrane
Results:
D=0.0408141
f_G=0.0507752
f_d=0.104004
f_dM=0.0685925
Introgression from Boreal Ignace into southern mountain Columbia North using Peary caribou as the sister group
A	B	C
Peary caribou Bathurst	Southern mountain Columbia North	Boreal Ignace
Results:
D=0.035247
f_G=0.0418863
f_d=0.0872004
f_dM=0.0557011
Introgression from Boreal Cochrane into southern mountain Columbia North using Peary caribou as the sister group
A	B	C
Peary caribou Bathurst	Southern mountain Columbia North	Boreal Cochrane
Results:
D=0.033825
f_G=0.0430006
f_d=0.0896456
f_dM=0.0545342

## Sheet: NM Itcha-ilgachuz
Dsuit genome-wide Introgression statistics
These results show levels if overall introgression from population C into population B. The Sitka deer was used as the outgroup.
Introgression from NAL into northern mountain Itcha-ilgachuz:
Introgression from Boreal Ignace into northern mountain Itcha-ilgachuz using Grant's caribou as the sister group
A	B	C
Grant's caribou Porcupine	Northern mountain Itcha-ilgachuz	Boreal Ignace
Results:
D=0.0128581
f_G=0.0152589
f_d=0.030875
f_dM=0.0205846
Introgression from Boreal Cochrane into northern mountain Itcha-ilgachuz using Grant's caribou as the sister group
A	B	C
Grant's caribou Porcupine	Northern mountain Itcha-ilgachuz	Boreal Cochrane
Results:
D=0.0136448
f_G=0.0165368
f_d=0.0347777
f_dM=0.0223939
Introgression from Boreal Ignace into northern mountain Itcha-ilgachuz using Peary caribou as the sister group
A	B	C
Peary caribou Bathurst	Northern mountain Itcha-ilgachuz	Boreal Ignace
Results:
D=0.00601626
f_G=0.00728065
f_d=0.0151786
f_dM=0.00942246
Introgression from Boreal Cochrane into northern mountain Itcha-ilgachuz using Peary caribou as the sister group
A	B	C
Peary caribou Bathurst	Northern mountain Itcha-ilgachuz	Boreal Cochrane
Results:
D=0.00650274
f_G=0.00735407
f_d=0.0174318
f_dM=0.0103491

## Sheet: NM Frog
Dsuit genome-wide Introgression statistics
These results show levels if overall introgression from population C into population B. The Sitka deer was used as the outgroup.
Introgression from NAL into northern mountain Frog:
Introgression from Boreal Ignace into northern mountain Frog using Grant's caribou as the sister group
A	B	C
Grant's caribou Porcupine	Northern mountain Frog	Boreal Ignace
Results:
D=0.00557587
f_G=0.00625873
f_d=0.0135813
f_dM=0.00927858
Introgression from Boreal Cochrane into northern mountain Frog using Grant's caribou as the sister group
A	B	C
Grant's caribou Porcupine	Northern mountain Frog	Boreal Cochrane
Results:
D=0.00527152
f_G=0.00531711
f_d=0.0138399
f_dM=0.0090744
Introgression from Boreal Ignace into northern mountain Frog using Peary caribou as the sister group
A	B	C
Peary caribou Bathurst	Northern mountain Frog	Boreal Ignace
Results:
D=-0.00128943
f_G=-0.00192968
f_d=-0.00326864
f_dM=-0.00206172
Introgression from Boreal Cochrane into northern mountain Frog using Peary caribou as the sister group
A	B	C
Peary caribou Bathurst	Northern mountain Frog	Boreal Cochrane
Results:
D=-0.00190656
f_G=-0.00417189
f_d=-0.00521871
f_dM=-0.00312332

## Sheet: NM Atlin
Dsuit genome-wide Introgression statistics
These results show levels if overall introgression from population C into population B. The Sitka deer was used as the outgroup.
Introgression from NAL into northern mountain Atlin:
Introgression from Boreal Ignace into northern mountain Atlin using Grant's caribou as the sister group
A	B	C
Grant's caribou Porcupine	Northern mountain Atlin	Boreal Ignace
Results:
D=0.00259868
f_G=0.00263353
f_d=0.00634392
f_dM=0.00430716
Introgression from Boreal Cochrane into northern mountain Atlin using Grant's caribou as the sister group
A	B	C
Grant's caribou Porcupine	Northern mountain Atlin	Boreal Cochrane
Results:
D=0.00212919
f_G=0.00240667
f_d=0.00559497
f_dM=0.003647
Introgression from Boreal Ignace into northern mountain Atlin using Peary caribou as the sister group
A	B	C
Peary caribou Bathurst	Northern mountain Atlin	Boreal Ignace
Results:
D=-0.00429012
f_G=-0.00579335
f_d=-0.0109325
f_dM=-0.00685305
Introgression from Boreal Cochrane into northern mountain Atlin using Peary caribou as the sister group
A	B	C
Peary caribou Bathurst	Northern mountain Atlin	Boreal Cochrane
Results:
D=-0.00506772
f_G=-0.00728664
f_d=-0.0138943
f_dM=-0.00826984

## Sheet: NM Redstone
Dsuit genome-wide Introgression statistics
These results show levels if overall introgression from population C into population B. The Sitka deer was used as the outgroup.
Introgression from NAL into northern mountain Northwest Territories Redstone:
Introgression from Boreal Ignace into northern mountain Redstone using Grant's caribou as the sister group
A	B	C
Grant's caribou Porcupine	Northern mountain Redstone	Boreal Ignace
Results:
D=0.00518054
f_G=0.00567342
f_d=0.0126242
f_dM=0.00864505
Introgression from Boreal Cochrane into northern mountain Redstone using Grant's caribou as the sister group
A	B	C
Grant's caribou Porcupine	Northern mountain Redstone	Boreal Cochrane
Results:
D=0.00672718
f_G=0.00848198
f_d=0.0176957
f_dM=0.0116346
Introgression from Boreal Ignace into northern mountain Redstone using Peary caribou as the sister group
A	B	C
Peary caribou Bathurst	Northern mountain Redstone	Boreal Ignace
Results:
D=-0.00170999
f_G=-0.00254386
f_d=-0.00433433
f_dM=-0.00273545
Introgression from Boreal Cochrane into northern mountain Redstone using Peary caribou as the sister group
A	B	C
Peary caribou Bathurst	Northern mountain Redstone	Boreal Cochrane
Results:
D=-0.000483796
f_G=-0.000914941
f_d=-0.00132413
f_dM=-0.000793626
