# Supplementary material for: The role of introgression and ecotypic parallelism in delineating intraspecific conservation units
Source: Mol Ecol. 2020 Jul 11;29(15):2793–809. doi: 10.1111/mec.15522 (PMC7496186; doi:10.1111/mec.15522)
Supplement: Supplementary file 4 — Supplementary Material [file MEC-29-2793-s004.xlsx]

## Sheet: F3 Results EMO and EMQ
A	B	C	f3	stderr	Zscore	nsnps
Boreal Ignace	Western Greenland	Eastern Migratory Ontario	-0.022277	0.006721	-3.315	336596		F3 results for eastern migratory caribou in Ontario and then eastern migratory caribou in Quebec as population C, to test if they are an admixture of populations A and B. Significant Z scores are in bold (a significantly negative score indicates C was fromed through admixture of A and B).
Boreal Ignace	Reindeer	Eastern Migratory Ontario	-0.019269	0.006275	-3.071	341349
Boreal Ignace	Boreal Snow Lake	Eastern Migratory Ontario	-0.018749	0.006828	-2.746	317509		Ontario eastern migratory caribou have significant scores between many BEL populations and boreal Ignace, as well as between Ignace and Boreal Snow Lake.
Boreal Ignace	Northern Mountain Redstone	Eastern Migratory Ontario	-0.018359	0.007206	-2.548	397032
Boreal Ignace	Peary caribou Bathurst Island	Eastern Migratory Ontario	-0.017345	0.006758	-2.567	369634		Quebec eastern migratory caribou have no negative scores at all in any combination tested.
Boreal Ignace	Boreal Northwest Territories	Eastern Migratory Ontario	-0.016515	0.00703	-2.349	385042
Southern Mountain Columbia North	Boreal Ignace	Eastern Migratory Ontario	-0.016433	0.006322	-2.6	376982
Northern Mountain Frog	Boreal Ignace	Eastern Migratory Ontario	-0.016299	0.006561	-2.484	391623
Northern Mountain Atlin	Boreal Ignace	Eastern Migratory Ontario	-0.016296	0.006133	-2.657	392156
Boreal Ignace	Barrenground	Eastern Migratory Ontario	-0.016293	0.0062	-2.628	392131
Northern Mountain Itcha-Ilgachuz	Boreal Ignace	Eastern Migratory Ontario	-0.015012	0.006766	-2.219	360561
Grant's caribou Procupine	Boreal Ignace	Eastern Migratory Ontario	-0.014755	0.006484	-2.276	396663
Boreal Ignace	Boreal The Pas	Eastern Migratory Ontario	-0.007762	0.006597	-1.177	316352
Boreal Cochrane	Boreal Snow Lake	Eastern Migratory Ontario	-0.00564	0.006724	-0.839	319906
Boreal Cochrane	Boreal Ignace	Eastern Migratory Ontario	-0.005303	0.007232	-0.733	309981
Boreal Cochrane	Barrenground	Eastern Migratory Ontario	-0.005114	0.007759	-0.659	394762
Northern Mountain Frog	Boreal Cochrane	Eastern Migratory Ontario	-0.004142	0.007015	-0.59	393277
Boreal Cochrane	Peary caribou Bathurst Island	Eastern Migratory Ontario	-0.004136	0.007061	-0.586	371700
Boreal The Pas	Eastern Migratory Quebec	Eastern Migratory Ontario	-0.003434	0.006293	-0.546	357747
Boreal Snow Lake	Eastern Migratory Quebec	Eastern Migratory Ontario	-0.003388	0.00672	-0.504	357726
Boreal Cochrane	Western Greenland	Eastern Migratory Ontario	-0.003291	0.007786	-0.423	338880
Northern Mountain Atlin	Boreal Cochrane	Eastern Migratory Ontario	-0.002344	0.007688	-0.305	394158
Boreal Cochrane	Northern Mountain Redstone	Eastern Migratory Ontario	-0.002337	0.007918	-0.295	398336
Boreal The Pas	Boreal Snow Lake	Eastern Migratory Ontario	-0.002259	0.007845	-0.288	324259
Southern Mountain Columbia North	Boreal Cochrane	Eastern Migratory Ontario	-0.001609	0.007892	-0.204	378520
Boreal Cochrane	Boreal The Pas	Eastern Migratory Ontario	-0.000333	0.007732	-0.043	319194
Boreal Cochrane	Reindeer	Eastern Migratory Ontario	-0.000259	0.00803	-0.032	343415
Boreal Cochrane	Boreal Northwest Territories	Eastern Migratory Ontario	-0.000208	0.00772	-0.027	386635
Grant's caribou Procupine	Eastern Migratory Ontario	Eastern Migratory Ontario	0	-1	0	-1
Southern Mountain Columbia North	Eastern Migratory Ontario	Eastern Migratory Ontario	0	-1	0	-1
Northern Mountain Itcha-Ilgachuz	Eastern Migratory Ontario	Eastern Migratory Ontario	0	-1	0	-1
Boreal Ignace	Eastern Migratory Ontario	Eastern Migratory Ontario	0	-1	0	-1
Boreal Snow Lake	Eastern Migratory Ontario	Eastern Migratory Ontario	0	-1	0	-1
Eastern Migratory Quebec	Eastern Migratory Ontario	Eastern Migratory Ontario	0	-1	0	-1
Northern Mountain Redstone	Eastern Migratory Ontario	Eastern Migratory Ontario	0	-1	0	-1
Reindeer	Eastern Migratory Ontario	Eastern Migratory Ontario	0	-1	0	-1
Grant's caribou Procupine	Boreal Cochrane	Eastern Migratory Ontario	0.000275	0.008076	0.034	398937
Northern Mountain Itcha-Ilgachuz	Boreal Cochrane	Eastern Migratory Ontario	0.001027	0.007614	0.135	361521
Boreal Ignace	Eastern Migratory Quebec	Eastern Migratory Ontario	0.002364	0.008108	0.292	348361
Eastern Migratory Quebec	Peary caribou Bathurst Island	Eastern Migratory Ontario	0.004052	0.006816	0.595	405015
Northern Mountain Frog	Eastern Migratory Quebec	Eastern Migratory Ontario	0.004149	0.006815	0.609	424363
Eastern Migratory Quebec	Northern Mountain Redstone	Eastern Migratory Ontario	0.004686	0.007404	0.633	430297
Barrenground	Eastern Migratory Quebec	Eastern Migratory Ontario	0.005374	0.006682	0.804	425210
Eastern Migratory Quebec	Boreal Northwest Territories	Eastern Migratory Ontario	0.005549	0.006786	0.818	419175
Northern Mountain Atlin	Boreal The Pas	Eastern Migratory Ontario	0.006177	0.00772	0.8	396686
Grant's caribou Procupine	Eastern Migratory Quebec	Eastern Migratory Ontario	0.00639	0.006794	0.941	430287
Northern Mountain Atlin	Eastern Migratory Quebec	Eastern Migratory Ontario	0.006573	0.006722	0.978	425619
Southern Mountain Columbia North	Eastern Migratory Quebec	Eastern Migratory Ontario	0.006676	0.007307	0.914	411228
Boreal The Pas	Northern Mountain Redstone	Eastern Migratory Ontario	0.007399	0.008566	0.864	400620
Northern Mountain Itcha-Ilgachuz	Eastern Migratory Quebec	Eastern Migratory Ontario	0.00759	0.007006	1.083	397161
Northern Mountain Frog	Boreal The Pas	Eastern Migratory Ontario	0.007648	0.008615	0.888	395679
Boreal The Pas	Western Greenland	Eastern Migratory Ontario	0.007713	0.009284	0.831	342522
Boreal The Pas	Boreal Northwest Territories	Eastern Migratory Ontario	0.007871	0.008441	0.932	389147
Eastern Migratory Quebec	Western Greenland	Eastern Migratory Ontario	0.008035	0.007099	1.132	374553
Boreal Snow Lake	Peary caribou Bathurst Island	Eastern Migratory Ontario	0.00808	0.00845	0.956	374371
Boreal The Pas	Barrenground	Eastern Migratory Ontario	0.0084	0.00804	1.045	397092
Grant's caribou Procupine	Boreal The Pas	Eastern Migratory Ontario	0.008681	0.007705	1.127	401428
Northern Mountain Itcha-Ilgachuz	Boreal The Pas	Eastern Migratory Ontario	0.008826	0.008599	1.026	365081
Boreal The Pas	Peary caribou Bathurst Island	Eastern Migratory Ontario	0.009119	0.008942	1.02	374813
Southern Mountain Columbia North	Boreal The Pas	Eastern Migratory Ontario	0.009143	0.008119	1.126	381788
Boreal Snow Lake	Boreal Northwest Territories	Eastern Migratory Ontario	0.009167	0.00877	1.045	389267
Boreal Snow Lake	Northern Mountain Redstone	Eastern Migratory Ontario	0.009194	0.008094	1.136	400820
Northern Mountain Itcha-Ilgachuz	Boreal Snow Lake	Eastern Migratory Ontario	0.009261	0.008615	1.075	364874
Boreal Snow Lake	Barrenground	Eastern Migratory Ontario	0.009477	0.00833	1.138	396621
Boreal The Pas	Reindeer	Eastern Migratory Ontario	0.010201	0.008153	1.251	347768
Boreal Snow Lake	Western Greenland	Eastern Migratory Ontario	0.010386	0.009166	1.133	341893
Northern Mountain Frog	Boreal Snow Lake	Eastern Migratory Ontario	0.010484	0.007473	1.403	395150
Southern Mountain Columbia North	Boreal Snow Lake	Eastern Migratory Ontario	0.010636	0.009319	1.141	380664
Northern Mountain Atlin	Boreal Snow Lake	Eastern Migratory Ontario	0.010689	0.008606	1.242	396229
Eastern Migratory Quebec	Reindeer	Eastern Migratory Ontario	0.011245	0.006909	1.628	380417
Grant's caribou Procupine	Boreal Snow Lake	Eastern Migratory Ontario	0.011647	0.008693	1.34	401042
Boreal Snow Lake	Reindeer	Eastern Migratory Ontario	0.013572	0.008146	1.666	346950
Boreal Cochrane	Eastern Migratory Quebec	Eastern Migratory Ontario	0.024363	0.010463	2.328	348078
Southern Mountain Columbia North	Barrenground	Eastern Migratory Ontario	0.079346	0.011841	6.701	436399
Barrenground	Boreal Northwest Territories	Eastern Migratory Ontario	0.085977	0.011858	7.251	441808
Southern Mountain Columbia North	Northern Mountain Frog	Eastern Migratory Ontario	0.086019	0.012958	6.638	432553
Southern Mountain Columbia North	Boreal Northwest Territories	Eastern Migratory Ontario	0.086146	0.012851	6.704	428642
Southern Mountain Columbia North	Western Greenland	Eastern Migratory Ontario	0.086902	0.013385	6.492	391571
Northern Mountain Itcha-Ilgachuz	Barrenground	Eastern Migratory Ontario	0.087723	0.01168	7.51	423454
Northern Mountain Frog	Barrenground	Eastern Migratory Ontario	0.088007	0.011869	7.415	446226
Southern Mountain Columbia North	Peary caribou Bathurst Island	Eastern Migratory Ontario	0.088226	0.013171	6.698	416026
Northern Mountain Frog	Boreal Northwest Territories	Eastern Migratory Ontario	0.090492	0.013055	6.932	438987
Northern Mountain Itcha-Ilgachuz	Boreal Northwest Territories	Eastern Migratory Ontario	0.091444	0.01262	7.246	415517
Southern Mountain Columbia North	Reindeer	Eastern Migratory Ontario	0.091946	0.013243	6.943	394972
Boreal Northwest Territories	Peary caribou Bathurst Island	Eastern Migratory Ontario	0.092211	0.01339	6.887	422549
Southern Mountain Columbia North	Northern Mountain Redstone	Eastern Migratory Ontario	0.092612	0.013511	6.855	437915
Boreal Northwest Territories	Reindeer	Eastern Migratory Ontario	0.092625	0.012854	7.206	402653
Northern Mountain Atlin	Southern Mountain Columbia North	Eastern Migratory Ontario	0.093561	0.012833	7.291	433903
Northern Mountain Frog	Western Greenland	Eastern Migratory Ontario	0.093703	0.012291	7.624	403760
Barrenground	Northern Mountain Redstone	Eastern Migratory Ontario	0.093863	0.012507	7.505	451149
Grant's caribou Procupine	Southern Mountain Columbia North	Eastern Migratory Ontario	0.093928	0.013189	7.122	438419
Grant's caribou Procupine	Boreal Northwest Territories	Eastern Migratory Ontario	0.094521	0.01289	7.333	444789
Western Greenland	Boreal Northwest Territories	Eastern Migratory Ontario	0.094749	0.01382	6.856	398047
Northern Mountain Atlin	Barrenground	Eastern Migratory Ontario	0.096037	0.011763	8.164	446835
Grant's caribou Procupine	Barrenground	Eastern Migratory Ontario	0.09628	0.011982	8.036	451244
Northern Mountain Itcha-Ilgachuz	Peary caribou Bathurst Island	Eastern Migratory Ontario	0.096565	0.012497	7.727	402669
Northern Mountain Frog	Peary caribou Bathurst Island	Eastern Migratory Ontario	0.097557	0.012647	7.714	426753
Northern Mountain Frog	Northern Mountain Itcha-Ilgachuz	Eastern Migratory Ontario	0.098728	0.013058	7.561	418516
Southern Mountain Columbia North	Northern Mountain Itcha-Ilgachuz	Eastern Migratory Ontario	0.099137	0.013164	7.531	404336
Barrenground	Reindeer	Eastern Migratory Ontario	0.099287	0.011898	8.345	408672
Northern Mountain Atlin	Boreal Northwest Territories	Eastern Migratory Ontario	0.099344	0.013091	7.589	439094
Northern Mountain Itcha-Ilgachuz	Reindeer	Eastern Migratory Ontario	0.09973	0.013016	7.662	379597
Boreal Northwest Territories	Northern Mountain Redstone	Eastern Migratory Ontario	0.099737	0.013747	7.255	441858
Grant's caribou Procupine	Northern Mountain Itcha-Ilgachuz	Eastern Migratory Ontario	0.099855	0.013102	7.621	425212
Grant's caribou Procupine	Northern Mountain Frog	Eastern Migratory Ontario	0.100055	0.013434	7.448	448146
Northern Mountain Frog	Reindeer	Eastern Migratory Ontario	0.100385	0.011441	8.774	407063
Northern Mountain Itcha-Ilgachuz	Northern Mountain Redstone	Eastern Migratory Ontario	0.100542	0.013057	7.7	424018
Northern Mountain Itcha-Ilgachuz	Western Greenland	Eastern Migratory Ontario	0.101828	0.01271	8.011	375013
Western Greenland	Reindeer	Eastern Migratory Ontario	0.10238	0.012947	7.908	358508
Grant's caribou Procupine	Peary caribou Bathurst Island	Eastern Migratory Ontario	0.102572	0.01309	7.836	431985
Northern Mountain Frog	Northern Mountain Redstone	Eastern Migratory Ontario	0.103563	0.013426	7.713	445251
Northern Mountain Atlin	Peary caribou Bathurst Island	Eastern Migratory Ontario	0.103704	0.013199	7.857	427765
Northern Mountain Atlin	Western Greenland	Eastern Migratory Ontario	0.103795	0.012897	8.048	404279
Western Greenland	Northern Mountain Redstone	Eastern Migratory Ontario	0.103856	0.013961	7.439	408537
Peary caribou Bathurst Island	Reindeer	Eastern Migratory Ontario	0.104107	0.01311	7.941	386856
Northern Mountain Redstone	Peary caribou Bathurst Island	Eastern Migratory Ontario	0.104513	0.013181	7.929	431646
Northern Mountain Atlin	Northern Mountain Itcha-Ilgachuz	Eastern Migratory Ontario	0.10595	0.013222	8.013	418621
Grant's caribou Procupine	Western Greenland	Eastern Migratory Ontario	0.10649	0.013425	7.932	408474
Barrenground	Peary caribou Bathurst Island	Eastern Migratory Ontario	0.107406	0.012878	8.34	424501
Northern Mountain Redstone	Reindeer	Eastern Migratory Ontario	0.10755	0.01296	8.299	411771
Grant's caribou Procupine	Northern Mountain Redstone	Eastern Migratory Ontario	0.108473	0.013816	7.851	451490
Barrenground	Western Greenland	Eastern Migratory Ontario	0.108587	0.013336	8.143	401210
Northern Mountain Atlin	Reindeer	Eastern Migratory Ontario	0.109705	0.012236	8.965	407430
Grant's caribou Procupine	Northern Mountain Atlin	Eastern Migratory Ontario	0.110615	0.012981	8.521	447398
Northern Mountain Atlin	Northern Mountain Frog	Eastern Migratory Ontario	0.112024	0.013894	8.063	437614
Grant's caribou Procupine	Reindeer	Eastern Migratory Ontario	0.112915	0.013337	8.466	411414
Northern Mountain Atlin	Northern Mountain Redstone	Eastern Migratory Ontario	0.114747	0.014043	8.171	444439
Western Greenland	Peary caribou Bathurst Island	Eastern Migratory Ontario	0.156661	0.017081	9.172	372652
Grant's caribou Procupine	Eastern Migratory Quebec	Eastern Migratory Quebec	0	-1	0	-1
Southern Mountain Columbia North	Eastern Migratory Quebec	Eastern Migratory Quebec	0	-1	0	-1
Northern Mountain Itcha-Ilgachuz	Eastern Migratory Quebec	Eastern Migratory Quebec	0	-1	0	-1
Boreal Ignace	Eastern Migratory Quebec	Eastern Migratory Quebec	0	-1	0	-1
Boreal Snow Lake	Eastern Migratory Quebec	Eastern Migratory Quebec	0	-1	0	-1
Eastern Migratory Ontario	Eastern Migratory Quebec	Eastern Migratory Quebec	0	-1	0	-1
Northern Mountain Redstone	Eastern Migratory Quebec	Eastern Migratory Quebec	0	-1	0	-1
Reindeer	Eastern Migratory Quebec	Eastern Migratory Quebec	0	-1	0	-1
Boreal Cochrane	Reindeer	Eastern Migratory Quebec	0.000695	0.008224	0.084	339779
Boreal Cochrane	Western Greenland	Eastern Migratory Quebec	0.000862	0.008231	0.105	332794
Boreal Cochrane	Barrenground	Eastern Migratory Quebec	0.00173	0.00783	0.221	394066
Northern Mountain Atlin	Boreal Cochrane	Eastern Migratory Quebec	0.003313	0.008329	0.398	392041
Boreal Ignace	Reindeer	Eastern Migratory Quebec	0.003825	0.008506	0.45	341772
Northern Mountain Frog	Boreal Cochrane	Eastern Migratory Quebec	0.003978	0.007158	0.556	391784
Southern Mountain Columbia North	Boreal Cochrane	Eastern Migratory Quebec	0.003987	0.008124	0.491	376049
Boreal Ignace	Western Greenland	Eastern Migratory Quebec	0.004005	0.008995	0.445	335006
Boreal Cochrane	Peary caribou Bathurst Island	Eastern Migratory Quebec	0.004089	0.006974	0.586	369731
Boreal Cochrane	Boreal Ignace	Eastern Migratory Quebec	0.004741	0.009188	0.516	308253
Boreal Cochrane	Northern Mountain Redstone	Eastern Migratory Quebec	0.00527	0.007262	0.726	397349
Northern Mountain Itcha-Ilgachuz	Boreal Cochrane	Eastern Migratory Quebec	0.005791	0.007431	0.779	359473
Grant's caribou Procupine	Boreal Cochrane	Eastern Migratory Quebec	0.006202	0.008066	0.769	396766
Boreal Cochrane	Boreal Northwest Territories	Eastern Migratory Quebec	0.006561	0.007861	0.835	385371
Boreal Cochrane	Boreal Snow Lake	Eastern Migratory Quebec	0.010165	0.006937	1.465	318193
Southern Mountain Columbia North	Boreal Ignace	Eastern Migratory Quebec	0.011377	0.009348	1.217	378238
Boreal Ignace	Northern Mountain Redstone	Eastern Migratory Quebec	0.011456	0.008384	1.366	399306
Northern Mountain Atlin	Boreal Ignace	Eastern Migratory Quebec	0.011629	0.008718	1.334	393600
Northern Mountain Itcha-Ilgachuz	Boreal Ignace	Eastern Migratory Quebec	0.011916	0.008247	1.445	362268
Boreal Ignace	Boreal Northwest Territories	Eastern Migratory Quebec	0.012439	0.008719	1.427	387340
Boreal Cochrane	Eastern Migratory Ontario	Eastern Migratory Quebec	0.012496	0.00847	1.475	348078
Boreal Ignace	Barrenground	Eastern Migratory Quebec	0.01284	0.00962	1.335	394653
Boreal Ignace	Peary caribou Bathurst Island	Eastern Migratory Quebec	0.013149	0.008905	1.477	371466
Grant's caribou Procupine	Boreal Ignace	Eastern Migratory Quebec	0.013397	0.009082	1.475	398008
Northern Mountain Frog	Boreal Ignace	Eastern Migratory Quebec	0.014116	0.008429	1.675	393522
Boreal Cochrane	Boreal The Pas	Eastern Migratory Quebec	0.015707	0.010991	1.429	318662
Boreal Ignace	Boreal Snow Lake	Eastern Migratory Quebec	0.019341	0.009095	2.127	320752
Eastern Migratory Ontario	Reindeer	Eastern Migratory Quebec	0.025824	0.009966	2.591	380417
Eastern Migratory Ontario	Western Greenland	Eastern Migratory Quebec	0.02909	0.010458	2.782	374553
Northern Mountain Itcha-Ilgachuz	Eastern Migratory Ontario	Eastern Migratory Quebec	0.029595	0.008969	3.3	397161
Southern Mountain Columbia North	Eastern Migratory Ontario	Eastern Migratory Quebec	0.030493	0.010212	2.986	411228
Northern Mountain Atlin	Eastern Migratory Ontario	Eastern Migratory Quebec	0.030585	0.010302	2.969	425619
Boreal Ignace	Boreal The Pas	Eastern Migratory Quebec	0.030655	0.010278	2.983	320132
Grant's caribou Procupine	Eastern Migratory Ontario	Eastern Migratory Quebec	0.030786	0.009862	3.122	430287
Eastern Migratory Ontario	Boreal Northwest Territories	Eastern Migratory Quebec	0.031649	0.009902	3.196	419175
Barrenground	Eastern Migratory Ontario	Eastern Migratory Quebec	0.0318	0.010557	3.012	425210
Eastern Migratory Ontario	Northern Mountain Redstone	Eastern Migratory Quebec	0.032533	0.009284	3.504	430297
Northern Mountain Frog	Eastern Migratory Ontario	Eastern Migratory Quebec	0.033078	0.009535	3.469	424363
Eastern Migratory Ontario	Peary caribou Bathurst Island	Eastern Migratory Quebec	0.033181	0.009774	3.395	405015
Boreal Ignace	Eastern Migratory Ontario	Eastern Migratory Quebec	0.035076	0.010799	3.248	348361
Boreal The Pas	Reindeer	Eastern Migratory Quebec	0.039819	0.009671	4.117	350129
Northern Mountain Atlin	Boreal The Pas	Eastern Migratory Quebec	0.04047	0.009902	4.087	399971
Boreal The Pas	Western Greenland	Eastern Migratory Quebec	0.040527	0.01151	3.521	343163
Boreal Snow Lake	Eastern Migratory Ontario	Eastern Migratory Quebec	0.040833	0.009774	4.178	357726
Boreal The Pas	Eastern Migratory Ontario	Eastern Migratory Quebec	0.04093	0.010284	3.98	357747
Boreal The Pas	Boreal Snow Lake	Eastern Migratory Quebec	0.042038	0.0111	3.787	328554
Northern Mountain Itcha-Ilgachuz	Boreal The Pas	Eastern Migratory Quebec	0.042148	0.010222	4.123	369134
Northern Mountain Itcha-Ilgachuz	Boreal Snow Lake	Eastern Migratory Quebec	0.042502	0.010558	4.026	367954
Boreal Snow Lake	Reindeer	Eastern Migratory Quebec	0.043211	0.009947	4.344	348592
Grant's caribou Procupine	Boreal The Pas	Eastern Migratory Quebec	0.043228	0.009978	4.332	404636
Boreal Snow Lake	Western Greenland	Eastern Migratory Quebec	0.043233	0.010681	4.048	342437
Boreal The Pas	Boreal Northwest Territories	Eastern Migratory Quebec	0.043249	0.010359	4.175	393259
Southern Mountain Columbia North	Boreal The Pas	Eastern Migratory Quebec	0.043405	0.010057	4.316	385135
Boreal The Pas	Northern Mountain Redstone	Eastern Migratory Quebec	0.04366	0.010031	4.352	404749
Boreal The Pas	Barrenground	Eastern Migratory Quebec	0.043952	0.010736	4.094	400702
Northern Mountain Frog	Boreal The Pas	Eastern Migratory Quebec	0.044472	0.010204	4.358	399434
Boreal Snow Lake	Boreal Northwest Territories	Eastern Migratory Quebec	0.044501	0.010863	4.096	392403
Southern Mountain Columbia North	Boreal Snow Lake	Eastern Migratory Quebec	0.044851	0.01158	3.873	383338
Boreal Snow Lake	Peary caribou Bathurst Island	Eastern Migratory Quebec	0.044931	0.010289	4.367	377397
Boreal Snow Lake	Barrenground	Eastern Migratory Quebec	0.044992	0.011328	3.972	400000
Northern Mountain Atlin	Boreal Snow Lake	Eastern Migratory Quebec	0.04502	0.011029	4.082	398844
Boreal Snow Lake	Northern Mountain Redstone	Eastern Migratory Quebec	0.045423	0.009834	4.619	403772
Boreal The Pas	Peary caribou Bathurst Island	Eastern Migratory Quebec	0.046058	0.010951	4.206	377485
Grant's caribou Procupine	Boreal Snow Lake	Eastern Migratory Quebec	0.046188	0.01118	4.131	403350
Northern Mountain Frog	Boreal Snow Lake	Eastern Migratory Quebec	0.047268	0.009899	4.775	398251
Southern Mountain Columbia North	Barrenground	Eastern Migratory Quebec	0.106052	0.016244	6.529	438099
Southern Mountain Columbia North	Western Greenland	Eastern Migratory Quebec	0.111035	0.017309	6.415	390216
Southern Mountain Columbia North	Boreal Northwest Territories	Eastern Migratory Quebec	0.112838	0.015921	7.087	429785
Southern Mountain Columbia North	Reindeer	Eastern Migratory Quebec	0.112937	0.017094	6.607	395257
Northern Mountain Itcha-Ilgachuz	Barrenground	Eastern Migratory Quebec	0.113688	0.016259	6.992	424991
Barrenground	Boreal Northwest Territories	Eastern Migratory Quebec	0.113971	0.016337	6.976	444223
Southern Mountain Columbia North	Northern Mountain Frog	Eastern Migratory Quebec	0.114131	0.016394	6.962	434296
Boreal Northwest Territories	Reindeer	Eastern Migratory Quebec	0.114762	0.016821	6.823	403672
Southern Mountain Columbia North	Peary caribou Bathurst Island	Eastern Migratory Quebec	0.116481	0.016745	6.956	417513
Northern Mountain Itcha-Ilgachuz	Boreal Northwest Territories	Eastern Migratory Quebec	0.117351	0.015805	7.425	417214
Northern Mountain Frog	Barrenground	Eastern Migratory Quebec	0.117472	0.016538	7.103	448929
Northern Mountain Atlin	Southern Mountain Columbia North	Eastern Migratory Quebec	0.119369	0.017185	6.946	434554
Northern Mountain Frog	Boreal Northwest Territories	Eastern Migratory Quebec	0.119834	0.016868	7.104	441112
Grant's caribou Procupine	Southern Mountain Columbia North	Eastern Migratory Quebec	0.119942	0.016862	7.113	439102
Northern Mountain Itcha-Ilgachuz	Reindeer	Eastern Migratory Quebec	0.119975	0.016782	7.149	379495
Western Greenland	Boreal Northwest Territories	Eastern Migratory Quebec	0.120218	0.017545	6.852	397533
Southern Mountain Columbia North	Northern Mountain Redstone	Eastern Migratory Quebec	0.120337	0.016506	7.29	439131
Northern Mountain Frog	Western Greenland	Eastern Migratory Quebec	0.120555	0.016727	7.207	404185
Boreal Northwest Territories	Peary caribou Bathurst Island	Eastern Migratory Quebec	0.121687	0.016897	7.202	424200
Grant's caribou Procupine	Boreal Northwest Territories	Eastern Migratory Quebec	0.12169	0.016648	7.31	446369
Barrenground	Reindeer	Eastern Migratory Quebec	0.121753	0.01691	7.2	409564
Western Greenland	Reindeer	Eastern Migratory Quebec	0.122154	0.017923	6.815	355574
Barrenground	Northern Mountain Redstone	Eastern Migratory Quebec	0.122905	0.017017	7.222	453133
Northern Mountain Atlin	Barrenground	Eastern Migratory Quebec	0.123186	0.017491	7.043	448562
Grant's caribou Procupine	Barrenground	Eastern Migratory Quebec	0.123644	0.017047	7.253	452869
Southern Mountain Columbia North	Northern Mountain Itcha-Ilgachuz	Eastern Migratory Quebec	0.124058	0.01633	7.597	405340
Northern Mountain Itcha-Ilgachuz	Peary caribou Bathurst Island	Eastern Migratory Quebec	0.124094	0.016265	7.629	404019
Northern Mountain Frog	Reindeer	Eastern Migratory Quebec	0.124118	0.015896	7.808	408429
Grant's caribou Procupine	Northern Mountain Itcha-Ilgachuz	Eastern Migratory Quebec	0.125088	0.016549	7.558	426157
Northern Mountain Itcha-Ilgachuz	Western Greenland	Eastern Migratory Quebec	0.12541	0.016455	7.621	373690
Northern Mountain Frog	Northern Mountain Itcha-Ilgachuz	Eastern Migratory Quebec	0.126211	0.016393	7.699	420261
Northern Mountain Atlin	Boreal Northwest Territories	Eastern Migratory Quebec	0.126396	0.017791	7.105	440288
Northern Mountain Itcha-Ilgachuz	Northern Mountain Redstone	Eastern Migratory Quebec	0.127533	0.015982	7.98	425422
Peary caribou Bathurst Island	Reindeer	Eastern Migratory Quebec	0.128025	0.017315	7.394	387367
Northern Mountain Atlin	Western Greenland	Eastern Migratory Quebec	0.128382	0.018349	6.997	403040
Northern Mountain Frog	Peary caribou Bathurst Island	Eastern Migratory Quebec	0.128576	0.016379	7.85	429447
Boreal Northwest Territories	Northern Mountain Redstone	Eastern Migratory Quebec	0.128711	0.017687	7.277	443624
Grant's caribou Procupine	Northern Mountain Frog	Eastern Migratory Quebec	0.128744	0.017504	7.355	450099
Western Greenland	Northern Mountain Redstone	Eastern Migratory Quebec	0.13038	0.017927	7.273	407827
Northern Mountain Redstone	Reindeer	Eastern Migratory Quebec	0.130894	0.017203	7.609	412656
Northern Mountain Atlin	Northern Mountain Itcha-Ilgachuz	Eastern Migratory Quebec	0.131122	0.017389	7.541	419707
Northern Mountain Atlin	Reindeer	Eastern Migratory Quebec	0.131178	0.017075	7.682	407923
Grant's caribou Procupine	Western Greenland	Eastern Migratory Quebec	0.131345	0.018263	7.192	407358
Grant's caribou Procupine	Peary caribou Bathurst Island	Eastern Migratory Quebec	0.131429	0.017164	7.657	433646
Northern Mountain Atlin	Peary caribou Bathurst Island	Eastern Migratory Quebec	0.132358	0.018295	7.234	429122
Northern Mountain Frog	Northern Mountain Redstone	Eastern Migratory Quebec	0.134091	0.016618	8.069	447559
Barrenground	Western Greenland	Eastern Migratory Quebec	0.134509	0.01902	7.072	401663
Grant's caribou Procupine	Reindeer	Eastern Migratory Quebec	0.134661	0.017863	7.539	411841
Northern Mountain Redstone	Peary caribou Bathurst Island	Eastern Migratory Quebec	0.135151	0.01685	8.021	433173
Grant's caribou Procupine	Northern Mountain Redstone	Eastern Migratory Quebec	0.136817	0.01744	7.845	452651
Grant's caribou Procupine	Northern Mountain Atlin	Eastern Migratory Quebec	0.137067	0.017839	7.683	448058
Barrenground	Peary caribou Bathurst Island	Eastern Migratory Quebec	0.137401	0.017822	7.71	426311
Northern Mountain Atlin	Northern Mountain Frog	Eastern Migratory Quebec	0.140762	0.018867	7.461	439864
Northern Mountain Atlin	Northern Mountain Redstone	Eastern Migratory Quebec	0.143008	0.018752	7.626	445398
Western Greenland	Peary caribou Bathurst Island	Eastern Migratory Quebec	0.185039	0.021471	8.618	371693
