# Supplementary material for: The role of introgression and ecotypic parallelism in delineating intraspecific conservation units
Source: Mol Ecol. 2020 Jul 11;29(15):2793–809. doi: 10.1111/mec.15522 (PMC7496186; doi:10.1111/mec.15522)
Supplement: Supplementary file 5 — Supplementary Material [file MEC-29-2793-s005.xlsx]

## Sheet: f4-ratio Results
Eastern Migratory test for introgression from barrenground - run using both Greenland and Peary as the 'A' group
Highlighted in red are the results used in the manuscript Igance as representative NAL boreal, however we are showing all results for clarity
A	B	X	C	O	alpha	stderr	Zscore
Grant's caribou Porcupine	Barrenground	Eastern Migratory Ontario	Boreal Cochrane	Sitka	0.01775	0.074766	0.237		Here alpha = proportion of the Eastern migratory Genomes that are Barrenground (B)
Grant's caribou Porcupine	Barrenground	Eastern Migratory Quebec	Boreal Cochrane	Sitka	-0.154283	0.1207	-1.278		Therefore for the 'C' population, the proportion is 1-alpha
Grant's caribou Porcupine	Barrenground	Eastern Migratory Ontario	Boreal Ignace	Sitka	0.070054	0.09298	0.753
Grant's caribou Porcupine	Barrenground	Eastern Migratory Quebec	Boreal Ignace	Sitka	-0.09751	0.104435	-0.934
Grant's caribou Porcupine	Barrenground	Eastern Migratory Ontario	Boreal Snow Lake	Sitka	-0.216831	0.138816	-1.562
Grant's caribou Porcupine	Barrenground	Eastern Migratory Quebec	Boreal Snow Lake	Sitka	-0.434021	0.161511	-2.687
Grant's caribou Porcupine	Barrenground	Eastern Migratory Ontario	Boreal The Pas	Sitka	-0.139869	0.099077	-1.412
Grant's caribou Porcupine	Barrenground	Eastern Migratory Quebec	Boreal The Pas	Sitka	-0.340472	0.132319	-2.573
Columbia North test for introgression from NAL Boreal - run using both Grant's and Peary as the 'A' group
Highlighted in red are the results used in the manuscript with Grant's as the sister group and testing introgression from Igance, however we are showing all results for clarity
A	B	X	C	O	alpha	stderr	Zscore
Eastern Migratory Quebec	Boreal The Pas	Northern Mountain Columbia North	Grant's caribou Porcupine	Sitka	0.182715	0.049301	3.706		Here alpha = proportion of the Columbia North Genomes that are NAL boreal (B)
Eastern Migratory Quebec	Boreal The Pas	Northern Mountain Columbia North	Peary caribou Bathurst	Sitka	0.109574	0.059228	1.85
Eastern Migratory Quebec	Boreal Ignace	Northern Mountain Columbia North	Grant's caribou Porcupine	Sitka	0.13318	0.032462	4.103
Eastern Migratory Quebec	Boreal Ignace	Northern Mountain Columbia North	Peary caribou Bathurst	Sitka	0.079608	0.037865	2.102
Eastern Migratory Quebec	Boreal Snow Lake	Northern Mountain Columbia North	Grant's caribou Porcupine	Sitka	0.187959	0.042606	4.412
Eastern Migratory Quebec	Boreal Snow Lake	Northern Mountain Columbia North	Peary caribou Bathurst	Sitka	0.113387	0.056635	2.002
Eastern Migratory Quebec	Boreal Cochrane	Northern Mountain Columbia North	Grant's caribou Porcupine	Sitka	0.120452	0.030999	3.886
Eastern Migratory Quebec	Boreal Cochrane	Northern Mountain Columbia North	Peary caribou Bathurst	Sitka	0.070147	0.036223	1.937
Northwest Territory Boreal test for introgression from NAL Boreal
A	B	X	C	O	alpha	stderr	Zscore
Eastern Migratory Quebec	Boreal The Pas	Boreal Northwest Territories	Grant's caribou Porcupine	Sitka	0.224823	0.034857	6.45		Here alpha = proportion of the Northwest Territories Boreal Genomes that are NAL boreal (B)
Eastern Migratory Quebec	Boreal The Pas	Boreal Northwest Territories	Peary caribou Bathurst	Sitka	0.154904	0.037063	4.18
Eastern Migratory Quebec	Boreal Snow Lake	Boreal Northwest Territories	Grant's caribou Porcupine	Sitka	0.23013	0.036771	6.258
Eastern Migratory Quebec	Boreal Snow Lake	Boreal Northwest Territories	Peary caribou Bathurst	Sitka	0.158834	0.039129	4.059
Eastern Migratory Quebec	Boreal Ignace	Boreal Northwest Territories	Grant's caribou Porcupine	Sitka	0.162388	0.031101	5.221
Eastern Migratory Quebec	Boreal Ignace	Boreal Northwest Territories	Peary caribou Bathurst	Sitka	0.110184	0.025915	4.252
Eastern Migratory Quebec	Boreal Cochrane	Boreal Northwest Territories	Grant's caribou Porcupine	Sitka	0.148884	0.024221	6.147
Eastern Migratory Quebec	Boreal Cochrane	Boreal Northwest Territories	Peary caribou Bathurst	Sitka	0.100015	0.022347	4.475
