# Supplementary material for: The role of introgression and ecotypic parallelism in delineating intraspecific conservation units
Source: Mol Ecol. 2020 Jul 11;29(15):2793–809. doi: 10.1111/mec.15522 (PMC7496186; doi:10.1111/mec.15522)
Supplement: Supplementary file 6 — Supplementary Material [file MEC-29-2793-s006.xlsx]

## Sheet: Barrenground into NAL and EM
MULTIPLE TABS for all results
To know which boreal population to use to test for introgression from barrenground, we tested all NAL boreal populations for introgression
NAL Boreal test for introgression from Barrenground
W	X	Y	Z	f4	stderr	Zscore	BABA	ABBA	nsnps
Boreal Snow Lake	Eastern Migratory Quebec	Barrenground	Sitka	0.00085	0.00026	3.264	20958	19560	1645700		Snow Lake, The Pas and Eastern Migratory Ontario have had introgression from barrenground, but Cochrane and Ignace have non-significant levels (although BABA is higher)
Boreal The Pas	Eastern Migratory Quebec	Barrenground	Sitka	0.000909	0.000257	3.531	21211	19715	1645700
Boreal Cochrane	Eastern Migratory Quebec	Barrenground	Sitka	0.000181	0.000256	0.706	19141	18843	1645700
Boreal Ignace	Eastern Migratory Quebec	Barrenground	Sitka	0.000289	0.000225	1.284	19720	19244	1645700
Eastern Migratory Ontario	Eastern Migratory Quebec	Barrenground	Sitka	0.000512	0.000226	2.265	20488	19645	1645700
We used Eastern Migratory Quebec as the sister population as when running all tests, they never show introgression (significant results are always indicating introgression into the sister group)
Eastern Migratory test for introgression from Barrengorund
W	X	Y	Z	f4	stderr	Zscore	BABA	ABBA	nsnps
Eastern Migratory Ontario	Boreal Cochrane	Barrenground	Sitka	0.000332	0.000202	1.644	19802	19256	1645700		Non significant but there are more BABA than ABBA sites. Eastern migratory Ontario shows an almost significant result but Quebec shows a strongly negative result. Signals indicate there was introgression from barrenground into Eastern migratory Ontario, but then subsequent introgression from barrenground into boreal which is making the pattern in the test. The fact that we get different signals f…
Eastern Migratory Quebec	Boreal Cochrane	Barrenground	Sitka	-0.000181	0.000256	-0.706	18843	19141	1645700
Eastern Migratory Ontario	Boreal Ignace	Barrenground	Sitka	0.000223	0.000191	1.169	19311	18944	1645700		Same as above
Eastern Migratory Quebec	Boreal Ignace	Barrenground	Sitka	-0.000289	0.000225	-1.284	19244	19720	1645700
Eastern Migratory Ontario	Boreal The Pas	Barrenground	Sitka	-0.000396	0.000192	-2.06	19571	20223	1645700		Shows introgression from Barrenground into The Pas Boreal caribou as the stronger signiature as there are more ABBA sites
Eastern Migratory Quebec	Boreal The Pas	Barrenground	Sitka	-0.000909	0.000257	-3.531	19715	21211	1645700		Same as above
Eastern Migratory Ontario	Boreal Snow Lake	Barrenground	Sitka	-0.000338	0.000231	-1.46	19383	19939	1645700
Eastern Migratory Quebec	Boreal Snow Lake	Barrenground	Sitka	-0.00085	0.00026	-3.264	19560	20958	1645700		Shows introgression from Barrenground into Snow Lake Boreal caribou as the stronger signiature as there are more ABBA sites
Eastern migratory Ontario test for introgression from Eastern migratory Quebec
W	X	Y	Z	f4	stderr	Zscore	BABA	ABBA	nsnps		Some evidence for introgression from Eastern migratory Quebec into Ontario
Eastern Migratory Ontario	Boreal Snow Lake	Eastern Migratory Quebec	Sitka	0.000712	0.000306	2.327	22130	20959	1645700
Eastern Migratory Ontario	Boreal The Pas	Eastern Migratory Quebec	Sitka	0.000618	0.000395	1.567	22343	21325	1645700
Eastern Migratory Ontario	Boreal Ignace	Eastern Migratory Quebec	Sitka	-0.001143	0.000386	-2.961	20436	22316	1645700
Eastern migratory Quebec test for introgression from Eastern migratory Ontario
W	X	Y	Z	f4	stderr	Zscore	BABA	ABBA	nsnps
Eastern Migratory Quebec	Boreal Cochrane	Eastern Migratory Ontario	Sitka	-0.000859	0.000386	-2.227	20636	22050	1645700		No evidence for introgression from Eastern migratory Ontario into Quebec, although the lack of a less admixed sister group to Quebec makes this difficult to test (we see evidence of itnrgression between Eastern migratory Ontario and Cochrane and Ignace instead)
Eastern Migratory Quebec	Boreal Ignace	Eastern Migratory Ontario	Sitka	-0.001886	0.000405	-4.66	20436	23539	1645700

## Sheet: Boreal into BEL
Grant's test for introgression from any NAL Boreal - we never see any significant signatures, no matter which NAL boreal population or BEL sister group we use. This is why we use Grant's as the sister group for main manuscript results.
W	X	Y	Z	f4	stderr	Zscore	BABA	ABBA	nsnps
Grant's caribou Porcupine	Barrenground	Boreal Cochrane	Sitka	-0.00036	0.000157	-2.291	20328	20920	1645700		Boreal into Southern Mountain Columbia North and Barrenground
Grant's caribou Porcupine	Northern Mountain Columbia North	Boreal Cochrane	Sitka	-0.000691	0.000263	-2.631	20272	21408	1645700
Grant's caribou Porcupine	Northern Mountain Redstone	Boreal Cochrane	Sitka	-9.8e-05	0.000192	-0.51	20179	20341	1645700
Grant's caribou Porcupine	Northern Mountain Frog	Boreal Cochrane	Sitka	-6.9e-05	0.000231	-0.299	20595	20708	1645700
Grant's caribou Porcupine	Northern Mountain Atlin	Boreal Cochrane	Sitka	5.2e-05	0.000187	0.277	20312	20227	1645700
Grant's caribou Porcupine	Northern Mountain Ithca-Ilgachuz	Boreal Cochrane	Sitka	-0.000442	0.000208	-2.13	20340	21068	1645700		Boreal into Northern mountain Itcha-Ilgachuz
Grant's caribou Porcupine	Peary caribou Bathurst	Boreal Cochrane	Sitka	-0.000233	0.000199	-1.174	20198	20582	1645700
Grant's caribou Porcupine	Barrenground	Boreal Ignace	Sitka	-0.000588	0.000156	-3.772	20246	21215	1645700		Boreal into Southern Mountain Columbia North and Barrengound
Grant's caribou Porcupine	Northern Mountain Columbia North	Boreal Ignace	Sitka	-0.000706	0.000278	-2.535	20291	21452	1645700
Grant's caribou Porcupine	Northern Mountain Redstone	Boreal Ignace	Sitka	-2.2e-05	0.000175	-0.127	20265	20301	1645700
Grant's caribou Porcupine	Northern Mountain Frog	Boreal Ignace	Sitka	-0.00029	0.00031	-0.935	20533	21010	1645700
Grant's caribou Porcupine	Northern Mountain Atlin	Boreal Ignace	Sitka	-3.1e-05	0.000195	-0.159	20373	20424	1645700
Grant's caribou Porcupine	Northern Mountain Ithca-Ilgachuz	Boreal Ignace	Sitka	-0.000366	0.000233	-1.574	20489	21092	1645700
Grant's caribou Porcupine	Peary caribou Bathurst	Boreal Ignace	Sitka	-0.000371	0.000226	-1.642	20148	20758	1645700
Grant's caribou Porcupine	Barrenground	Boreal The Pas	Sitka	-0.000752	0.000198	-3.79	20347	21584	1645700		Boreal into Southern Mountain Columbia North and Barrengound
Grant's caribou Porcupine	Northern Mountain Columbia North	Boreal The Pas	Sitka	-0.00087	0.00024	-3.627	20308	21740	1645700
Grant's caribou Porcupine	Northern Mountain Redstone	Boreal The Pas	Sitka	-0.0002	0.000193	-1.038	20354	20684	1645700
Grant's caribou Porcupine	Northern Mountain Frog	Boreal The Pas	Sitka	-0.000328	0.000294	-1.116	20706	21245	1645700
Grant's caribou Porcupine	Northern Mountain Atlin	Boreal The Pas	Sitka	4.2e-05	0.00024	0.174	20616	20547	1645700
Grant's caribou Porcupine	Northern Mountain Ithca-Ilgachuz	Boreal The Pas	Sitka	-0.000397	0.000229	-1.737	20621	21275	1645700
Grant's caribou Porcupine	Peary caribou Bathurst	Boreal The Pas	Sitka	-0.000602	0.000277	-2.17	20241	21232	1645700
Grant's caribou Porcupine	Barrenground	Boreal Snow Lake	Sitka	-0.000562	0.000131	-4.272	20343	21267	1645700		Boreal into Southern Mountain Columbia North and Barrengound
Grant's caribou Porcupine	Northern Mountain Columbia North	Boreal Snow Lake	Sitka	-0.000757	0.000287	-2.632	20305	21550	1645700
Grant's caribou Porcupine	Northern Mountain Redstone	Boreal Snow Lake	Sitka	-0.000109	0.0002	-0.544	20309	20488	1645700
Grant's caribou Porcupine	Northern Mountain Frog	Boreal Snow Lake	Sitka	-0.000316	0.000205	-1.539	20591	21110	1645700
Grant's caribou Porcupine	Northern Mountain Atlin	Boreal Snow Lake	Sitka	-7.5e-05	0.000193	-0.388	20406	20530	1645700
Grant's caribou Porcupine	Northern Mountain Ithca-Ilgachuz	Boreal Snow Lake	Sitka	-0.000204	0.000182	-1.121	20652	20989	1645700
Grant's caribou Porcupine	Peary caribou Bathurst	Boreal Snow Lake	Sitka	-0.000295	0.000258	-1.146	20330	20817	1645700
Test for introgression from NAL Boreal into Barrenground. Highlighted in red are the results used in the manuscript with Grant's as the sister group and testing introgression from Igance, however we are showing all results for clarity
W	X	Y	Z	f4	stderr	Zscore	BABA	ABBA	nsnps
Barrenground	Northern Mountain Ithca-Ilgachuz	Boreal Cochrane	Sitka	-8.2e-05	0.000234	-0.351	20822	20958	1645700		Evidence of introgression from NAL boreal into Barrenground when using sister groups with low levels of introgression from NAL boreal (including Grant's)
Barrenground	Northern Mountain Columbia North	Boreal Cochrane	Sitka	-0.000331	0.000259	-1.278	20854	21398	1645700
Barrenground	Northern Mountain Redstone	Boreal Cochrane	Sitka	0.000262	0.000169	1.552	20832	20401	1645700
Barrenground	Northern Mountain Frog	Boreal Cochrane	Sitka	0.000291	0.000209	1.395	21062	20583	1645700
Barrenground	Northern Mountain Atlin	Boreal Cochrane	Sitka	0.000412	0.000178	2.317	20898	20220	1645700
Barrenground	Grant's caribou Porcupine	Boreal Cochrane	Sitka	0.00036	0.000157	2.291	20920	20328	1645700
Barrenground	Peary caribou Bathurst	Boreal Cochrane	Sitka	0.000127	0.000195	0.652	19933	19725	1645700
Barrenground	Northern Mountain Ithca-Ilgachuz	Boreal Ignace	Sitka	0.000222	0.000201	1.104	21206	20841	1645700
Barrenground	Northern Mountain Columbia North	Boreal Ignace	Sitka	-0.000117	0.000277	-0.422	21115	21308	1645700
Barrenground	Northern Mountain Redstone	Boreal Ignace	Sitka	0.000566	0.000167	3.384	21191	20259	1645700
Barrenground	Northern Mountain Frog	Boreal Ignace	Sitka	0.000299	0.000288	1.038	21262	20770	1645700
Barrenground	Northern Mountain Atlin	Boreal Ignace	Sitka	0.000557	0.000175	3.188	21202	20285	1645700
Barrenground	Grant's caribou Porcupine	Boreal Ignace	Sitka	0.000588	0.000156	3.772	21215	20246	1645700
Barrenground	Peary caribou Bathurst	Boreal Ignace	Sitka	0.000217	0.000186	1.168	20157	19800	1645700
Barrenground	Northern Mountain Ithca-Ilgachuz	Boreal The Pas	Sitka	0.000354	0.00022	1.613	21587	21003	1645700
Barrenground	Northern Mountain Columbia North	Boreal The Pas	Sitka	-0.000118	0.00025	-0.473	21307	21501	1645700
Barrenground	Northern Mountain Redstone	Boreal The Pas	Sitka	0.000552	0.000199	2.778	21435	20527	1645700
Barrenground	Northern Mountain Frog	Boreal The Pas	Sitka	0.000424	0.000257	1.652	21597	20899	1645700
Barrenground	Northern Mountain Atlin	Boreal The Pas	Sitka	0.000794	0.000183	4.332	21617	20311	1645700
Barrenground	Grant's caribou Porcupine	Boreal The Pas	Sitka	0.000752	0.000198	3.79	21584	20347	1645700
Barrenground	Peary caribou Bathurst	Boreal The Pas	Sitka	0.00015	0.000205	0.729	20391	20144	1645700
Barrenground	Northern Mountain Ithca-Ilgachuz	Boreal Snow Lake	Sitka	0.000357	0.000161	2.216	21366	20778	1645700
Barrenground	Northern Mountain Columbia North	Boreal Snow Lake	Sitka	-0.000195	0.000295	-0.662	21119	21439	1645700
Barrenground	Northern Mountain Redstone	Boreal Snow Lake	Sitka	0.000453	0.00021	2.154	21194	20449	1645700
Barrenground	Northern Mountain Frog	Boreal Snow Lake	Sitka	0.000246	0.000189	1.3	21279	20874	1645700
Barrenground	Northern Mountain Atlin	Boreal Snow Lake	Sitka	0.000487	0.00019	2.568	21202	20401	1645700
Barrenground	Grant's caribou Porcupine	Boreal Snow Lake	Sitka	0.000562	0.000131	4.272	21267	20343	1645700
Barrenground	Peary caribou Bathurst	Boreal Snow Lake	Sitka	0.000266	0.00026	1.022	20263	19825	1645700
These results test for introgression from NAL into the BEL mountain caribou and Northwest Territories Boreal, as per manuscript aims. Highlighted in red are the results used in the manuscript with Grant's as the sister group and testing introgression from Igance, however we are showing all results for clarity
Southern Mountain Columbia North test for introgression from Boreal
W	X	Y	Z	f4	stderr	Zscore	BABA	ABBA	nsnps
Southern Mountain Columbia North	Barrenground	Boreal Cochrane	Sitka	0.000331	0.000259	1.278	21398	20854	1645700		Introgression into Northern Mountain Columbia North seen when using sister groups not showing introgression (including Gran'ts)
Southern Mountain Columbia North	Northern Mountain Redstone	Boreal Cochrane	Sitka	0.000593	0.000281	2.109	21272	20297	1645700
Southern Mountain Columbia North	Northern Mountain Atlin	Boreal Cochrane	Sitka	0.000742	0.000299	2.483	21492	20270	1645700
Southern Mountain Columbia North	Northern Mountain Frog	Boreal Cochrane	Sitka	0.000622	0.000306	2.033	21575	20552	1645700
Southern Mountain Columbia North	Northern Mountain Ithca-Ilgachuz	Boreal Cochrane	Sitka	0.000248	0.000302	0.821	20830	20422	1645700
Southern Mountain Columbia North	Grant's caribou Porcupine	Boreal Cochrane	Sitka	0.000691	0.000263	2.631	21408	20272	1645700
Southern Mountain Columbia North	Peary caribou Bathurst	Boreal Cochrane	Sitka	0.000457	0.0003	1.525	21270	20517	1645700
Southern Mountain Columbia North	Barrenground	Boreal Ignace	Sitka	0.000117	0.000277	0.422	21308	21115	1645700
Southern Mountain Columbia North	Northern Mountain Redstone	Boreal Ignace	Sitka	0.000683	0.000258	2.653	21368	20243	1645700
Southern Mountain Columbia North	Northern Mountain Atlin	Boreal Ignace	Sitka	0.000675	0.000319	2.115	21515	20405	1645700
Southern Mountain Columbia North	Northern Mountain Frog	Boreal Ignace	Sitka	0.000416	0.000393	1.059	21508	20824	1645700
Southern Mountain Columbia North	Northern Mountain Ithca-Ilgachuz	Boreal Ignace	Sitka	0.000339	0.000329	1.031	21001	20443	1645700
Southern Mountain Columbia North	Grant's caribou Porcupine	Boreal Ignace	Sitka	0.000706	0.000278	2.535	21452	20291	1645700
Southern Mountain Columbia North	Peary caribou Bathurst	Boreal Ignace	Sitka	0.000334	0.000325	1.029	21256	20706	1645700
Southern Mountain Columbia North	Barrenground	Boreal The Pas	Sitka	0.000118	0.00025	0.473	21501	21307	1645700
Southern Mountain Columbia North	Northern Mountain Redstone	Boreal The Pas	Sitka	0.00067	0.000256	2.618	21556	20454	1645700
Southern Mountain Columbia North	Northern Mountain Atlin	Boreal The Pas	Sitka	0.000912	0.000312	2.921	21811	20310	1645700
Southern Mountain Columbia North	Northern Mountain Frog	Boreal The Pas	Sitka	0.000542	0.000327	1.656	21770	20878	1645700
Southern Mountain Columbia North	Northern Mountain Ithca-Ilgachuz	Boreal The Pas	Sitka	0.000472	0.000223	2.114	21228	20451	1645700
Southern Mountain Columbia North	Grant's caribou Porcupine	Boreal The Pas	Sitka	0.00087	0.00024	3.627	21740	20308	1645700
Southern Mountain Columbia North	Peary caribou Bathurst	Boreal The Pas	Sitka	0.000268	0.000299	0.896	21426	20985	1645700
Southern Mountain Columbia North	Barrenground	Boreal Snow Lake	Sitka	0.000195	0.000295	0.662	21439	21119	1645700
Southern Mountain Columbia North	Northern Mountain Redstone	Boreal Snow Lake	Sitka	0.000648	0.000289	2.244	21461	20395	1645700
Southern Mountain Columbia North	Northern Mountain Atlin	Boreal Snow Lake	Sitka	0.000682	0.000353	1.93	21569	20447	1645700
Southern Mountain Columbia North	Northern Mountain Frog	Boreal Snow Lake	Sitka	0.000441	0.000336	1.312	21641	20915	1645700
Southern Mountain Columbia North	Northern Mountain Ithca-Ilgachuz	Boreal Snow Lake	Sitka	0.000552	0.000295	1.873	21199	20290	1645700
Southern Mountain Columbia North	Grant's caribou Porcupine	Boreal Snow Lake	Sitka	0.000757	0.000287	2.632	21550	20305	1645700
Southern Mountain Columbia North	Peary caribou Bathurst	Boreal Snow Lake	Sitka	0.000461	0.000397	1.161	21450	20691	1645700
Northwest Territories Boreal test for introgression from NAL Boreal
W	X	Y	Z	f4	stderr	Zscore	BABA	ABBA	nsnps
Boreal Northwest Territories	Barrenground	Boreal Cochrane	Sitka	0.000724	0.000183	3.949	21330	20139	1645700
Boreal Northwest Territories	Northern Mountain Redstone	Boreal Cochrane	Sitka	0.000986	0.000191	5.148	21105	19483	1645700		Very strong signatures of introgression from NAL boreal into Northwest Territories boreal, regardless of sister group (aside from barrenground and Columbia North which also have introgression) and which NAL boreal used.
Boreal Northwest Territories	Northern Mountain Columbia North	Boreal Cochrane	Sitka	0.000393	0.000198	1.99	21166	20519	1645700
Boreal Northwest Territories	Northern Mountain Atlin	Boreal Cochrane	Sitka	0.001136	0.000205	5.549	21332	19463	1645700
Boreal Northwest Territories	Northern Mountain Frog	Boreal Cochrane	Sitka	0.001015	0.000226	4.494	21528	19857	1645700
Boreal Northwest Territories	Northern Mountain Ithca-Ilgachuz	Boreal Cochrane	Sitka	0.000642	0.00023	2.794	21237	20181	1645700
Boreal Northwest Territories	Grant's caribou Porcupine	Boreal Cochrane	Sitka	0.001084	0.000188	5.757	21518	19734	1645700
Boreal Northwest Territories	Peary caribou Bathurst	Boreal Cochrane	Sitka	0.000851	0.000203	4.2	21180	19780	1645700
Boreal Northwest Territories	Barrenground	Boreal Snow Lake	Sitka	0.000371	0.00026	1.428	21207	20596	1645700
Boreal Northwest Territories	Northern Mountain Redstone	Boreal Snow Lake	Sitka	0.000824	0.000225	3.653	21081	19726	1645700
Boreal Northwest Territories	Northern Mountain Columbia North	Boreal Snow Lake	Sitka	0.000176	0.000262	0.671	21083	20793	1645700
Boreal Northwest Territories	Northern Mountain Atlin	Boreal Snow Lake	Sitka	0.000858	0.00026	3.296	21278	19867	1645700
Boreal Northwest Territories	Northern Mountain Frog	Boreal Snow Lake	Sitka	0.000617	0.000278	2.218	21421	20406	1645700
Boreal Northwest Territories	Northern Mountain Ithca-Ilgachuz	Boreal Snow Lake	Sitka	0.000728	0.000285	2.555	21461	20262	1645700
Boreal Northwest Territories	Grant's caribou Porcupine	Boreal Snow Lake	Sitka	0.000933	0.000248	3.761	21531	19996	1645700
Boreal Northwest Territories	Peary caribou Bathurst	Boreal Snow Lake	Sitka	0.000637	0.00032	1.989	21227	20178	1645700
Boreal Northwest Territories	Barrenground	Boreal The Pas	Sitka	0.00031	0.000217	1.429	21295	20785	1645700
Boreal Northwest Territories	Northern Mountain Redstone	Boreal The Pas	Sitka	0.000861	0.000213	4.038	21223	19805	1645700
Boreal Northwest Territories	Northern Mountain Columbia North	Boreal The Pas	Sitka	0.000192	0.000255	0.753	21153	20837	1645700
Boreal Northwest Territories	Northern Mountain Atlin	Boreal The Pas	Sitka	0.001103	0.000266	4.148	21542	19726	1645700
Boreal Northwest Territories	Northern Mountain Frog	Boreal The Pas	Sitka	0.000734	0.000277	2.651	21578	20370	1645700
Boreal Northwest Territories	Northern Mountain Ithca-Ilgachuz	Boreal The Pas	Sitka	0.000664	0.00023	2.892	21508	20414	1645700
Boreal Northwest Territories	Grant's caribou Porcupine	Boreal The Pas	Sitka	0.001062	0.000228	4.664	21734	19987	1645700
Boreal Northwest Territories	Peary caribou Bathurst	Boreal The Pas	Sitka	0.00046	0.000257	1.788	21186	20429	1645700
Boreal Northwest Territories	Barrenground	Boreal Ignace	Sitka	0.000401	0.000214	1.874	21135	20476	1645700
Boreal Northwest Territories	Northern Mountain Redstone	Boreal Ignace	Sitka	0.000967	0.00025	3.864	21107	19516	1645700
Boreal Northwest Territories	Northern Mountain Columbia North	Boreal Ignace	Sitka	0.000283	0.00031	0.915	21078	20611	1645700
Boreal Northwest Territories	Northern Mountain Atlin	Boreal Ignace	Sitka	0.000958	0.000223	4.288	21245	19668	1645700
Boreal Northwest Territories	Northern Mountain Frog	Boreal Ignace	Sitka	0.000699	0.000288	2.431	21325	20174	1645700
Boreal Northwest Territories	Northern Mountain Ithca-Ilgachuz	Boreal Ignace	Sitka	0.000623	0.000284	2.194	21257	20232	1645700
Boreal Northwest Territories	Grant's caribou Porcupine	Boreal Ignace	Sitka	0.000989	0.000257	3.851	21449	19822	1645700
Boreal Northwest Territories	Peary caribou Bathurst	Boreal Ignace	Sitka	0.000618	0.000217	2.842	21082	20065	1645700
Northern Mountain Atlin test for introgression from NAL Boreal
W	X	Y	Z	f4	stderr	Zscore	BABA	ABBA	nsnps
Northern Mountain Atlin	Barrenground	Boreal Cochrane	Sitka	-0.000412	0.000178	-2.317	20220	20898	1645700		No introgression into Northern Mountain Atlin - ABBA always higher in signififcant results
Northern Mountain Atlin	Northern Mountain Columbia North	Boreal Cochrane	Sitka	-0.000742	0.000299	-2.483	20270	21492	1645700
Northern Mountain Atlin	Northern Mountain Redstone	Boreal Cochrane	Sitka	-0.00015	0.000184	-0.814	19867	20114	1645700
Northern Mountain Atlin	Northern Mountain Frog	Boreal Cochrane	Sitka	-0.000121	0.000242	-0.498	20059	20257	1645700
Northern Mountain Atlin	Northern Mountain Ithca-Ilgachuz	Boreal Cochrane	Sitka	-0.000494	0.000257	-1.919	19965	20778	1645700
Northern Mountain Atlin	Grant's caribou Porcupine	Boreal Cochrane	Sitka	-5.2e-05	0.000187	-0.277	20227	20312	1645700
Northern Mountain Atlin	Peary caribou Bathurst	Boreal Cochrane	Sitka	-0.000285	0.000235	-1.214	20052	20521	1645700
Northern Mountain Atlin	Barrenground	Boreal Ignace	Sitka	-0.000557	0.000175	-3.188	20285	21202	1645700
Northern Mountain Atlin	Northern Mountain Columbia North	Boreal Ignace	Sitka	-0.000675	0.000319	-2.115	20405	21515	1645700
Northern Mountain Atlin	Northern Mountain Redstone	Boreal Ignace	Sitka	9e-06	0.000203	0.043	20120	20106	1645700
Northern Mountain Atlin	Northern Mountain Frog	Boreal Ignace	Sitka	-0.000259	0.000265	-0.977	20094	20519	1645700
Northern Mountain Atlin	Northern Mountain Ithca-Ilgachuz	Boreal Ignace	Sitka	-0.000335	0.000245	-1.371	20258	20810	1645700
Northern Mountain Atlin	Grant's caribou Porcupine	Boreal Ignace	Sitka	3.1e-05	0.000195	0.159	20424	20373	1645700
Northern Mountain Atlin	Peary caribou Bathurst	Boreal Ignace	Sitka	-0.00034	0.000226	-1.508	20194	20753	1645700
Northern Mountain Atlin	Barrenground	Boreal The Pas	Sitka	-0.000794	0.000183	-4.332	20311	21617	1645700
Northern Mountain Atlin	Northern Mountain Columbia North	Boreal The Pas	Sitka	-0.000912	0.000312	-2.921	20310	21811	1645700
Northern Mountain Atlin	Northern Mountain Redstone	Boreal The Pas	Sitka	-0.000242	0.000193	-1.252	20120	20518	1645700
Northern Mountain Atlin	Northern Mountain Frog	Boreal The Pas	Sitka	-0.00037	0.000283	-1.306	20194	20802	1645700
Northern Mountain Atlin	Northern Mountain Ithca-Ilgachuz	Boreal The Pas	Sitka	-0.000439	0.000278	-1.581	20329	21052	1645700
Northern Mountain Atlin	Grant's caribou Porcupine	Boreal The Pas	Sitka	-4.2e-05	0.00024	-0.174	20547	20616	1645700
Northern Mountain Atlin	Peary caribou Bathurst	Boreal The Pas	Sitka	-0.000644	0.000262	-2.461	20156	21215	1645700
Northern Mountain Atlin	Barrenground	Boreal Snow Lake	Sitka	-0.000487	0.00019	-2.568	20401	21202	1645700
Northern Mountain Atlin	Northern Mountain Columbia North	Boreal Snow Lake	Sitka	-0.000682	0.000353	-1.93	20447	21569	1645700
Northern Mountain Atlin	Northern Mountain Redstone	Boreal Snow Lake	Sitka	-3.4e-05	0.000241	-0.141	20201	20257	1645700
Northern Mountain Atlin	Northern Mountain Frog	Boreal Snow Lake	Sitka	-0.000241	0.000226	-1.066	20200	20597	1645700
Northern Mountain Atlin	Northern Mountain Ithca-Ilgachuz	Boreal Snow Lake	Sitka	-0.000129	0.000233	-0.556	20479	20692	1645700
Northern Mountain Atlin	Grant's caribou Porcupine	Boreal Snow Lake	Sitka	7.5e-05	0.000193	0.388	20530	20406	1645700
Northern Mountain Atlin	Peary caribou Bathurst	Boreal Snow Lake	Sitka	-0.00022	0.000239	-0.921	20340	20702	1645700
Northern Mountain Frog test for introgression from NAL Boreal
W	X	Y	Z	f4	stderr	Zscore	BABA	ABBA	nsnps
Northern Mountain Frog	Barrenground	Boreal Cochrane	Sitka	-0.000291	0.000209	-1.395	20583	21062	1645700
Northern Mountain Frog	Northern Mountain Columbia North	Boreal Cochrane	Sitka	-0.000622	0.000306	-2.033	20552	21575	1645700		No significant results for introgression into Frog, the only significant result shows introgression into Columbia North
Northern Mountain Frog	Northern Mountain Redstone	Boreal Cochrane	Sitka	-2.9e-05	0.000181	-0.161	20341	20389	1645700
Northern Mountain Frog	Northern Mountain Atlin	Boreal Cochrane	Sitka	0.000121	0.000242	0.498	20257	20059	1645700
Northern Mountain Frog	Northern Mountain Ithca-Ilgachuz	Boreal Cochrane	Sitka	-0.000373	0.000245	-1.527	20265	20880	1645700
Northern Mountain Frog	Grant's caribou Porcupine	Boreal Cochrane	Sitka	6.9e-05	0.000231	0.299	20708	20595	1645700
Northern Mountain Frog	Peary caribou Bathurst	Boreal Cochrane	Sitka	-0.000164	0.000246	-0.668	20306	20577	1645700
Northern Mountain Frog	Barrenground	Boreal Ignace	Sitka	-0.000299	0.000288	-1.038	20770	21262	1645700
Northern Mountain Frog	Northern Mountain Columbia North	Boreal Ignace	Sitka	-0.000416	0.000393	-1.059	20824	21508	1645700
Northern Mountain Frog	Northern Mountain Redstone	Boreal Ignace	Sitka	0.000267	0.000236	1.133	20698	20258	1645700
Northern Mountain Frog	Northern Mountain Atlin	Boreal Ignace	Sitka	0.000259	0.000265	0.977	20519	20094	1645700
Northern Mountain Frog	Northern Mountain Ithca-Ilgachuz	Boreal Ignace	Sitka	-7.7e-05	0.000249	-0.308	20613	20739	1645700
Northern Mountain Frog	Grant's caribou Porcupine	Boreal Ignace	Sitka	0.00029	0.00031	0.935	21010	20533	1645700
Northern Mountain Frog	Peary caribou Bathurst	Boreal Ignace	Sitka	-8.2e-05	0.000272	-0.299	20562	20696	1645700
Northern Mountain Frog	Barrenground	Boreal The Pas	Sitka	-0.000424	0.000257	-1.652	20899	21597	1645700
Northern Mountain Frog	Northern Mountain Columbia North	Boreal The Pas	Sitka	-0.000542	0.000327	-1.656	20878	21770	1645700
Northern Mountain Frog	Northern Mountain Redstone	Boreal The Pas	Sitka	0.000128	0.000206	0.62	20793	20583	1645700
Northern Mountain Frog	Northern Mountain Atlin	Boreal The Pas	Sitka	0.00037	0.000283	1.306	20802	20194	1645700
Northern Mountain Frog	Northern Mountain Ithca-Ilgachuz	Boreal The Pas	Sitka	-7e-05	0.000252	-0.276	20856	20970	1645700
Northern Mountain Frog	Grant's caribou Porcupine	Boreal The Pas	Sitka	0.000328	0.000294	1.116	21245	20706	1645700
Northern Mountain Frog	Peary caribou Bathurst	Boreal The Pas	Sitka	-0.000274	0.000298	-0.921	20656	21108	1645700
Northern Mountain Frog	Barrenground	Boreal Snow Lake	Sitka	-0.000246	0.000189	-1.3	20874	21279	1645700
Northern Mountain Frog	Northern Mountain Columbia North	Boreal Snow Lake	Sitka	-0.000441	0.000336	-1.312	20915	21641	1645700
Northern Mountain Frog	Northern Mountain Redstone	Boreal Snow Lake	Sitka	0.000207	0.000216	0.959	20753	20413	1645700
Northern Mountain Frog	Northern Mountain Atlin	Boreal Snow Lake	Sitka	0.000241	0.000226	1.066	20597	20200	1645700
Northern Mountain Frog	Northern Mountain Ithca-Ilgachuz	Boreal Snow Lake	Sitka	0.000111	0.000221	0.504	20860	20677	1645700
Northern Mountain Frog	Grant's caribou Porcupine	Boreal Snow Lake	Sitka	0.000316	0.000205	1.539	21110	20591	1645700
Northern Mountain Frog	Peary caribou Bathurst	Boreal Snow Lake	Sitka	2e-05	0.000319	0.064	20741	20708	1645700
Northern Mountain Itcha-Ilgachuz test for introgression from NAL Boreal
W	X	Y	Z	f4	stderr	Zscore	BABA	ABBA	nsnps
Northern Mountain Ithca-Ilgachuz	Barrenground	Boreal Cochrane	Sitka	8.2e-05	0.000234	0.351	20958	20822	1645700
Northern Mountain Ithca-Ilgachuz	Northern Mountain Columbia North	Boreal Cochrane	Sitka	-0.000248	0.000302	-0.821	20422	20830	1645700
Northern Mountain Ithca-Ilgachuz	Northern Mountain Redstone	Boreal Cochrane	Sitka	0.000344	0.000225	1.529	20808	20241	1645700
Northern Mountain Ithca-Ilgachuz	Northern Mountain Frog	Boreal Cochrane	Sitka	0.000373	0.000245	1.527	20880	20265	1645700		Some evidence for introgression into Itcha-Ilgachuz but not consistent
Northern Mountain Ithca-Ilgachuz	Northern Mountain Atlin	Boreal Cochrane	Sitka	0.000494	0.000257	1.919	20778	19965	1645700		BABA always larger number (when compared to non-introgressed populations) so could be low levels of introgression
Northern Mountain Ithca-Ilgachuz	Grant's caribou Porcupine	Boreal Cochrane	Sitka	0.000442	0.000208	2.13	21068	20340	1645700
Northern Mountain Ithca-Ilgachuz	Peary caribou Bathurst	Boreal Cochrane	Sitka	0.000209	0.00021	0.994	20649	20305	1645700
Northern Mountain Ithca-Ilgachuz	Barrenground	Boreal Ignace	Sitka	-0.000222	0.000201	-1.104	20841	21206	1645700
Northern Mountain Ithca-Ilgachuz	Northern Mountain Columbia North	Boreal Ignace	Sitka	-0.000339	0.000329	-1.031	20443	21001	1645700
Northern Mountain Ithca-Ilgachuz	Northern Mountain Redstone	Boreal Ignace	Sitka	0.000344	0.000186	1.845	20871	20305	1645700
Northern Mountain Ithca-Ilgachuz	Northern Mountain Frog	Boreal Ignace	Sitka	7.7e-05	0.000249	0.308	20739	20613	1645700
Northern Mountain Ithca-Ilgachuz	Northern Mountain Atlin	Boreal Ignace	Sitka	0.000335	0.000245	1.371	20810	20258	1645700
Northern Mountain Ithca-Ilgachuz	Grant's caribou Porcupine	Boreal Ignace	Sitka	0.000366	0.000233	1.574	21092	20489	1645700
Northern Mountain Ithca-Ilgachuz	Peary caribou Bathurst	Boreal Ignace	Sitka	-5e-06	0.000245	-0.02	20681	20689	1645700
Northern Mountain Ithca-Ilgachuz	Barrenground	Boreal The Pas	Sitka	-0.000354	0.00022	-1.613	21003	21587	1645700
Northern Mountain Ithca-Ilgachuz	Northern Mountain Columbia North	Boreal The Pas	Sitka	-0.000472	0.000223	-2.114	20451	21228	1645700
Northern Mountain Ithca-Ilgachuz	Northern Mountain Redstone	Boreal The Pas	Sitka	0.000197	0.000195	1.01	21016	20691	1645700
Northern Mountain Ithca-Ilgachuz	Northern Mountain Frog	Boreal The Pas	Sitka	7e-05	0.000252	0.276	20970	20856	1645700
Northern Mountain Ithca-Ilgachuz	Northern Mountain Atlin	Boreal The Pas	Sitka	0.000439	0.000278	1.581	21052	20329	1645700
Northern Mountain Ithca-Ilgachuz	Grant's caribou Porcupine	Boreal The Pas	Sitka	0.000397	0.000229	1.737	21275	20621	1645700
Northern Mountain Ithca-Ilgachuz	Peary caribou Bathurst	Boreal The Pas	Sitka	-0.000205	0.000275	-0.745	20793	21130	1645700
Northern Mountain Ithca-Ilgachuz	Barrenground	Boreal Snow Lake	Sitka	-0.000357	0.000161	-2.216	20778	21366	1645700
Northern Mountain Ithca-Ilgachuz	Northern Mountain Columbia North	Boreal Snow Lake	Sitka	-0.000552	0.000295	-1.873	20290	21199	1645700
Northern Mountain Ithca-Ilgachuz	Northern Mountain Redstone	Boreal Snow Lake	Sitka	9.5e-05	0.000255	0.375	20784	20627	1645700
Northern Mountain Ithca-Ilgachuz	Northern Mountain Frog	Boreal Snow Lake	Sitka	-0.000111	0.000221	-0.504	20677	20860	1645700
Northern Mountain Ithca-Ilgachuz	Northern Mountain Atlin	Boreal Snow Lake	Sitka	0.000129	0.000233	0.556	20692	20479	1645700
Northern Mountain Ithca-Ilgachuz	Grant's caribou Porcupine	Boreal Snow Lake	Sitka	0.000204	0.000182	1.121	20989	20652	1645700
Northern Mountain Ithca-Ilgachuz	Peary caribou Bathurst	Boreal Snow Lake	Sitka	-9.1e-05	0.000312	-0.291	20701	20850	1645700
Northern Mountain Redstone test for introgression from NAL Boreal
W	X	Y	Z	f4	stderr	Zscore	BABA	ABBA	nsnps
Northern Mountain Redstone	Barrenground	Boreal Cochrane	Sitka	-0.000262	0.000169	-1.552	20401	20832	1645700
Northern Mountain Redstone	Northern Mountain Columbia North	Boreal Cochrane	Sitka	-0.000593	0.000281	-2.109	20297	21272	1645700		No evidence of introgression from NAL into Redstone, all sgnificant results show introgression into Barrenground and Columbia North
Northern Mountain Redstone	Northern Mountain Atlin	Boreal Cochrane	Sitka	0.00015	0.000184	0.814	20114	19867	1645700
Northern Mountain Redstone	Northern Mountain Frog	Boreal Cochrane	Sitka	2.9e-05	0.000181	0.161	20389	20341	1645700
Northern Mountain Redstone	Northern Mountain Ithca-Ilgachuz	Boreal Cochrane	Sitka	-0.000344	0.000225	-1.529	20241	20808	1645700
Northern Mountain Redstone	Grant's caribou Porcupine	Boreal Cochrane	Sitka	9.8e-05	0.000192	0.51	20341	20179	1645700
Northern Mountain Redstone	Peary caribou Bathurst	Boreal Cochrane	Sitka	-0.000135	0.000188	-0.719	20017	20239	1645700
Northern Mountain Redstone	Barrenground	Boreal Ignace	Sitka	-0.000566	0.000167	-3.384	20259	21191	1645700
Northern Mountain Redstone	Northern Mountain Columbia North	Boreal Ignace	Sitka	-0.000683	0.000258	-2.653	20243	21368	1645700
Northern Mountain Redstone	Northern Mountain Atlin	Boreal Ignace	Sitka	-9e-06	0.000203	-0.043	20106	20120	1645700
Northern Mountain Redstone	Northern Mountain Frog	Boreal Ignace	Sitka	-0.000267	0.000236	-1.133	20258	20698	1645700
Northern Mountain Redstone	Northern Mountain Ithca-Ilgachuz	Boreal Ignace	Sitka	-0.000344	0.000186	-1.845	20305	20871	1645700
Northern Mountain Redstone	Grant's caribou Porcupine	Boreal Ignace	Sitka	2.2e-05	0.000175	0.127	20301	20265	1645700
Northern Mountain Redstone	Peary caribou Bathurst	Boreal Ignace	Sitka	-0.000349	0.000206	-1.693	19982	20556	1645700
Northern Mountain Redstone	Barrenground	Boreal The Pas	Sitka	-0.000552	0.000199	-2.778	20527	21435	1645700
Northern Mountain Redstone	Northern Mountain Columbia North	Boreal The Pas	Sitka	-0.00067	0.000256	-2.618	20454	21556	1645700
Northern Mountain Redstone	Northern Mountain Atlin	Boreal The Pas	Sitka	0.000242	0.000193	1.252	20518	20120	1645700
Northern Mountain Redstone	Northern Mountain Frog	Boreal The Pas	Sitka	-0.000128	0.000206	-0.62	20583	20793	1645700
Northern Mountain Redstone	Northern Mountain Ithca-Ilgachuz	Boreal The Pas	Sitka	-0.000197	0.000195	-1.01	20691	21016	1645700
Northern Mountain Redstone	Grant's caribou Porcupine	Boreal The Pas	Sitka	0.0002	0.000193	1.038	20684	20354	1645700
Northern Mountain Redstone	Peary caribou Bathurst	Boreal The Pas	Sitka	-0.000402	0.000264	-1.522	20152	20813	1645700
Northern Mountain Redstone	Barrenground	Boreal Snow Lake	Sitka	-0.000453	0.00021	-2.154	20449	21194	1645700
Northern Mountain Redstone	Northern Mountain Columbia North	Boreal Snow Lake	Sitka	-0.000648	0.000289	-2.244	20395	21461	1645700
Northern Mountain Redstone	Northern Mountain Atlin	Boreal Snow Lake	Sitka	3.4e-05	0.000241	0.141	20257	20201	1645700
Northern Mountain Redstone	Northern Mountain Frog	Boreal Snow Lake	Sitka	-0.000207	0.000216	-0.959	20413	20753	1645700
Northern Mountain Redstone	Northern Mountain Ithca-Ilgachuz	Boreal Snow Lake	Sitka	-9.5e-05	0.000255	-0.375	20627	20784	1645700
Northern Mountain Redstone	Grant's caribou Porcupine	Boreal Snow Lake	Sitka	0.000109	0.0002	0.544	20488	20309	1645700
Northern Mountain Redstone	Peary caribou Bathurst	Boreal Snow Lake	Sitka	-0.000186	0.000249	-0.749	20189	20496	1645700
We also tested for introgression from NAL boreal into Peary to investigate its use as a sister group
Peary Bathurst test for introgression from NAL Boreal
W	X	Y	Z	f4	stderr	Zscore	BABA	ABBA	nsnps
Peary caribou Bathurst	Barrenground	Boreal Cochrane	Sitka	-0.000127	0.000195	-0.652	19725	19933	1645700
Peary caribou Bathurst	Northern Mountain Columbia North	Boreal Cochrane	Sitka	-0.000457	0.0003	-1.525	20517	21270	1645700
Peary caribou Bathurst	Northern Mountain Redstone	Boreal Cochrane	Sitka	0.000135	0.000188	0.719	20239	20017	1645700		Some weak evidence of introgression into Peary caribou Bathurst
Peary caribou Bathurst	Northern Mountain Frog	Boreal Cochrane	Sitka	0.000164	0.000246	0.668	20577	20306	1645700		BABA always bigger but not much (when compared to non-introgressed populations)
Peary caribou Bathurst	Northern Mountain Atlin	Boreal Cochrane	Sitka	0.000285	0.000235	1.214	20521	20052	1645700
Peary caribou Bathurst	Grant's caribou Porcupine	Boreal Cochrane	Sitka	0.000233	0.000199	1.174	20582	20198	1645700
Peary caribou Bathurst	Northern Mountain Ithca-Ilgachuz	Boreal Cochrane	Sitka	-0.000209	0.00021	-0.994	20305	20649	1645700
Peary caribou Bathurst	Barrenground	Boreal Ignace	Sitka	-0.000217	0.000186	-1.168	19800	20157	1645700
Peary caribou Bathurst	Northern Mountain Columbia North	Boreal Ignace	Sitka	-0.000334	0.000325	-1.029	20706	21256	1645700
Peary caribou Bathurst	Northern Mountain Redstone	Boreal Ignace	Sitka	0.000349	0.000206	1.693	20556	19982	1645700
Peary caribou Bathurst	Northern Mountain Frog	Boreal Ignace	Sitka	8.2e-05	0.000272	0.299	20696	20562	1645700
Peary caribou Bathurst	Northern Mountain Atlin	Boreal Ignace	Sitka	0.00034	0.000226	1.508	20753	20194	1645700
Peary caribou Bathurst	Grant's caribou Porcupine	Boreal Ignace	Sitka	0.000371	0.000226	1.642	20758	20148	1645700
Peary caribou Bathurst	Northern Mountain Ithca-Ilgachuz	Boreal Ignace	Sitka	5e-06	0.000245	0.02	20689	20681	1645700
Peary caribou Bathurst	Barrenground	Boreal The Pas	Sitka	-0.00015	0.000205	-0.729	20144	20391	1645700
Peary caribou Bathurst	Northern Mountain Columbia North	Boreal The Pas	Sitka	-0.000268	0.000299	-0.896	20985	21426	1645700
Peary caribou Bathurst	Northern Mountain Redstone	Boreal The Pas	Sitka	0.000402	0.000264	1.522	20813	20152	1645700
Peary caribou Bathurst	Northern Mountain Frog	Boreal The Pas	Sitka	0.000274	0.000298	0.921	21108	20656	1645700
Peary caribou Bathurst	Northern Mountain Atlin	Boreal The Pas	Sitka	0.000644	0.000262	2.461	21215	20156	1645700
Peary caribou Bathurst	Grant's caribou Porcupine	Boreal The Pas	Sitka	0.000602	0.000277	2.17	21232	20241	1645700
Peary caribou Bathurst	Northern Mountain Ithca-Ilgachuz	Boreal The Pas	Sitka	0.000205	0.000275	0.745	21130	20793	1645700
Peary caribou Bathurst	Barrenground	Boreal Snow Lake	Sitka	-0.000266	0.00026	-1.022	19825	20263	1645700
Peary caribou Bathurst	Northern Mountain Columbia North	Boreal Snow Lake	Sitka	-0.000461	0.000397	-1.161	20691	21450	1645700
Peary caribou Bathurst	Northern Mountain Redstone	Boreal Snow Lake	Sitka	0.000186	0.000249	0.749	20496	20189	1645700
Peary caribou Bathurst	Northern Mountain Frog	Boreal Snow Lake	Sitka	-2e-05	0.000319	-0.064	20708	20741	1645700
Peary caribou Bathurst	Northern Mountain Atlin	Boreal Snow Lake	Sitka	0.00022	0.000239	0.921	20702	20340	1645700
Peary caribou Bathurst	Grant's caribou Porcupine	Boreal Snow Lake	Sitka	0.000295	0.000258	1.146	20817	20330	1645700
Peary caribou Bathurst	Northern Mountain Ithca-Ilgachuz	Boreal Snow Lake	Sitka	9.1e-05	0.000312	0.291	20850	20701	1645700

## Sheet: BEL_into_NAL
Check for introgression from BEL into Ignace. Some evidence (ABBA higher always) but no sginificant values
W	X	Y	Z	f4	stderr	Zscore	BABA	ABBA	nsnps
Eastern Migratory Quebec	Boreal Ignace	Barrenground	Sitka	-0.000289	0.000225	-1.284	19244	19720	1645700
Eastern Migratory Quebec	Boreal Ignace	Boreal Northwest Territories	Sitka	-0.000209	0.000228	-0.92	19393	19738	1645700
Eastern Migratory Quebec	Boreal Ignace	Northern Mountain Redstone	Sitka	-0.000133	0.000234	-0.566	19091	19309	1645700
Eastern Migratory Quebec	Boreal Ignace	Northern Mountain Columbia North	Sitka	-0.000127	0.000264	-0.482	19426	19635	1645700
Eastern Migratory Quebec	Boreal Ignace	Northern Mountain Atlin	Sitka	-0.000148	0.00023	-0.643	19131	19375	1645700
Eastern Migratory Quebec	Boreal Ignace	Northern Mountain Frog	Sitka	-0.000332	0.000194	-1.712	19021	19566	1645700
Eastern Migratory Quebec	Boreal Ignace	Northern Mountain Itcha-Ilgachuz	Sitka	-0.000167	0.000252	-0.664	19227	19502	1645700
Eastern Migratory Quebec	Boreal Ignace	Grant's caribou Porcupine	Sitka	-0.000278	0.000238	-1.167	18946	19403	1645700
Eastern Migratory Quebec	Boreal Ignace	Peary caribou Bathurst	Sitka	-0.000258	0.000285	-0.908	19165	19590	1645700
Check for introgression from BEL into Cochrane. Some evidence (ABBA higher always) but no sginificant values
W	X	Y	Z	f4	stderr	Zscore	BABA	ABBA	nsnps
Eastern Migratory Quebec	Boreal Cochrane	Barrenground	Sitka	-0.000181	0.000256	-0.706	18843	19141	1645700
Eastern Migratory Quebec	Boreal Cochrane	Boreal Northwest Territories	Sitka	-0.000424	0.000225	-1.889	18791	19489	1645700
Eastern Migratory Quebec	Boreal Cochrane	Northern Mountain Redstone	Sitka	-0.000328	0.000189	-1.734	18478	19019	1645700
Eastern Migratory Quebec	Boreal Cochrane	Northern Mountain Columbia North	Sitka	-0.000232	0.000232	-1.002	18881	19263	1645700
Eastern Migratory Quebec	Boreal Cochrane	Northern Mountain Atlin	Sitka	-0.000185	0.000294	-0.629	18610	18915	1645700
Eastern Migratory Quebec	Boreal Cochrane	Northern Mountain Frog	Sitka	-0.000231	0.000256	-0.902	18658	19038	1645700
Eastern Migratory Quebec	Boreal Cochrane	Northern Mountain Itcha-Ilgachuz	Sitka	-0.000363	0.000317	-1.146	18603	19200	1645700
Eastern Migratory Quebec	Boreal Cochrane	Grant's caribou Porcupine	Sitka	-0.000398	0.000259	-1.538	18410	19065	1645700
Eastern Migratory Quebec	Boreal Cochrane	Peary caribou Bathurst	Sitka	-0.00024	0.000245	-0.979	18693	19088	1645700
